# Supplementary material for: Integrated single cell and unsupervised spatial transcriptomic analysis defines molecular anatomy of the human dorsolateral prefrontal cortex
Source: bioRxiv. 2023 Feb 15:2023.02.15.528722. Preprint. [Version 1] doi: 10.1101/2023.02.15.528722 (PMC9949126; doi:10.1101/2023.02.15.528722)
Supplement: Supplement 4 [file media-4.csv]

source	target	ligand.complex	receptor.complex	aggregate_rank	mean_rank	natmi.edge_specificity	natmi.rank	connectome.weight_sc	connectome.rank	logfc.logfc_comb	logfc.rank	sca.LRscore	sca.rank	cellphonedb.pvalue	cellphonedb.rank
Micro	Micro	C3	ITGAX	7.79E-14	5769.7	0.837634842	1	4.046161931	1	3.275834974	1	0.918977558	5371	0	23474.5
Micro	Micro	C3	ITGAM	4.99E-12	6638.9	0.800695201	3	3.626720011	2	2.74232194	4	0.894816116	9711	0	23474.5
OPC	Micro	VCAN	TLR2	2.63E-10	6099.9	0.646173071	15	3.363127138	3	2.599023192	8	0.909757181	6999	0	23474.5
Micro	Micro	MRC1	PTPRC	3.83E-10	6871.1	0.723494526	9	3.317336281	4	2.461651138	17	0.888751066	10851	0	23474.5
Oligo	Micro	CD22	PTPRC	8.30E-10	6494.7	0.653702967	12	2.47120899	22	2.448206524	18	0.898667337	8947	0	23474.5
Astro	EndoMural	LAMA1	ITGA1	1.37E-09	7272.5	0.565040201	25	2.442175665	26	2.530314774	14	0.879560532	12823	0	23474.5
OPC	Micro	VCAN	TLR1	1.90E-09	6308.3	0.558161794	29	3.131669889	5	2.368233674	25	0.90386313	8008	0	23474.5
OPC	Oligo	COL9A1	MAG	2.55E-09	6606.9	0.575072435	23	2.461617098	23	2.304125085	32	0.895873667	9482	0	23474.5
EndoMural	Micro	DCN	TLR2	1.23E-08	8245.7	0.677810778	10	2.699467627	10	2.131799424	54	0.857796855	17680	0	23474.5
Micro	Micro	C3	C3AR1	1.30E-08	9958.9	0.747579311	6	2.887009454	6	2.126245006	55	0.819333983	26253	0	23474.5
EndoMural	Micro	CFH	ITGAM	2.67E-08	9117.5	0.800566915	4	2.828782768	8	2.057396004	70	0.839119068	22031	0	23474.5
EndoMural	EndoMural	VEGFC	FLT1	3.03E-08	8144.7	0.391941801	51	2.193266646	73	2.979472122	2	0.860293162	17123	0	23474.5
EndoMural	EndoMural	JAG1	NOTCH3	5.86E-08	8089.7	0.305633203	85	2.153976626	91	2.050647458	75	0.862067782	16723	0	23474.5
OPC	Astro	VCAN	CD44	6.46E-08	8285.7	0.290718218	94	2.300705886	49	2.157324828	48	0.857474249	17763	0	23474.5
OPC	EndoMural	COL9A1	ITGA1_ITGB1	8.75E-08	6388.1	0.273141215	104	2.868948029	7	2.12268234	57	0.902257919	8298	0	23474.5
Micro	EndoMural	LGALS9	COLEC12	9.01E-08	8849.5	0.414062591	47	2.222447828	64	1.940365794	105	0.845656693	20557	0	23474.5
Micro	Oligo	ST6GAL1	CD22	1.09E-07	5455.5	0.266308782	112	2.241997942	61	2.689205538	5	0.92985037	3625	0	23474.5
Micro	EndoMural	ADAM28	ITGA4	1.18E-07	10055.7	0.264219208	115	2.562666159	12	2.331119081	28	0.817602128	26649	0	23474.5
EndoMural	EndoMural	LAMA2	ITGA1	1.45E-07	5494.3	0.252327078	123	2.403220325	32	2.430291915	19	0.928555245	3823	0	23474.5
OPC	Astro	COL9A1	CD44	1.67E-07	10993.3	0.340163275	77	2.171072249	79	1.863711089	129	0.796232912	31207	0	23474.5
Astro	OPC	TNC	PTPRZ1	2.04E-07	5868.5	0.242376793	138	2.072328691	136	2.616235288	7	0.917815985	5587	0	23474.5
EndoMural	EndoMural	FN1	ROBO4	2.47E-07	8738.9	0.456374429	38	2.393737642	33	1.815867747	147	0.848040407	20002	0	23474.5
EndoMural	Micro	BGN	TLR2	2.73E-07	10065.5	0.653217527	13	2.485502272	21	1.807746054	152	0.817508569	26667	0	23474.5
OPC	EndoMural	VCAN	ITGA4	3.07E-07	9036.5	0.224135734	158	2.287019991	52	2.065750773	68	0.841867623	21430	0	23474.5
EndoMural	Astro	TFPI	F3	3.75E-07	9453.9	0.49162674	37	2.028693973	169	1.960740512	99	0.832181914	23490	0	23474.5
EndoMural	EndoMural	FN1	ITGA6	4.02E-07	6646.3	0.211668689	173	2.236439996	62	1.897297706	117	0.896188041	9405	0	23474.5
Excit_L2/3	Excit_L6	NPY	NPFFR2	4.31E-07	9664.7	0.297900598	89	2.019100969	177	2.550112412	13	0.827089424	24570	0	23474.5
OPC	EndoMural	COL9A1	ITGA10_ITGB1	4.38E-07	7220.1	0.20715498	178	2.532122737	16	1.817645774	145	0.882116427	12287	0	23474.5
EndoMural	Oligo	FN1	MAG	4.92E-07	6463.9	0.370788921	57	2.009312067	185	2.21835485	40	0.900712239	8563	0	23474.5
OPC	EndoMural	COL20A1	ITGA1_ITGB1	5.41E-07	8196.5	0.266743675	111	2.334482721	44	1.742879016	191	0.860146526	17162	0	23474.5
Inhib	Oligo	FGF14	FGFR2	5.43E-07	6975.9	0.045758036	3491	0.962554196	3285	0.706684162	3219	0.946086661	1410	0	23474.5
EndoMural	Micro	FN1	PLAUR	5.58E-07	9420.3	0.221933753	162	1.999524816	193	1.910542484	112	0.83369373	23160	0	23474.5
Micro	Excit_L6	C3	C5AR2	5.58E-07	13052.1	0.202139323	189	2.334934755	43	1.740244906	193	0.74878737	41361	0	23474.5
EndoMural	EndoMural	DLL4	NOTCH3	5.85E-07	11870.9	0.643612432	16	2.210908381	68	1.736097817	196	0.775887701	35600	0	23474.5
Micro	Micro	LGALS9	PTPRC	6.03E-07	9610.5	0.507206373	35	2.647788549	11	1.735189634	198	0.828127287	24334	0	23474.5
EndoMural	Astro	TFPI	SDC4	7.09E-07	10289.5	0.562461497	27	1.965163573	209	2.00784252	88	0.812831586	27649	0	23474.5
OPC	Astro	VCAN	EGFR	7.09E-07	5412.3	0.191383577	209	2.556594999	13	2.576822541	10	0.931725051	3355	0	23474.5
OPC	EndoMural	VCAN	CD44	7.40E-07	9035.1	0.229889523	153	2.216438436	65	1.713041568	212	0.8425189	21271	0	23474.5
Micro	Micro	ENTPD1	TMIGD3	7.82E-07	8496.3	0.402217069	50	2.35591254	40	1.710224357	216	0.853555253	18701	0	23474.5
EndoMural	OPC	PTN	PTPRZ1	8.09E-07	5308.7	0.081713176	1154	1.979105008	201	1.36644498	554	0.948072027	1160	0	23474.5
EndoMural	Micro	B2M	LILRB1	8.49E-07	8140.3	0.410340581	48	2.388481051	34	1.705380666	222	0.861192841	16923	0	23474.5
Micro	EndoMural	MAML2	NOTCH3	9.69E-07	5576.5	0.185171717	220	2.343313565	42	1.689657217	232	0.927967111	3914	0	23474.5
Micro	Astro	PDGFB	ADGRV1	9.82E-07	5896.7	0.180746375	233	2.147881847	93	2.883427711	3	0.917287717	5680	0	23474.5
EndoMural	Micro	HLA-B	LILRB1	1.02E-06	10067.9	0.498798694	36	2.269179309	55	1.68268467	236	0.818094678	26538	0	23474.5
OPC	EndoMural	VCAN	EGFR	1.07E-06	5530.7	0.177922977	240	2.500429089	19	1.681305323	237	0.929368584	3683	0	23474.5
Oligo	EndoMural	PSEN1	NOTCH3	1.11E-06	6331.7	0.176740465	243	2.000894529	192	1.938305684	107	0.905956363	7642	0	23474.5
OPC	OPC	NTN1	DSCAM	1.13E-06	5141.7	0.093807157	877	2.289789855	51	2.158112769	46	0.947252775	1260	0	23474.5
EndoMural	Oligo	FN1	ITGA2	1.13E-06	7000.3	0.354145991	68	1.908517671	244	2.14516421	49	0.887290364	11166	0	23474.5
Micro	Excit_L6	C3	ADRA2A	1.23E-06	12550.9	0.204063556	183	2.286375885	53	1.666809646	251	0.761007345	38793	0	23474.5
OPC	Astro	NTN1	ADORA2B	1.24E-06	10876.1	0.246272131	134	1.961375594	212	1.666802658	252	0.800428698	30308	0	23474.5
Inhib	Oligo	NRG3	ERBB3	1.26E-06	7105.3	0.057319415	2386	0.881199342	4133	0.876421144	2123	0.931358599	3410	0	23474.5
Micro	Excit_L3	ADAM28	ITGA4	1.29E-06	11551.3	0.172744256	255	2.419597221	30	2.121699714	58	0.78375797	33939	0	23474.5
EndoMural	Astro	DCN	EGFR	1.30E-06	6886.1	0.200754035	192	1.892935488	256	2.109598773	60	0.890896551	10448	0	23474.5
EndoMural	Astro	TGM2	SDC4	1.40E-06	10894.1	0.59138264	22	1.883352421	262	1.886631417	120	0.799075457	30592	0	23474.5
OPC	EndoMural	COL9A1	ITGA11_ITGB1	1.48E-06	7696.3	0.170624993	267	2.301286627	48	1.669590972	249	0.87231181	14443	0	23474.5
Oligo	OPC	CNTN2	CNTN1	1.49E-06	7119.3	0.042287992	3957	0.991475547	3001	0.856391557	2238	0.93476605	2926	0	23474.5
Oligo	OPC	CNTN2	NRCAM	1.50E-06	6578.5	0.044861802	3610	1.144295166	1935	1.014944665	1490	0.938825596	2383	0	23474.5
Oligo	OPC	PTN	PTPRZ1	1.58E-06	6532.3	0.049308269	3099	1.630033402	530	0.803831496	2548	0.934134836	3010	0	23474.5
Astro	EndoMural	BMP7	ENG	1.60E-06	8662.7	0.240026753	142	1.869467359	274	1.843161982	134	0.850921237	19289	0	23474.5
Astro	EndoMural	COL5A3	ITGA1_ITGB1	1.63E-06	6058.9	0.167549004	276	2.124612843	104	2.577352259	9	0.912848084	6431	0	23474.5
EndoMural	Astro	DCN	TLR4	1.67E-06	9020.5	0.280210882	101	1.864069256	278	1.707671377	218	0.843612491	21031	0	23474.5
Astro	EndoMural	ANGPTL4	TIE1	1.70E-06	10333.7	0.532710509	32	1.863169483	280	2.043486853	76	0.812052986	27806	0	23474.5
EndoMural	Excit_L6	FN1	DPP4	1.76E-06	8240.9	0.21188901	172	2.2350239	63	1.625418747	283	0.859941235	17212	0	23474.5
EndoMural	Astro	PDGFB	ADGRV1	1.81E-06	6042.9	0.16462781	286	2.061580609	145	2.370066872	24	0.913674495	6285	0	23474.5
Oligo	OPC	NCAM1	PTPRZ1	1.87E-06	6036.3	0.039278516	4469	1.640045748	513	1.044292909	1373	0.958718198	352	0	23474.5
Micro	Excit_L5	C3	ADRA2A	1.87E-06	13208.7	0.173807663	249	2.243622819	60	1.617810006	289	0.746109461	41971	0	23474.5
EndoMural	Micro	FN1	C5AR1	1.89E-06	10839.5	0.184831462	222	1.85876723	290	1.636062229	274	0.80208854	29937	0	23474.5
Micro	Micro	SELPLG	ITGAM	1.94E-06	11680.7	0.767922721	5	2.520800064	17	1.579625527	321	0.780639729	34586	0	23474.5
EndoMural	EndoMural	COL4A4	ITGA1_ITGB1	2.07E-06	7942.7	0.161418038	299	2.006008934	188	1.610005599	297	0.867579617	15455	0	23474.5
Micro	OPC	C3	LRP1	2.14E-06	5651.5	0.160350403	302	2.777624932	9	1.706995711	219	0.925574617	4253	0	23474.5
EndoMural	Astro	FN1	SDC2	2.18E-06	7923.3	0.168807116	273	1.846657477	304	1.840337686	135	0.867700742	15430	0	23474.5
EndoMural	EndoMural	VWF	ITGB1	2.18E-06	6545.9	0.160196963	304	2.027393636	171	1.739089978	194	0.900590859	8586	0	23474.5
EndoMural	Micro	PLAT	ITGAM	2.20E-06	10590.5	0.300450999	88	2.186192517	75	1.60283094	305	0.806463572	29010	0	23474.5
EndoMural	EndoMural	COL1A2	ITGA1_ITGB1	2.38E-06	8667.3	0.302381637	86	2.160266159	84	1.588676828	313	0.85060059	19379	0	23474.5
Oligo	Inhib	CNTN2	CNTN1	2.39E-06	8088.5	0.038164885	4695	0.874424008	4218	0.551169463	4674	0.931567615	3381	0	23474.5
Astro	Astro	RGMA	BMPR1B	2.42E-06	6391.7	0.203133159	185	1.8271219	315	2.670111172	6	0.904015839	7978	0	23474.5
Inhib	OPC	CNTN1	PTPRZ1	2.49E-06	6197.5	0.037972229	4735	1.679784151	461	0.912062256	1941	0.958238038	376	0	23474.5
Oligo	OPC	EDIL3	ITGAV	2.51E-06	7534.3	0.039793718	4380	1.098624731	2206	0.755460318	2868	0.922485971	4743	0	23474.5
EndoMural	EndoMural	COL6A2	ITGA1_ITGB1	2.52E-06	8799.3	0.275890625	102	2.077792233	131	1.582917933	319	0.84821862	19970	0	23474.5
EndoMural	Micro	BGN	TLR1	2.66E-06	10559.3	0.564246767	26	2.254045022	58	1.576956537	325	0.806868515	28913	0	23474.5
EndoMural	EndoMural	PGF	FLT1_KDR	2.73E-06	11958.5	0.612408151	18	1.816205822	325	1.573242994	328	0.775694472	35647	0	23474.5
Micro	Micro	HLA-DRA	CD4	2.78E-06	11622.5	0.553111735	31	2.166230731	81	1.57260041	330	0.782432104	34196	0	23474.5
Excit_L2/3	Excit_L6	NPY	DPP4	2.89E-06	10361.3	0.200086701	195	1.800411915	334	2.140569688	52	0.812322795	27751	0	23474.5
Micro	Excit_L6	C3	NRP1	2.99E-06	6590.7	0.149988046	338	2.485989772	20	1.849893879	133	0.898494143	8988	0	23474.5
Micro	EndoMural	TGFB1	ENG	3.07E-06	9211.1	0.237556224	146	2.004405058	189	1.562055391	341	0.839738137	21905	0	23474.5
OPC	Excit_L3	VCAN	ITGA4	3.24E-06	10396.9	0.146538024	347	2.143951053	96	1.856331406	131	0.811487832	27936	0	23474.5
EndoMural	Micro	CXCL12	CD4	3.26E-06	11260.5	0.389054892	53	2.001574522	190	1.55593694	348	0.791714171	32237	0	23474.5
EndoMural	EndoMural	VWF	ITGA4	3.32E-06	11845.5	0.249708479	130	1.781923502	350	1.8333787	137	0.778006062	35136	0	23474.5
EndoMural	EndoMural	COL18A1	ITGA1_ITGB1	3.32E-06	7518.5	0.146258576	350	1.897598681	251	1.563176079	340	0.877960053	13177	0	23474.5
Inhib	OPC	NXPH2	NRXN1	3.35E-06	8526.9	0.03685374	4976	0.843021963	4670	0.568885492	4492	0.920797531	5022	0	23474.5
Micro	Micro	TGFB1	TGFBR1_TGFBR2	3.47E-06	8256.7	0.162958956	295	1.946592089	226	1.547979371	355	0.861130419	16933	0	23474.5
Oligo	EndoMural	TF	TFRC	3.59E-06	6151.9	0.101067796	738	1.339907623	1093	1.360071161	563	0.921589104	4891	0	23474.5
Micro	OPC	C3	GRM7	3.67E-06	5146.9	0.124078086	474	2.537081305	14	2.038652196	77	0.943600484	1695	0	23474.5
OPC	EndoMural	VCAN	ITGB1	3.67E-06	5444.9	0.143791128	362	2.532490125	15	1.971462051	95	0.932258618	3278	0	23474.5
OPC	Excit_L5/6	VCAN	SELP	3.77E-06	14538.9	0.143422913	365	2.090250001	126	1.703348334	225	0.715910647	48504	0	23474.5
Inhib	Oligo	NRG2	MOG	3.86E-06	6474.9	0.123855555	477	1.17810394	1716	1.438715841	456	0.913885971	6251	0	23474.5
Micro	Excit_L3	C3	GRM7	3.87E-06	5219.7	0.113812728	558	2.451418563	24	2.487425604	15	0.941258089	2027	0	23474.5
Micro	Astro	ENTPD1	ADORA2B	3.89E-06	10685.5	0.20440075	181	1.761630834	369	1.534635687	365	0.80630451	29038	0	23474.5
Oligo	Excit_L3	CNTN2	NRCAM	3.96E-06	7590.5	0.035766211	5195	0.861145628	4398	1.000509878	1562	0.931986323	3323	0	23474.5
OPC	EndoMural	MAML2	NOTCH3	3.99E-06	5569.7	0.190905374	210	2.379276425	36	1.531171289	372	0.928979666	3756	0	23474.5
Oligo	Micro	APP	CD74	4.00E-06	6621.7	0.065343303	1807	1.674198601	466	0.755880182	2863	0.923854914	4498	0	23474.5
Inhib	OPC	SLIT2	DCC	4.02E-06	7202.9	0.035694276	5209	1.068248302	2396	0.793608417	2609	0.93929424	2326	0	23474.5
EndoMural	EndoMural	COL4A3	ITGA1_ITGB1	4.08E-06	7801.7	0.141444021	375	1.950811976	218	1.575730594	327	0.871532223	14614	0	23474.5
Oligo	Micro	EDIL3	ITGB5	4.11E-06	6040.1	0.078557264	1251	1.53169153	660	1.357396462	570	0.925609307	4245	0	23474.5
Oligo	Excit_L4	CNTN2	NRCAM	4.13E-06	7934.7	0.035580444	5237	0.855362624	4480	0.717281802	3143	0.931821092	3339	0	23474.5
Astro	EndoMural	MAML2	NOTCH3	4.21E-06	5935.9	0.141212878	379	2.067593282	144	1.721969152	207	0.918367183	5475	0	23474.5
EndoMural	EndoMural	JAG2	NOTCH3	4.28E-06	11108.5	0.141718033	371	1.755238726	381	1.54572219	360	0.797281781	30956	0	23474.5
OPC	Oligo	COL9A1	ITGA2_ITGB1	4.35E-06	8129.9	0.139863434	383	2.067691985	143	1.553527789	352	0.863921221	16297	0	23474.5
Inhib	Astro	FGF17	FGFR3	4.49E-06	15163.3	0.115731063	535	1.185608565	1686	1.707981951	217	0.709300038	49904	0	23474.5
Oligo	Excit_L6	CNTN2	CNTN1	4.53E-06	7851.7	0.038129668	4704	0.873424235	4228	0.676149077	3468	0.931538183	3384	0	23474.5
Oligo	Excit_L6	CNTN2	NRCAM	4.54E-06	7478.5	0.03905994	4521	0.963680776	3268	0.710794834	3189	0.93472579	2940	0	23474.5
Inhib	Astro	IGF1	ITGA6_ITGB4	4.64E-06	9695.5	0.173863939	248	1.216202077	1545	1.516753568	378	0.83515226	22832	0	23474.5
Oligo	Excit_L3	CNTN2	CNTN1	4.70E-06	7842.3	0.035433582	5277	0.796884623	5374	1.050104598	1356	0.929162471	3730	0	23474.5
Oligo	EndoMural	THBS2	NOTCH3	4.84E-06	11099.5	0.223172458	160	1.739069505	397	1.558730862	345	0.796643365	31121	0	23474.5
Excit_L3	EndoMural	LAMB1	ITGA1	4.92E-06	7842.5	0.137114593	399	1.76232226	367	1.656849793	258	0.871084088	14714	0	23474.5
Micro	Astro	FGF20	FGFR3	4.95E-06	11761.7	0.442128368	40	1.736255869	400	2.027307043	82	0.779540347	34812	0	23474.5
Astro	EndoMural	TGFB2	ENG	4.99E-06	9132.3	0.200053688	197	1.735888391	401	1.80026925	154	0.841843508	21435	0	23474.5
Inhib	Astro	FGF9	FGFR3	5.08E-06	10249.1	0.087389539	1024	1.23957923	1434	1.544446739	361	0.825300633	24952	0	23474.5
Astro	OPC	PTN	PTPRZ1	5.10E-06	5577.9	0.06596152	1769	1.809425279	332	1.425046551	473	0.942540633	1841	0	23474.5
EndoMural	Excit_L6	VWF	ITGA9	5.18E-06	6634.7	0.136500879	406	1.948958619	221	1.646541802	266	0.899385958	8806	0	23474.5
OPC	EndoMural	COL9A1	ITGA3_ITGB1	5.33E-06	7844.3	0.136193896	409	2.108054168	114	1.485853567	410	0.870571683	14814	0	23474.5
Inhib	Astro	FGF13	FGFR3	5.36E-06	8393.9	0.078650973	1248	1.240625246	1432	1.755147547	186	0.866818192	15629	0	23474.5
Inhib	EndoMural	LAMB1	ITGA1	5.41E-06	7565.9	0.153855849	324	1.833144264	312	1.48178211	412	0.877415247	13307	0	23474.5
Oligo	Excit_L5/6	CNTN2	CNTN1	5.52E-06	7264.5	0.039713388	4403	0.918384694	3717	1.008102104	1533	0.932824522	3195	0	23474.5
Oligo	Excit_L5/6	CNTN2	NRCAM	5.53E-06	7156.3	0.039454501	4436	0.975963627	3145	0.935779306	1828	0.935031736	2898	0	23474.5
Inhib	Inhib	SLIT2	ROBO1	5.53E-06	8164.7	0.034277896	5552	0.82653629	4907	0.577751352	4401	0.937984914	2489	0	23474.5
Excit_L3/4/5	Micro	THY1	ITGAX_ITGB2	5.57E-06	6222.7	0.134785208	416	2.052848148	154	1.871466961	126	0.910095842	6943	0	23474.5
EndoMural	Astro	FN1	CD44	5.65E-06	10721.1	0.21932676	164	1.718767218	418	1.777940854	168	0.80469221	29381	0	23474.5
Inhib	Excit_L6	NXPH2	NRXN1	6.04E-06	8788.1	0.03529311	5319	0.781694521	5652	0.600735568	4161	0.919205294	5334	0	23474.5
Inhib	OPC	NCAM1	PTPRZ1	6.13E-06	7097.3	0.035676685	5216	1.521732457	670	0.464376429	5669	0.956772354	457	0	23474.5
EndoMural	Astro	TGM2	ADGRG1	6.15E-06	10200.1	0.212942291	171	1.70576288	430	1.614340108	293	0.817666659	26632	0	23474.5
EndoMural	EndoMural	LAMC3	ITGA6_ITGB1	6.19E-06	8785.9	0.173459778	250	1.745090489	392	1.462421169	431	0.850585085	19382	0	23474.5
Micro	EndoMural	C3	NRP1	6.24E-06	6845.1	0.13215987	432	2.40603849	31	1.82464941	141	0.892576384	10147	0	23474.5
Micro	Micro	HLA-DRB1	CD4	6.28E-06	11356.1	0.452285069	39	2.159475543	85	1.459523685	433	0.78939866	32749	0	23474.5
Oligo	EndoMural	COL4A5	ITGA1_ITGB1	6.37E-06	6345.5	0.184029223	227	1.700900869	435	1.705894327	221	0.907575517	7370	0	23474.5
Excit_L5/6	EndoMural	GPC3	FLT1	6.41E-06	15304.5	0.131380777	436	1.717800763	420	2.138390405	53	0.697845409	52139	0	23474.5
Astro	EndoMural	ANGPTL4	CDH5	6.59E-06	12157.1	0.57125881	24	1.697653189	440	1.726574579	203	0.771024604	36644	0	23474.5
Oligo	Excit_L5	CNTN2	NRCAM	6.69E-06	7846.3	0.038969901	4541	0.960877826	3300	0.522531617	4971	0.934655351	2945	0	23474.5
OPC	OPC	PDGFC	PDGFRA	6.81E-06	6276.7	0.129006382	445	2.513455513	18	1.743457165	190	0.908271574	7256	0	23474.5
Micro	Micro	LILRB4	LAIR1	6.91E-06	13996.1	0.729512517	8	2.144308319	95	1.444555347	447	0.727978805	45956	0	23474.5
OPC	OPC	PTN	PTPRZ1	6.95E-06	5639.1	0.078819356	1242	1.947932252	224	0.903239998	1990	0.947177262	1265	0	23474.5
Inhib	EndoMural	JAG1	NOTCH3	7.01E-06	10941.1	0.133271356	427	1.689321419	449	1.157639427	1031	0.804957551	29324	0	23474.5
EndoMural	Micro	HLA-C	LILRB1	7.05E-06	10944.5	0.404098327	49	2.069094938	139	1.443618573	450	0.799017544	30610	0	23474.5
Excit_L3/4/5	Micro	THY1	ITGAM_ITGB2	7.05E-06	6976.1	0.128104721	450	1.843127189	306	1.604710444	302	0.891507728	10348	0	23474.5
Inhib	Astro	FGF14	FGFR2	7.13E-06	8482.3	0.035961396	5149	0.781319483	5659	0.450900397	5842	0.939601726	2287	0	23474.5
Excit_L5/6	EndoMural	SLIT3	ROBO4	7.14E-06	8559.3	0.188197154	217	1.735393235	402	1.442351857	452	0.855429456	18251	0	23474.5
Oligo	Excit_L5	CNTN2	CNTN1	7.18E-06	8473.3	0.037140416	4908	0.8453402	4636	0.450563325	5850	0.930695192	3498	0	23474.5
Astro	EndoMural	DLL1	NOTCH3	7.19E-06	11824.5	0.151241201	331	1.684257353	453	1.622425921	286	0.780675246	34578	0	23474.5
Inhib	EndoMural	CNTN4	PTPRG	7.27E-06	7256.3	0.022278901	10052	1.14858567	1912	1.472105809	421	0.957489574	422	0	23474.5
Astro	EndoMural	COL5A3	ITGA10_ITGB1	7.33E-06	6811.3	0.127072037	456	1.787787551	345	2.272315693	37	0.894634034	9744	0	23474.5
EndoMural	Micro	ANXA2	TLR2	7.38E-06	13685.7	0.591689057	21	2.045890434	159	1.438709619	457	0.735541928	44317	0	23474.5
OPC	EndoMural	COL20A1	ITGA10_ITGB1	7.48E-06	9526.7	0.202302976	188	1.997657429	194	1.437842449	459	0.832934052	23318	0	23474.5
EndoMural	Micro	CCN1	ITGAM	7.67E-06	12931.9	0.263415695	116	1.887766888	257	1.434620751	463	0.75361438	40349	0	23474.5
Astro	Micro	TGFB2	TGFBR1_TGFBR2	7.72E-06	8200.1	0.137232944	398	1.678075422	464	1.78619323	164	0.863000607	16500	0	23474.5
Astro	Astro	LAMA1	SDC4	7.76E-06	9960.7	0.511055409	34	1.640644782	512	2.300699722	33	0.821596519	25750	0	23474.5
EndoMural	Micro	GNAI2	P2RY12	7.82E-06	6638.9	0.125762412	466	2.26378664	56	1.627340184	281	0.898795343	8917	0	23474.5
Oligo	Excit_L2/3	CNTN2	CNTN1	7.96E-06	7929.9	0.03727989	4879	0.849299751	4570	0.702963674	3244	0.93081598	3482	0	23474.5
Oligo	Excit_L2/3	CNTN2	NRCAM	7.97E-06	8076.9	0.03537921	5298	0.849098137	4573	0.652813755	3666	0.931640705	3373	0	23474.5
OPC	EndoMural	PDGFC	FLT1	8.08E-06	6001.3	0.124962678	471	2.144314489	94	2.416791209	20	0.915582302	5947	0	23474.5
OPC	Excit_L6	COL9A1	GP6	8.13E-06	12469.1	0.133520116	425	2.012486638	182	1.426135254	472	0.765598284	37792	0	23474.5
Astro	EndoMural	CD38	PECAM1	8.18E-06	10030.5	0.29611367	92	1.668786049	473	1.704899979	223	0.82098449	25890	0	23474.5
Astro	Astro	FGF2	FGFR3	8.23E-06	7940.5	0.238785083	145	1.667333507	474	2.412010914	21	0.866976287	15588	0	23474.5
Inhib	EndoMural	VEGFD	FLT1	8.60E-06	11549.7	0.074971758	1373	1.692704919	447	2.101177903	63	0.790968491	32391	0	23474.5
Excit_L4	Micro	CX3CL1	CX3CR1	8.60E-06	8284.9	0.122519576	481	2.161671019	82	1.914702193	110	0.859680869	17277	0	23474.5
Inhib	EndoMural	VEGFD	ITGA1	8.62E-06	14199.1	0.070481223	1549	1.544394312	640	1.142252224	1067	0.735749809	44265	0	23474.5
OPC	EndoMural	COL9A1	CD44	8.65E-06	11927.5	0.268988898	109	2.0868048	128	1.419427828	482	0.776526221	35444	0	23474.5
Oligo	Excit_L5/6	SEMA6A	PLXNA4	8.72E-06	8552.1	0.032560868	6002	0.87253119	4243	0.742295393	2959	0.914792217	6082	0	23474.5
Oligo	Excit_L4	COL4A5	CD47	8.79E-06	7238.7	0.065448666	1803	0.976366762	3142	0.969722065	1682	0.914760879	6092	0	23474.5
Inhib	OPC	NRXN3	NLGN3	9.08E-06	8861.7	0.032487467	6022.5	0.87453361	4216.5	0.430832577	6131.5	0.924137703	4463.5	0	23474.5
OPC	Inhib	NLGN3	NRXN3	9.18E-06	8861.7	0.032487467	6022.5	0.87453361	4216.5	0.430832577	6131.5	0.924137703	4463.5	0	23474.5
EndoMural	OPC	VWF	LRP1	9.26E-06	6133.9	0.142822973	367	2.15866864	86	1.407982604	493	0.913903071	6249	0	23474.5
Micro	Excit_L5	C3	GRM7	9.29E-06	5288.9	0.110949144	596	2.427522424	28	1.723054282	206	0.940549637	2140	0	23474.5
Micro	Excit_L2/3	C3	GRM7	9.31E-06	5268.5	0.110931449	597	2.427374756	29	1.952875145	101	0.940545178	2141	0	23474.5
Astro	EndoMural	LAMA1	ITGA6_ITGB1	9.31E-06	7932.5	0.201317162	190	1.652936854	494	1.79325653	159	0.86805267	15345	0	23474.5
Excit_L4	Micro	THY1	ITGAX_ITGB2	9.43E-06	6437.5	0.120766636	496	1.93401166	230	1.628056928	280	0.905500605	7707	0	23474.5
EndoMural	EndoMural	SPARC	ENG	9.54E-06	7825.7	0.28381881	98	2.11119871	112	1.406876593	498	0.86988502	14946	0	23474.5
Oligo	Micro	JAM3	ITGAM_ITGB2	9.60E-06	8197.5	0.160382836	301	1.695827	444	1.406584561	499	0.864074597	16269	0	23474.5
Excit_L6	Micro	CX3CL1	CX3CR1	9.60E-06	8398.7	0.119941284	499	2.151645315	92	1.506028367	389	0.85839315	17539	0	23474.5
OPC	Inhib	NTN1	UNC5D	9.83E-06	5880.9	0.079000234	1237	1.853012275	299	1.407274567	495	0.928070355	3899	0	23474.5
EndoMural	OPC	B2M	KLRC2	9.83E-06	8062.5	0.354715345	66	2.331669378	45	1.404587372	503	0.864261706	16224	0	23474.5
Micro	EndoMural	C3	CD81	1.01E-05	6671.5	0.118948498	507	2.355108131	41	1.46627532	426	0.898862304	8909	0	23474.5
Micro	Astro	C3	LRP1	1.02E-05	6337.7	0.099697539	757	2.361469795	39	2.331880603	26	0.907459914	7392	0	23474.5
OPC	Inhib	NXPH1	NRXN1	1.02E-05	6293.1	0.040812644	4202	1.28936801	1250	0.854996969	2249	0.959919751	290	0	23474.5
OPC	Inhib	NXPH1	NRXN3	1.02E-05	5517.1	0.054026734	2642	1.453203746	813	1.381013348	540	0.963095564	116	0	23474.5
OPC	Inhib	NXPH1	NRXN2	1.02E-05	7229.7	0.050690864	2954	1.262534545	1336	0.70948896	3201	0.919891586	5183	0	23474.5
Oligo	Excit_L4	CNTN2	CNTN1	1.03E-05	8704.9	0.033630695	5698	0.745702155	6284	0.60870327	4082	0.927424518	3986	0	23474.5
Inhib	Astro	NRG1	EGFR	1.03E-05	7984.9	0.031519543	6288	0.845591382	4630	1.41568155	487	0.920656732	5045	0	23474.5
OPC	Inhib	VCAN	ITGB1	1.04E-05	6376.3	0.084842992	1080	2.158518729	87	1.187032252	940	0.913578541	6300	0	23474.5
EndoMural	Excit_L3	VWF	ITGA4	1.05E-05	13611.5	0.163257266	293	1.638854564	514	1.623959333	284	0.739158764	43492	0	23474.5
Excit_L5/6	OPC	PDGFC	PDGFRA	1.06E-05	6433.5	0.117873111	516	2.446854047	25	1.657848091	257	0.904441978	7895	0	23474.5
OPC	OPC	VCAN	EGFR	1.08E-05	5829.5	0.145219098	357	2.363968379	37	1.392681653	519	0.922404672	4760	0	23474.5
Inhib	EndoMural	COL21A1	ITGA1_ITGB1	1.09E-05	7906.3	0.100381041	746	1.489607599	727	1.145359165	1057	0.876454777	13527	0	23474.5
OPC	Inhib	NTN1	DSCAM	1.09E-05	5962.1	0.059683779	2203	1.782119679	349	1.21568795	851	0.93474459	2933	0	23474.5
EndoMural	EndoMural	COL4A1	ITGA1_ITGB1	1.10E-05	7911.3	0.11734128	522	1.743330305	394	1.863874499	128	0.869389731	15038	0	23474.5
Inhib	Inhib	GAD1	GRM4	1.12E-05	9317.5	0.105745625	669	1.092798916	2242	1.015557499	1483	0.853482526	18719	0	23474.5
EndoMural	Astro	FN1	IL17RC	1.13E-05	12333.1	0.137420827	394	1.632040839	527	1.774829514	171	0.768920774	37099	0	23474.5
Excit_L5	OPC	PDGFC	PDGFRA	1.13E-05	6504.7	0.116409482	527	2.438098325	27	1.409217122	492	0.903900673	8003	0	23474.5
OPC	Oligo	NTN1	UNC5C	1.15E-05	5647.9	0.08473532	1082	1.912481326	242	1.628822273	279	0.933064331	3162	0	23474.5
EndoMural	EndoMural	EDN1	ADGRL4	1.16E-05	11967.9	0.359045841	64	1.750607496	387	1.386164099	531	0.776850828	35383	0	23474.5
Micro	EndoMural	C3	CD46	1.17E-05	6353.3	0.116023263	533	2.361650994	38	1.601319047	306	0.907279872	7415	0	23474.5
OPC	Oligo	NXPH1	NRXN3	1.18E-05	6987.5	0.038773372	4575	1.065190439	2412	0.616804163	4016	0.956725305	460	0	23474.5
Inhib	EndoMural	JAG2	NOTCH3	1.19E-05	15114.1	0.058641568	2277	1.505023549	699	1.251328226	774	0.716708631	48346	0	23474.5
EndoMural	Astro	BGN	TLR4	1.19E-05	10992.9	0.27004389	107	1.650103901	498	1.383618006	536	0.800241399	30349	0	23474.5
Excit_L5/6	EndoMural	VEGFD	FLT1	1.20E-05	9902.5	0.115613274	537	1.810912611	328	2.321147753	30	0.824529615	25143	0	23474.5
Oligo	Oligo	TF	LRP2	1.20E-05	6238.1	0.345163037	73	1.334988619	1110	2.157646259	47	0.912543207	6486	0	23474.5
OPC	Oligo	FGF14	FGFR2	1.21E-05	7380.3	0.044290293	3684	0.925566823	3647	0.558318754	4590	0.945249132	1506	0	23474.5
Excit_L3/4/5	Micro	CX3CL1	CX3CR1	1.21E-05	8446.1	0.115549392	539	2.134567413	99	2.14248957	51	0.856110712	18067	0	23474.5
OPC	Oligo	FGF12	FGFR2	1.21E-05	7116.3	0.044854427	3611	1.001218815	2911	0.646172764	3725	0.94242374	1860	0	23474.5
OPC	OPC	NCAM1	PTPRZ1	1.24E-05	6029.9	0.043595487	3773	1.781849992	351	0.843227856	2314	0.960733049	237	0	23474.5
OPC	OPC	NTN1	DCC	1.25E-05	5404.5	0.115245156	545	2.2552904	57	1.768171654	174	0.935913239	2772	0	23474.5
OPC	OPC	CNTN1	PTPRZ1	1.26E-05	5784.5	0.042074523	3994	1.79683569	338	1.21728435	848	0.960243133	268	0	23474.5
Excit_L5/6	OPC	CNTN1	PTPRZ1	1.28E-05	5842.1	0.039512915	4430	1.723744837	413	1.368994897	549	0.959026631	344	0	23474.5
Inhib	EndoMural	PIGF	FLT1	1.29E-05	9888.9	0.066667274	1727	1.665520695	477	1.838014194	136	0.831544542	23630	0	23474.5
Astro	Astro	ANGPTL4	SDC4	1.30E-05	11314.7	0.419769226	44	1.351355901	1067	2.177878284	43	0.793158154	31945	0	23474.5
OPC	OPC	TNR	ITGA8_ITGB1	1.30E-05	7305.7	0.032614482	5989	1.593854792	575	1.584782932	317	0.914301702	6173	0	23474.5
Inhib	EndoMural	COL21A1	ITGA10_ITGB1	1.31E-05	9621.7	0.076130703	1342	1.152782307	1880	0.840322599	2335	0.851869056	19077	0	23474.5
Excit_L5/6	EndoMural	PDGFC	FLT1	1.32E-05	6153.9	0.114178379	555	2.077713024	132	2.331182135	27	0.912028361	6581	0	23474.5
Micro	Excit_L5/6	C3	GRM7	1.33E-05	5323.3	0.105561047	674	2.382559631	35	1.986644966	92	0.939142459	2341	0	23474.5
OPC	Inhib	OLFM2	ROBO2	1.33E-05	7547.7	0.030438374	6621	1.029048544	2687	0.762213006	2823	0.940579535	2133	0	23474.5
EndoMural	Excit_L4	DCN	MET	1.33E-05	10658.3	0.198328599	199	1.610844345	557	1.38385692	535	0.808534086	28526	0	23474.5
EndoMural	EndoMural	FN1	ITGA4_ITGB1	1.35E-05	7593.1	0.113790087	559	1.82781639	314	1.639222438	271	0.877232912	13347	0	23474.5
Excit_L4	Micro	THY1	ITGAM_ITGB2	1.36E-05	7285.3	0.114780964	549	1.7242907	412	1.361300411	560	0.886081329	11431	0	23474.5
EndoMural	Astro	FN1	NT5E	1.36E-05	11313.3	0.113725476	560	1.637590439	517	1.729319469	201	0.793686197	31814	0	23474.5
Astro	Astro	TNC	SDC4	1.36E-05	10871.5	0.415461495	45	1.348870263	1071	2.384487829	23	0.803051093	29744	0	23474.5
OPC	OPC	NXPH1	NRXN1	1.36E-05	5783.5	0.04715083	3336	1.484043925	743	1.088514314	1234	0.96260643	130	0	23474.5
Inhib	OPC	FGF14	FGFR1	1.37E-05	7347.5	0.030338572	6653	1.233090952	1470	0.739299949	2980	0.940453086	2160	0	23474.5
OPC	OPC	NXPH1	NRXN2	1.37E-05	7349.5	0.047267501	3320	1.219923479	1528	0.775353034	2743	0.917277132	5682	0	23474.5
OPC	OPC	BCAN	NRCAM	1.37E-05	7059.5	0.044654912	3641	1.496562581	714	0.580854966	4375	0.933584883	3093	0	23474.5
OPC	OPC	NTNG1	LRRC4C	1.38E-05	6235.7	0.034213832	5566	1.368604733	1019	1.405837351	500	0.954037869	619	0	23474.5
Oligo	Excit_L6	COL4A5	CD47	1.38E-05	8299.1	0.060440046	2138	0.90753746	3824	0.487650413	5388	0.9116053	6671	0	23474.5
EndoMural	Astro	LAMC3	ITGA6_ITGB4	1.38E-05	10783.3	0.22285282	161	1.604753461	564	1.874343098	125	0.803710209	29592	0	23474.5
EndoMural	Excit_L3	VWF	STAB2	1.41E-05	15924.9	0.15329146	327	1.603532971	567	1.477510212	415	0.684020415	54841	0	23474.5
EndoMural	Micro	CCN1	TLR2	1.41E-05	13731.1	0.265899457	113	1.738033819	398	1.357963037	568	0.736529792	44102	0	23474.5
Excit_L3	OPC	CNTN1	PTPRZ1	1.41E-05	6063.9	0.035254714	5328	1.602244766	568	1.410997391	490	0.956726717	459	0	23474.5
OPC	OPC	DSCAM	DCC	1.41E-05	6040.9	0.033151482	5851	1.532033186	659	1.792898656	160	0.964701863	60	0	23474.5
Astro	Oligo	TNC	ITGA2	1.42E-05	9613.7	0.415454447	46	1.176184279	1727	2.277520956	36	0.835360884	22785	0	23474.5
EndoMural	Micro	CCN2	ITGAM	1.44E-05	12758.1	0.342041069	76	2.01357047	181	1.355758327	572	0.757777689	39487	0	23474.5
Excit_L5	EndoMural	PDGFC	FLT1	1.44E-05	6187.3	0.112760628	572	2.068957302	140	2.082551165	66	0.911525827	6684	0	23474.5
Inhib	Micro	ADAM17	RHBDF2	1.45E-05	9584.3	0.061848779	2026	1.926890146	235	0.912718579	1935	0.846938678	20251	0	23474.5
EndoMural	Micro	ICAM2	ITGAM_ITGB2	1.46E-05	13113.5	0.73743572	7	2.135875782	98	1.35478827	574	0.748589759	41414	0	23474.5
Micro	Micro	HLA-DMB	CD4	1.49E-05	12852.9	0.559805402	28	2.132109293	101	1.352789509	578	0.754845097	40083	0	23474.5
EndoMural	EndoMural	LAMC1	ITGA1	1.51E-05	7939.9	0.112070871	581	1.862276476	283	1.66650496	254	0.869047759	15107	0	23474.5
Oligo	Astro	CNTN2	NRCAM	1.52E-05	8419.5	0.031266324	6374	0.721062265	6796	1.015138579	1489	0.927598926	3964	0	23474.5
OPC	Oligo	NTN1	NEO1	1.53E-05	6555.1	0.081236347	1163	1.822667177	319	1.161315533	1014	0.910841015	6805	0	23474.5
Oligo	Excit_L5/6	COL4A5	CD47	1.53E-05	8182.5	0.059297309	2225	0.891833788	4010	0.578125325	4397	0.910833209	6806	0	23474.5
Inhib	EndoMural	NRG1	LSR	1.54E-05	8970.3	0.072106984	1478	1.062415102	2431	1.000253446	1566	0.865586054	15902	0	23474.5
OPC	Excit_L3/4/5	NXPH1	NRXN1	1.55E-05	7863.3	0.030326783	6661	0.967297216	3228	0.492897657	5316	0.953800506	637	0	23474.5
OPC	Excit_L3/4/5	NXPH1	NRXN2	1.55E-05	6528.7	0.053120612	2721	1.29277795	1237	1.577646832	323	0.9215998	4888	0	23474.5
Excit_L3/4/5	Micro	CALM1	KCNQ1	1.56E-05	5404.9	0.088036627	1002	2.253409586	59	2.143257598	50	0.93836982	2439	0	23474.5
EndoMural	Excit_L5/6	VWF	SELP	1.57E-05	17999.3	0.159786737	307	1.585153512	588	1.470976261	423	0.623905981	65204	0	23474.5
OPC	OPC	FGF12	FGFR1	1.57E-05	7553.3	0.02973946	6842	1.27175557	1310	0.67878855	3445	0.936433132	2695	0	23474.5
Excit_L5	EndoMural	VEGFD	FLT1	1.58E-05	10027.1	0.111518178	590	1.799001838	335	2.159668438	45	0.821905511	25691	0	23474.5
EndoMural	Excit_L5	VWF	STAB2	1.61E-05	16353.1	0.138856783	391	1.580351431	593	1.407063059	497	0.67323675	56810	0	23474.5
Micro	EndoMural	ENTPD1	ADORA2A	1.64E-05	10171.1	0.301936176	87	2.028061522	170	1.342814159	597	0.818136101	26527	0	23474.5
Inhib	Micro	CX3CL1	CX3CR1	1.65E-05	9205.3	0.096208306	824	2.059359475	146	1.264497044	743	0.844456047	20839	0	23474.5
Micro	Excit_L5	C3	C5AR2	1.67E-05	15700.9	0.11076649	600	2.194301708	72	1.604817324	301	0.688129477	54057	0	23474.5
Inhib	Excit_L5/6	NXPH2	NRXN1	1.68E-05	9113.3	0.03359161	5711	0.714831347	6932	0.641535576	3783	0.91735137	5666	0	23474.5
EndoMural	OPC	FN1	NT5E	1.69E-05	9596.7	0.189840742	213	1.878481692	267	1.335707477	603	0.83250544	23426	0	23474.5
Inhib	Astro	NRG3	EGFR	1.69E-05	7563.1	0.029419722	6946	0.931609094	3582	0.983414799	1628	0.940340121	2185	0	23474.5
OPC	Excit_L5/6	COL9A1	GP6	1.72E-05	13272.7	0.110266986	606	1.95298743	216	1.386810599	530	0.747995013	41537	0	23474.5
OPC	OPC	FGF14	FGFR1	1.72E-05	7725.9	0.029365426	6966	1.196103578	1623	0.590934541	4262	0.939533634	2304	0	23474.5
EndoMural	EndoMural	FN1	CD44	1.72E-05	11683.9	0.173435723	251	1.634499769	523	1.333657594	607	0.785583324	33564	0	23474.5
Inhib	EndoMural	NRG1	EGFR	1.74E-05	9306.1	0.029302676	6982	0.789425472	5508	0.520164331	5005	0.917951888	5561	0	23474.5
Oligo	Astro	TF	TFRC	1.74E-05	6801.7	0.074540178	1392	1.129767314	2007	1.808406431	151	0.909858624	6984	0	23474.5
Inhib	Micro	GNB3	TGFBR1	1.76E-05	16243.5	0.06135291	2067	1.158928139	1835	0.952200721	1752	0.698102342	52089	0	23474.5
Astro	EndoMural	VEGFA	FLT1_KDR	1.77E-05	8774.5	0.184178881	225	1.564587597	612	1.938734584	106	0.850223317	19455	0	23474.5
EndoMural	Astro	FN1	ITGA6	1.77E-05	8324.3	0.109475842	612	1.751057563	386	1.678370675	241	0.861273759	16908	0	23474.5
Astro	EndoMural	MFGE8	PDGFRB	1.78E-05	8854.1	0.127545524	454	1.562186155	613	1.66718214	250	0.850133498	19479	0	23474.5
Excit_L5/6	EndoMural	LAMB1	ITGA1	1.78E-05	8524.1	0.109408366	613	1.645114176	507	1.534120434	368	0.857870353	17658	0	23474.5
OPC	Excit_L3	NTN1	UNC5C	1.78E-05	7854.7	0.046197048	3446	1.417245303	897	0.542372878	4759	0.911447133	6697	0	23474.5
OPC	Excit_L3	NTN1	DCC	1.78E-05	6666.9	0.057479372	2365	1.686767173	451	1.529838233	374	0.911611111	6670	0	23474.5
OPC	Excit_L3	NTN1	UNC5D	1.78E-05	5802.3	0.079157614	1228	1.854750547	298	1.885686369	122	0.928136754	3889	0	23474.5
Oligo	Excit_L3	COL4A5	CD47	1.80E-05	7844.5	0.057410245	2376	0.865901429	4328	0.898716411	2011	0.909511143	7033	0	23474.5
Excit_L3	Micro	SPON2	ITGAM	1.82E-05	13837.1	0.18986304	212	1.797748214	336	1.329051002	618	0.734487896	44545	0	23474.5
Micro	Excit_L3/4/5	ITGB2	THY1	1.84E-05	7989.5	0.116612933	525	1.557064791	620	1.407305611	494	0.870455263	14834	0	23474.5
Excit_L5/6	EndoMural	VEGFD	ITGA1	1.85E-05	12156.9	0.108688461	621	1.662602004	479	1.362222074	557	0.775662072	35653	0	23474.5
OPC	Excit_L3	NXPH1	NRXN1	1.85E-05	6000.7	0.040684942	4226	1.285445669	1262	1.261899567	748	0.959859422	293	0	23474.5
OPC	Excit_L3	NXPH1	NRXN3	1.85E-05	5720.7	0.047887167	3245	1.29702613	1221	1.453652228	434	0.96089088	229	0	23474.5
OPC	Excit_L3	NXPH1	NRXN2	1.86E-05	7789.3	0.039083944	4516	1.118061624	2067	0.921095838	1894	0.909772306	6995	0	23474.5
Inhib	Micro	FSTL5	IL6R	1.86E-05	7708.1	0.070177539	1569	1.393740409	954	1.234182922	809	0.884733279	11734	0	23474.5
OPC	Excit_L3	BCAN	NRCAM	1.86E-05	7787.3	0.035601267	5232	1.213413043	1551	0.56642018	4512	0.926205754	4167	0	23474.5
Excit_L6	EndoMural	VEGFD	FLT1	1.86E-05	10118.9	0.10866409	623	1.790700593	341	2.171895266	44	0.820000087	26112	0	23474.5
OPC	Excit_L3/4/5	ITGAV	THY1	1.87E-05	8543.3	0.028980928	7084	1.057417402	2470	0.657320672	3622	0.914914895	6066	0	23474.5
EndoMural	Astro	CXCL12	SDC4	1.91E-05	11509.7	0.362688582	62	1.552672258	628	1.770498467	172	0.787332752	33212	0	23474.5
OPC	Excit_L5	COL9A1	GP6	1.93E-05	13372.9	0.1082943	630	1.947939797	223	1.335555089	604	0.746289816	41933	0	23474.5
OPC	Excit_L3	NLGN3	NRXN3	1.94E-05	9575.9	0.02879561	7140.5	0.718355993	6859.5	0.503471457	5201.5	0.91979947	5203.5	0	23474.5
OPC	Inhib	COL9A1	GP6	1.96E-05	13370.9	0.107892536	633	1.946911779	225	1.392019181	520	0.74593778	42002	0	23474.5
OPC	Excit_L3	NTN1	DSCAM	1.97E-05	6055.3	0.055370411	2543	1.7179476	419	1.349330177	590	0.932419095	3250	0	23474.5
Inhib	Astro	NXPH2	NRXN1	1.97E-05	8834.9	0.033319327	5795	0.704131547	7158	0.895307378	2026	0.917042316	5721	0	23474.5
Excit_L3/4/5	Micro	LGALS1	PTPRC	2.01E-05	8552.7	0.107437445	639	2.047268008	157	1.413831618	489	0.85639442	18004	0	23474.5
Micro	EndoMural	TGFB1	ACVR1_TGFBR2	2.03E-05	8772.1	0.121898795	488	1.695754171	445	1.316297629	641	0.853051373	18812	0	23474.5
Micro	Inhib	C3	GRM7	2.04E-05	5409.5	0.098528489	774	2.323874076	46	1.81697461	146	0.937142176	2607	0	23474.5
Excit_L3/4/5	EndoMural	CALM1	TRPC3	2.06E-05	5839.1	0.05503528	2567	1.695922739	443	1.962088609	98	0.937104877	2613	0	23474.5
Astro	Astro	EFEMP1	EGFR	2.08E-05	7185.5	0.19289068	207	1.538522254	646	2.300697801	34	0.885459494	11566	0	23474.5
Excit_L3/4/5	Micro	CALM3	KCNQ1	2.08E-05	5733.7	0.107138347	646	2.208221945	70	2.038224239	78	0.924465174	4400	0	23474.5
OPC	EndoMural	NTN1	MCAM	2.09E-05	8939.5	0.170990545	265	1.862688978	282	1.314221387	647	0.847913476	20029	0	23474.5
OPC	Excit_L4	SEMA5A	MET	2.10E-05	7996.7	0.106998509	648	1.710626286	424	1.324464746	626	0.870581337	14811	0	23474.5
Excit_L2/3	Astro	FGF13	FGFR3	2.12E-05	6939.7	0.130572056	439	1.537005184	650	1.793500023	158	0.893458633	9977	0	23474.5
OPC	OPC	PTN	ALK	2.14E-05	7695.9	0.068972104	1618	1.332290406	1118	0.351403797	7279	0.921022329	4990	0	23474.5
OPC	Excit_L4	NTN1	DCC	2.15E-05	6001.1	0.08130282	1162	1.921234402	238	1.259783886	753	0.924620254	4378	0	23474.5
OPC	Excit_L4	NTN1	UNC5D	2.15E-05	6494.1	0.063351024	1932	1.680165534	460	1.013149437	1503	0.920344662	5101	0	23474.5
OPC	Excit_L5/6	NTN1	DSCAM	2.19E-05	5837.1	0.063905838	1892	1.844933314	305	1.213128745	858	0.936798466	2656	0	23474.5
EndoMural	Excit_L4	VWF	SIRPA	2.19E-05	6541.5	0.106248236	658	1.859871311	288	1.517141262	377	0.904375998	7910	0	23474.5
EndoMural	EndoMural	COL4A4	ITGA10_ITGB1	2.21E-05	9317.5	0.122422207	483	1.669183642	472	1.304969033	660	0.841547028	21498	0	23474.5
OPC	Excit_L4	NXPH1	NRXN1	2.22E-05	7003.9	0.036912808	4958	1.169585464	1766	0.574028622	4429	0.957942473	392	0	23474.5
OPC	Excit_L4	NXPH1	NRXN3	2.22E-05	7474.9	0.038134561	4701	1.048940435	2534	0.427059295	6186	0.956380097	479	0	23474.5
OPC	Excit_L4	NXPH1	NRXN2	2.22E-05	6965.9	0.048075644	3223	1.229982549	1478	1.133990136	1089	0.917918046	5565	0	23474.5
EndoMural	EndoMural	LAMA3	ITGA6_ITGB1	2.23E-05	8458.9	0.133964705	422	1.530716348	661	1.324564267	625	0.8603744	17112	0	23474.5
Micro	EndoMural	SELPLG	ESAM	2.24E-05	12570.7	0.647936528	14	2.114638731	110	1.304346683	662	0.761956	38593	0	23474.5
OPC	Excit_L6	NTN1	DSCAM	2.25E-05	5964.1	0.063559653	1915	1.839782956	309	1.023633847	1449	0.936637473	2673	0	23474.5
EndoMural	Excit_L5/6	VWF	STAB2	2.27E-05	17467.9	0.106166378	661	1.527851887	665	1.450348649	438	0.643053807	62101	0	23474.5
Inhib	Excit_L6	RELN	LRP8	2.28E-05	8295.7	0.09322254	892	1.02942953	2682	1.140614411	1072	0.877195336	13358	0	23474.5
Oligo	Micro	CALM2	KCNQ1	2.30E-05	8385.7	0.048930757	3143	1.494871522	718	0.34388564	7383	0.908455046	7210	0	23474.5
EndoMural	EndoMural	ANGPT2	TIE1	2.33E-05	11923.9	0.145427993	356	1.521292598	671	1.349754205	588	0.780942013	34530	0	23474.5
Inhib	EndoMural	IGF1	IGF1R	2.33E-05	7634.5	0.061924014	2022	1.02792706	2697	0.847996698	2287	0.905581944	7692	0	23474.5
Astro	EndoMural	SORBS1	ITGA1	2.34E-05	5470.3	0.105713671	672	2.127534704	102	2.233761091	38	0.933791506	3065	0	23474.5
EndoMural	Astro	DCN	ERBB4	2.37E-05	5740.9	0.136375732	407	1.745419105	390	1.294997235	675	0.92895934	3758	0	23474.5
OPC	Astro	CNTN1	NOTCH2	2.40E-05	8640.7	0.032256656	6086	0.981264113	3094	0.636532929	3833	0.911347641	6716	0	23474.5
Inhib	OPC	DSCAM	DCC	2.44E-05	7957.5	0.021092268	10826	1.024363011	2728	0.850473836	2271	0.956139869	488	0	23474.5
OPC	Excit_L5	NTN1	DSCAM	2.45E-05	6153.9	0.062641983	1979	1.82613033	316	0.85063392	2269	0.936204548	2731	0	23474.5
Astro	EndoMural	COL5A3	ITGA11_ITGB1	2.45E-05	7267.5	0.104663984	683	1.556951441	621	2.12426089	56	0.885735672	11503	0	23474.5
OPC	Inhib	TNR	ITGA8_ITGB1	2.46E-05	7913.3	0.027833704	7485	1.480835764	750	1.385638484	532	0.907884444	7325	0	23474.5
OPC	EndoMural	COL20A1	ITGA11_ITGB1	2.51E-05	10188.7	0.166628598	280	1.766821319	364	1.289787647	688	0.819874126	26137	0	23474.5
Astro	Astro	LAMA1	ITGA6_ITGB4	2.52E-05	9846.3	0.258642653	119	1.512599826	689	2.205178459	41	0.825533758	24908	0	23474.5
Oligo	EndoMural	EDIL3	ITGB5	2.56E-05	7790.7	0.04763191	3279	1.115744604	2082	0.798780381	2573	0.90644314	7545	0	23474.5
OPC	Astro	BCAN	EGFR	2.57E-05	7118.5	0.104051426	694	1.555082465	625	1.388687993	525	0.891908377	10274	0	23474.5
EndoMural	Micro	DCN	TLR4	2.58E-05	9570.5	0.241624951	140	1.771965052	362	1.285332806	695	0.833588804	23181	0	23474.5
EndoMural	EndoMural	TGM2	ITGA4	2.60E-05	15472.1	0.282364017	99	1.507230088	696	1.320867133	630	0.696229626	52461	0	23474.5
Inhib	Astro	CNTN1	NOTCH2	2.60E-05	9974.3	0.029111611	7037	0.864212575	4357	0.331310835	7566	0.907115089	7437	0	23474.5
OPC	Astro	NXPH1	NRXN1	2.60E-05	5835.5	0.042628887	3902	1.345153509	1079	1.4149362	488	0.960748995	234	0	23474.5
Excit_L2/3	EndoMural	LAMB1	ITGA1	2.61E-05	8753.3	0.103687402	697	1.620912283	543	1.34695604	593	0.854564584	18459	0	23474.5
OPC	Astro	COL9A1	ITGAV_ITGB8	2.62E-05	8113.3	0.103647326	698	2.020624461	175	1.332974509	610	0.866911894	15609	0	23474.5
OPC	Astro	BCAN	NRCAM	2.62E-05	8307.9	0.031122132	6414	1.07332968	2367	0.581048881	4372	0.921476884	4912	0	23474.5
EndoMural	EndoMural	COL1A2	ITGA10_ITGB1	2.63E-05	10066.9	0.229331417	154	1.823440867	318	1.283640262	699	0.821915246	25689	0	23474.5
EndoMural	Micro	HLA-A	LILRB1	2.65E-05	11107.3	0.368193791	59	1.91526066	240	1.283327828	701	0.796883629	31062	0	23474.5
Inhib	Astro	FGF2	FGFR3	2.66E-05	14136.7	0.05247422	2787	1.076719877	2345	0.969970223	1680	0.753406421	40397	0	23474.5
Micro	Micro	HLA-DPB1	CD4	2.67E-05	12459.7	0.351737833	69	1.897521571	252	1.28274648	703	0.765570611	37800	0	23474.5
OPC	Astro	FGF12	FGFR2	2.71E-05	8668.7	0.035251247	5329	0.819984102	5011	0.390388999	6698	0.935528236	2831	0	23474.5
Inhib	Astro	GDF11	BMPR1B	2.73E-05	13795.7	0.052231398	2806	1.060803159	2445	1.02768508	1435	0.760864375	38818	0	23474.5
OPC	Astro	MAML2	NOTCH2	2.73E-05	7082.1	0.068591149	1641	1.477718881	756	0.786674015	2668	0.910470738	6871	0	23474.5
Oligo	Excit_L3	SEMA6A	PLXNA4	2.73E-05	9511.5	0.027418702	7641	0.723220768	6739	0.834216312	2368	0.90784998	7335	0	23474.5
EndoMural	Micro	BGN	LY96	2.73E-05	13653.5	0.391703286	52	1.756391431	376	1.281335666	708	0.738398013	43657	0	23474.5
OPC	OPC	NTN4	DCC	2.75E-05	8723.5	0.029054229	7068	1.066103964	2406	0.733804682	3015	0.905867765	7654	0	23474.5
OPC	Micro	PLAT	ITGAM	2.76E-05	11568.7	0.235356575	147	2.0240024	172	1.27977709	710	0.786692304	33340	0	23474.5
EndoMural	Micro	COL18A1	ITGB5	2.77E-05	7996.5	0.170253598	268	1.773171838	359	1.279702444	711	0.868770785	15170	0	23474.5
Inhib	EndoMural	CNTN6	PTPRG	2.81E-05	8058.7	0.027315383	7684	1.000829485	2919	1.131965986	1096	0.920215538	5120	0	23474.5
EndoMural	EndoMural	COL6A2	ITGA10_ITGB1	2.81E-05	10210.1	0.20924018	176	1.740966941	396	1.277881367	715	0.819173153	26289	0	23474.5
Excit_L3/4/5	Micro	CALM1	CALCR	2.84E-05	7584.9	0.108538531	625	1.495209398	717	1.381345712	539	0.880826191	12569	0	23474.5
Excit_L2/3	EndoMural	VEGFD	FLT1	2.84E-05	10331.3	0.102383387	717	1.772432885	361	2.178651584	42	0.815564337	27062	0	23474.5
Inhib	Micro	NRG1	HLA-DPB1	2.84E-05	9076.7	0.057972844	2322	1.009493923	2834	0.961066531	1719	0.869404114	15034	0	23474.5
Excit_L2/3	Excit_L6	NPY	NPY1R	2.86E-05	9374.9	0.104078701	693	1.494537949	719	2.033254726	79	0.83973121	21909	0	23474.5
Excit_L5	EndoMural	COL12A1	ITGA1_ITGB1	2.88E-05	7142.5	0.102226236	721	1.858615398	291	1.32607796	624	0.889947834	10602	0	23474.5
Micro	Astro	ST6GAL1	EGFR	2.92E-05	5522.7	0.091472903	936	2.213805781	66	2.468536957	16	0.933398274	3121	0	23474.5
Inhib	Inhib	NLGN1	NRXN3	2.92E-05	11850.3	0.013879234	18873.5	0.695584314	7310.5	0.211133569	9559.5	0.966326497	33.5	0	23474.5
OPC	Excit_L3/4/5	BCAN	NRCAM	2.92E-05	9559.9	0.027581655	7567	0.962602511	3283	0.319712344	7747	0.916994947	5728	0	23474.5
OPC	OPC	COL9A1	ITGAV_ITGB8	2.94E-05	6909.7	0.170749402	266	2.319079045	47	1.273280612	726	0.893168981	10035	0	23474.5
OPC	EndoMural	TNR	ITGA9_ITGB1	2.95E-05	7198.7	0.028747996	7160	1.547366463	637	1.571174689	332	0.924533439	4390	0	23474.5
EndoMural	OPC	DCN	ERBB4	2.95E-05	5579.3	0.166725919	279	1.939271546	229	1.148537902	1052	0.9353106	2862	0	23474.5
EndoMural	Excit_L6	VWF	STAB2	3.01E-05	17671.1	0.101576048	731	1.520479992	672	1.388262055	527	0.637965223	62951	0	23474.5
EndoMural	EndoMural	COL4A3	ITGA10_ITGB1	3.03E-05	9173.5	0.10727357	643	1.613986685	550	1.270694028	733	0.846138873	20467	0	23474.5
Excit_L4	EndoMural	JAG2	NOTCH3	3.04E-05	12471.1	0.101308351	734	1.633530181	525	1.416281882	486	0.768801465	37136	0	23474.5
OPC	EndoMural	PTN	PTPRB	3.06E-05	7367.5	0.051834173	2840	1.344906081	1080	0.680407536	3427	0.915236026	6016	0	23474.5
Inhib	EndoMural	COL19A1	ITGA1_ITGB1	3.07E-05	9029.1	0.051306731	2890	1.283119014	1268	1.015245291	1487	0.865002306	16026	0	23474.5
Inhib	Excit_L6	GAD1	GRM4	3.11E-05	10030.9	0.091566748	935	1.02128343	2753	0.878189078	2114	0.844249967	20878	0	23474.5
Oligo	Excit_L5	COL4A5	CD47	3.15E-05	8946.5	0.058345792	2304	0.878757874	4165	0.313690437	7861	0.910174118	6928	0	23474.5
OPC	Excit_L3	TGFA	PTPRD	3.17E-05	8505.5	0.047212	3328	0.851371664	4537	0.693957255	3314	0.904569253	7874	0	23474.5
OPC	EndoMural	COL11A1	ITGA1_ITGB1	3.18E-05	6006.5	0.089150404	973	2.044089207	160	1.728508958	202	0.919703116	5223	0	23474.5
OPC	Excit_L2/3	NXPH1	NRXN3	3.18E-05	5756.1	0.051052464	2916	1.377544613	1000	1.089044543	1231	0.962075964	159	0	23474.5
Astro	EndoMural	EFEMP1	EGFR	3.21E-05	7468.1	0.17932408	235	1.482356344	747	1.405180583	502	0.881708932	12382	0	23474.5
EndoMural	Excit_L3	VWF	ITGA9	3.22E-05	7321.9	0.100303644	748	1.731325295	405	1.715407233	208	0.884561683	11774	0	23474.5
Inhib	EndoMural	LAMB1	ITGA6_ITGB1	3.28E-05	9487.9	0.054817025	2586	1.043905452	2574	0.744723866	2940	0.865733696	15865	0	23474.5
OPC	EndoMural	THBS2	NOTCH3	3.31E-05	10845.3	0.245078519	135	1.773683498	357	1.258578181	755	0.804122594	29505	0	23474.5
EndoMural	EndoMural	COL18A1	ITGA10_ITGB1	3.32E-05	8826.1	0.110925012	598	1.560773389	616	1.258139513	756	0.853623856	18686	0	23474.5
Oligo	Excit_L3/4/5	COL4A5	CD47	3.33E-05	8234.9	0.050583141	2966	0.77208221	5810	1.177314649	973	0.904164516	7951	0	23474.5
Inhib	Inhib	SLIT2	ROBO2	3.34E-05	7840.7	0.02648813	7958	0.833809521	4803	0.931618992	1854	0.948499118	1114	0	23474.5
OPC	OPC	TNR	ITGA9_ITGB1	3.35E-05	7511.5	0.026485158	7959	1.486592064	736	1.400902642	506	0.921623148	4882	0	23474.5
EndoMural	OPC	VWF	ITGA9	3.35E-05	7387.5	0.09967653	758	1.727554817	410	1.438353964	458	0.884241084	11837	0	23474.5
OPC	Inhib	NTN1	UNC5C	3.39E-05	7623.1	0.065526941	1799	1.665644076	476	0.304618124	7982	0.924575781	4384	0	23474.5
EndoMural	EndoMural	LGALS3	ENG	3.40E-05	10855.1	0.322112264	80	1.830576214	313	1.25514086	762	0.803466321	29646	0	23474.5
EndoMural	Astro	LAMA2	ITGA6_ITGB4	3.43E-05	6949.9	0.115500711	541	1.473644485	764	2.1051556	62	0.893854211	9908	0	23474.5
Astro	Astro	LRIG1	EGFR	3.44E-05	6320.5	0.099053631	765	1.50566444	698	2.087233957	65	0.911958404	6600	0	23474.5
Inhib	Excit_L6	SLIT2	ROBO2	3.46E-05	7952.5	0.026332572	8011	0.827148441	4899	0.854514845	2251	0.948355067	1127	0	23474.5
Inhib	Astro	ADAM12	SDC4	3.46E-05	11602.1	0.167193973	278	0.994557645	2980	0.935382808	1833	0.804364401	29445	0	23474.5
OPC	Astro	FGF14	FGFR2	3.47E-05	9123.3	0.034807891	5420	0.74433211	6308	0.302534989	8016	0.938669985	2398	0	23474.5
Excit_L5/6	Micro	ADAM17	RHBDF2	3.51E-05	7716.9	0.098981724	770	2.137854156	97	1.47108574	422	0.875000102	13821	0	23474.5
Inhib	EndoMural	FBN1	ITGB1	3.53E-05	9414.3	0.035006374	5378	0.944883903	3455	0.389048463	6719	0.903667915	8045	0	23474.5
Astro	EndoMural	TNC	PTPRB	3.55E-05	7879.7	0.159394865	308	1.469302521	773	2.393402826	22	0.870546896	14821	0	23474.5
OPC	Oligo	NTN1	UNC5B	3.55E-05	8570.1	0.126416876	462	1.79012532	342	1.251532603	773	0.857285637	17799	0	23474.5
Excit_L4	Micro	CALM1	KCNQ1	3.57E-05	5632.3	0.076492877	1327	2.020822803	174	1.758022527	184	0.934178119	3002	0	23474.5
OPC	Micro	NTN1	DSCAM	3.63E-05	7702.3	0.039692708	4407	1.484702756	741	0.525925406	4927	0.921145817	4962	0	23474.5
EndoMural	Astro	VIM	CD44	3.68E-05	11968.7	0.248445749	132	1.465535687	782	1.419597905	481	0.778748133	34974	0	23474.5
EndoMural	Micro	COL4A2	ITGB5	3.69E-05	8147.5	0.112128243	579	1.486445765	737	1.2485134	783	0.868793181	15164	0	23474.5
OPC	Excit_L5/6	NXPH1	NRXN3	3.71E-05	5684.5	0.050027124	3031	1.351462126	1066	1.295376838	674	0.961704104	177	0	23474.5
OPC	Excit_L4	ITGAV	THY1	3.77E-05	9673.1	0.025966716	8153	0.938580914	3509	0.413910639	6379	0.910541762	6850	0	23474.5
EndoMural	Astro	COL1A2	CD44	3.82E-05	15065.9	0.376578569	55	1.462390379	792	1.329705576	617	0.706752848	50391	0	23474.5
Oligo	Astro	APP	NOTCH2	3.88E-05	10757.5	0.02641634	7986	0.75891984	6041	0.298953267	8086	0.902794907	8200	0	23474.5
OPC	EndoMural	COL11A1	ITGA10_ITGB1	3.90E-05	6853.5	0.067613194	1688	1.707263916	426	1.423472392	474	0.902769116	8205	0	23474.5
OPC	Excit_L3	COL9A1	GP6	3.92E-05	13836.1	0.097227506	799	1.919622513	239	1.445755047	446	0.735949665	44222	0	23474.5
OPC	Excit_L6	TNR	ITGA8_ITGB1	3.94E-05	6894.3	0.037216289	4894	1.666876854	475	1.572062039	331	0.919333287	5297	0	23474.5
OPC	Excit_L6	TNR	ITGA9_ITGB1	3.95E-05	6745.5	0.033677001	5686	1.614515436	549	1.498511986	398	0.929871889	3620	0	23474.5
OPC	Oligo	NTN1	MCAM	3.96E-05	9685.9	0.136301757	408	1.761842125	368	1.238521208	802	0.832710541	23377	0	23474.5
OPC	Excit_L6	OLFM2	ROBO2	4.01E-05	7692.1	0.030259617	6691	1.022387465	2746	0.685108859	3381	0.940414724	2168	0	23474.5
OPC	Astro	NTN1	NEO1	4.04E-05	7117.3	0.066533048	1739	1.671404203	471	0.980704058	1637	0.902394262	8265	0	23474.5
Inhib	EndoMural	VEGFB	FLT1_KDR	4.12E-05	12889.3	0.078158726	1267	1.19261494	1642	0.720657018	3113	0.778856314	34950	0	23474.5
OPC	Excit_L6	NXPH1	NRXN1	4.13E-05	5843.9	0.045154154	3562	1.422716483	882	1.12036439	1130	0.961819842	171	0	23474.5
OPC	Excit_L6	NXPH1	NRXN3	4.13E-05	6097.9	0.045628225	3506	1.239563414	1435	0.942319688	1789	0.959972758	285	0	23474.5
OPC	Excit_L6	NXPH1	NRXN2	4.13E-05	7991.1	0.043349676	3811	1.171157782	1758	0.551725411	4668	0.913934612	6244	0	23474.5
OPC	Astro	NLGN3	NRXN1	4.15E-05	9719.7	0.025633691	8308.5	0.766483373	5905.5	0.464755429	5661.5	0.919520993	5248.5	0	23474.5
OPC	EndoMural	PIGF	FLT1	4.16E-05	8576.3	0.096461851	815	1.773475428	358	1.963922118	97	0.855861042	18137	0	23474.5
OPC	Excit_L2/3	NTN1	UNC5D	4.21E-05	5582.9	0.092976316	896	2.007379185	186	1.699396862	228	0.93332143	3130	0	23474.5
EndoMural	EndoMural	COL4A2	ITGA1_ITGB1	4.24E-05	7678.3	0.096325232	820	1.610872608	556	1.531987035	370	0.877981101	13171	0	23474.5
OPC	Excit_L4	BCAN	NRCAM	4.25E-05	8573.1	0.035416357	5282	1.207630039	1576	0.283192104	8347	0.926027595	4186	0	23474.5
Inhib	Excit_L6	NGF	SORCS3	4.26E-05	13867.3	0.055816337	2504	0.97656731	3139	0.823770079	2435	0.76562886	37784	0	23474.5
OPC	EndoMural	JAG1	NOTCH3	4.28E-05	12074.7	0.098314571	778	1.595084484	574	1.22720329	823	0.779965405	34724	0	23474.5
EndoMural	EndoMural	TGM2	ITGB1	4.33E-05	8624.3	0.181146664	232	1.752700223	384	1.226578411	826	0.855589431	18205	0	23474.5
OPC	Excit_L6	TGFA	PTPRD	4.39E-05	8610.7	0.05028086	2998	0.945820609	3443	0.460742603	5716	0.90725302	7422	0	23474.5
EndoMural	EndoMural	JAG1	NOTCH4	4.39E-05	11112.3	0.250068568	128	1.566858939	606	1.225921419	830	0.799358279	30523	0	23474.5
Inhib	Inhib	NXPH2	NRXN1	4.42E-05	10311.1	0.031899726	6173	0.648346048	8414	0.335368148	7500	0.915371032	5994	0	23474.5
Oligo	EndoMural	JAM3	ITGB1	4.43E-05	8311.5	0.037901985	4752	1.001519315	2906	0.899770539	2006	0.901492077	8419	0	23474.5
Inhib	Astro	RIMS2	ABCA1	4.44E-05	9240.5	0.025385978	8421	0.786279026	5567	0.868696002	2169	0.912084344	6571	0	23474.5
OPC	Inhib	TNR	ITGA9_ITGB1	4.45E-05	7692.9	0.025379743	8425	1.473871862	762	1.307482695	655	0.920069462	5148	0	23474.5
EndoMural	Astro	TFPI	LRP1	4.47E-05	8629.3	0.09550206	835	1.549631242	632	1.641567031	267	0.856676118	17938	0	23474.5
Micro	Micro	HLA-DPA1	CD4	4.49E-05	13911.1	0.439537804	41	1.882820158	264	1.223022115	836	0.732713286	44940	0	23474.5
OPC	Excit_L6	BCAN	NRCAM	4.49E-05	8273.5	0.038879806	4557	1.315948191	1163	0.276705135	8442	0.929160355	3731	0	23474.5
Inhib	Inhib	NRXN3	NLGN1	4.51E-05	11850.3	0.013879234	18873.5	0.695584314	7310.5	0.211133569	9559.5	0.966326497	33.5	0	23474.5
EndoMural	Astro	LAMA4	ITGA6_ITGB4	4.55E-05	9013.5	0.099507608	759	1.442126151	840	1.654424453	262	0.849167411	19732	0	23474.5
Excit_L2/3	EndoMural	VEGFD	ITGA1	4.57E-05	12721.3	0.096250996	823	1.624122278	536	1.219725905	841	0.76491189	37932	0	23474.5
OPC	Excit_L5/6	NLGN3	NRXN3	4.59E-05	9661.1	0.030082414	6751.5	0.772791989	5791.5	0.345196068	7362.5	0.921397241	4925.5	0	23474.5
Micro	Micro	HLA-DRB5	CD4	4.63E-05	15373.7	0.600272775	19	1.885315673	259	1.217908418	845	0.69716061	52271	0	23474.5
Excit_L5	Micro	CX3CL1	CX3CR1	4.63E-05	9259.7	0.095115124	845	2.055108632	151	1.229536285	818	0.843704055	21010	0	23474.5
Inhib	Excit_L4	SLIT2	DCC	4.66E-05	10126.3	0.025181494	8505	0.734192304	6515	0.285220649	8313	0.928551552	3824	0	23474.5
Inhib	Excit_L3	NXPH2	NRXN1	4.68E-05	9434.5	0.031799912	6211	0.644423707	8512	0.742270746	2961	0.915249567	6014	0	23474.5
EndoMural	Micro	VWF	ITGA9	4.68E-05	7484.9	0.095029447	848	1.699614555	438	1.609828851	298	0.881775101	12366	0	23474.5
EndoMural	EndoMural	NID1	ITGB1	4.72E-05	8089.3	0.134259895	419	1.600185796	571	1.216235934	850	0.868950295	15132	0	23474.5
Astro	OPC	LAMA1	NT5E	4.73E-05	11793.7	0.273947736	103	1.437922819	851	1.384276116	533	0.783463802	34007	0	23474.5
EndoMural	EndoMural	DCN	EGFR	4.78E-05	7203.9	0.186634381	219	1.836769578	310	1.214081555	854	0.887301362	11162	0	23474.5
Oligo	Astro	HSP90AA1	EGFR	4.79E-05	9821.1	0.025058351	8552	0.776586655	5725	0.41054949	6413	0.921304197	4941	0	23474.5
Oligo	Micro	EDIL3	ITGAV	4.80E-05	9788.7	0.025055589	8554	0.819374431	5020	0.623409458	3959	0.90424497	7936	0	23474.5
Astro	OPC	CNTN1	PTPRZ1	4.80E-05	6540.9	0.029412471	6948	1.435546903	855	1.282045472	706	0.952817132	721	0	23474.5
OPC	Excit_L5/6	NTN1	UNC5C	4.81E-05	7036.5	0.061274467	2076	1.61099766	555	0.588389402	4283	0.922202642	4794	0	23474.5
OPC	Excit_L5/6	NTN1	DCC	4.81E-05	5914.7	0.079747543	1213	1.905927571	246	1.799695448	155	0.923944391	4485	0	23474.5
OPC	Excit_L5/6	NTN1	UNC5D	4.82E-05	6085.3	0.070337315	1555	1.757329659	375	1.367701335	550	0.92409588	4472	0	23474.5
Oligo	EndoMural	EDIL3	ITGAV	4.82E-05	9879.9	0.025038999	8563	0.819060091	5025	0.57835326	4396	0.904216291	7941	0	23474.5
EndoMural	EndoMural	HLA-C	NOTCH4	4.87E-05	10330.1	0.285021846	96	1.840350581	307	1.213084964	859	0.816363688	26914	0	23474.5
Excit_L6	EndoMural	VEGFD	ITGA1	4.88E-05	12476.3	0.102155508	722	1.642389986	511	1.212969587	860	0.770222632	36814	0	23474.5
Micro	Oligo	IL18	IL1RAPL1	4.88E-05	5681.7	0.09459862	860	1.840313975	308	1.670332725	248	0.930581333	3518	0	23474.5
OPC	Micro	TNR	ITGA9_ITGB1	4.89E-05	7688.9	0.024997351	8586	1.459394313	796	1.567746058	337	0.919509444	5251	0	23474.5
Excit_L3	Micro	ADAM17	RHBDF2	4.90E-05	7849.1	0.094566336	861	2.112768941	111	1.502846248	392	0.872483086	14407	0	23474.5
Excit_L4	EndoMural	CALM1	TRPC3	4.90E-05	6207.5	0.047818812	3252	1.463335957	791	1.576853537	326	0.9328333	3194	0	23474.5
OPC	Excit_L6	VCAN	ITGB1	4.91E-05	7086.7	0.062277354	2005	2.015360626	180	1.102707253	1182	0.900566154	8592	0	23474.5
Micro	EndoMural	TGFB1	CAV1	4.92E-05	12088.3	0.26496413	114	1.659434494	483	1.212343306	862	0.776281364	35508	0	23474.5
Oligo	Excit_L6	ALCAM	NRP1	4.97E-05	10224.3	0.02924547	6999	0.827045429	4903	0.360996716	7132	0.900486274	8613	0	23474.5
OPC	Excit_L5/6	NXPH1	NRXN1	4.98E-05	5926.3	0.042977248	3861	1.355853309	1053	1.161164397	1016	0.960902164	227	0	23474.5
OPC	Excit_L5/6	NXPH1	NRXN2	4.98E-05	8677.1	0.035877527	5172	1.078150917	2335	0.537818208	4815	0.906196808	7589	0	23474.5
OPC	EndoMural	COL9A1	ITGA9_ITGB1	4.99E-05	7868.3	0.094293299	866	2.037925257	163	1.269859527	734	0.873832902	14104	0	23474.5
OPC	Excit_L5/6	BCAN	NRCAM	5.01E-05	7592.3	0.039272548	4472	1.328231042	1132	0.501689608	5221	0.929490419	3662	0	23474.5
Astro	EndoMural	TGFB2	ACVR1_TGFBR2	5.07E-05	8752.1	0.102654871	715	1.427237504	871	1.554511488	351	0.855012044	18349	0	23474.5
Astro	OPC	LAMA1	ITGAV_ITGB8	5.09E-05	8290.7	0.158869921	311	1.426215141	872	1.236079016	806	0.865177398	15990	0	23474.5
OPC	Inhib	VCAN	EGFR	5.12E-05	6978.7	0.083648331	1115	2.107057239	115	1.009442725	1523	0.900219491	8666	0	23474.5
Oligo	Excit_L4	SEMA6A	PLXNA4	5.14E-05	11366.1	0.024830009	8671	0.648054238	8417	0.290967103	8213	0.903616939	8055	0	23474.5
OPC	Excit_L5/6	OLFM2	ROBO2	5.14E-05	9594.3	0.024829939	8672	0.820060093	5010	0.313134536	7867	0.934626533	2948	0	23474.5
EndoMural	Micro	LGALS1	PTPRC	5.14E-05	7348.9	0.172228669	260	2.290372327	50	1.206990154	875	0.883048177	12085	0	23474.5
OPC	Micro	APP	CD74	5.18E-05	8195.1	0.055475735	2533	1.499039834	710	0.261727956	8686	0.917893176	5572	0	23474.5
OPC	Excit_L5/6	TGFA	PTPRD	5.24E-05	8164.5	0.05154717	2865	0.984793297	3061	0.599574532	4175	0.908294196	7247	0	23474.5
OPC	Excit_L5	NXPH1	NRXN3	5.24E-05	6243.5	0.047418008	3307	1.285091709	1263	0.745317169	2933	0.960705465	240	0	23474.5
Astro	OPC	COL5A3	SDC3	5.28E-05	7336.1	0.09351854	883	1.530257081	662	1.7256899	205	0.885950969	11456	0	23474.5
Inhib	Excit_L5/6	SLIT2	DCC	5.32E-05	9078.5	0.024699787	8731	0.718885474	6844	0.825132211	2425	0.927908189	3918	0	23474.5
Excit_L5	EndoMural	JAG2	NOTCH3	5.39E-05	12899.5	0.093375125	889	1.609636367	560	1.2106039	867	0.761475149	38707	0	23474.5
EndoMural	Excit_L3	TGM2	ITGA9	5.41E-05	9781.1	0.113420818	564	1.456631882	805	1.202895666	890	0.833644382	23172	0	23474.5
Excit_L3	Micro	PTGS2	ALOX5	5.46E-05	17266.5	0.12717073	455	1.729247622	409	1.20152502	893	0.648900572	61101	0	23474.5
Excit_L4	Micro	CALM3	KCNQ1	5.46E-05	6012.9	0.093115846	893	2.041452871	162	1.655947213	260	0.919419312	5275	0	23474.5
Excit_L5	EndoMural	VEGFD	ITGA1	5.52E-05	12375.3	0.104838646	678	1.650691231	497	1.200742759	896	0.7725088	36331	0	23474.5
Oligo	Astro	EDIL3	ITGAV	5.52E-05	9555.7	0.024537238	8797	0.80955299	5178	0.858414323	2225	0.903336096	8104	0	23474.5
EndoMural	OPC	HLA-E	KLRK1	5.54E-05	12560.3	0.366969412	61	1.882717133	265	1.200165108	897	0.764172141	38104	0	23474.5
Inhib	Oligo	CNTN4	APLP1	5.55E-05	9110.7	0.024525142	8806	0.790600093	5486	0.595870831	4214	0.930183758	3573	0	23474.5
OPC	Excit_L3	NLGN3	NRXN1	5.66E-05	10578.3	0.024464753	8842.5	0.706775532	7100.5	0.311718797	7880.5	0.917777007	5593.5	0	23474.5
Micro	Oligo	APOC2	LRP2	5.69E-05	11579.1	0.596317215	20	1.414450007	905	1.509385273	384	0.787808454	33112	0	23474.5
OPC	EndoMural	VEGFA	FLT1_KDR	5.70E-05	9231.7	0.168713358	274	1.515339986	684	1.197549825	906	0.844552716	20820	0	23474.5
Oligo	OPC	PTN	ALK	5.72E-05	9456.9	0.043147968	3835	1.014391557	2809	0.251995295	8859	0.902188888	8307	0	23474.5
Oligo	Astro	CNTN2	CNTN1	5.72E-05	9157.7	0.029561698	6899	0.630186759	8861	0.921152679	1893	0.922963079	4661	0	23474.5
OPC	Excit_L5	NTN1	DCC	5.73E-05	6529.1	0.065728662	1790	1.767955594	363	1.074934183	1275	0.916867076	5743	0	23474.5
OPC	Excit_L5	NTN1	UNC5D	5.73E-05	6217.9	0.072461157	1465	1.780787669	352	1.016175381	1479	0.925132631	4319	0	23474.5
Astro	Excit_L4	FGFR3	EPHA4	5.74E-05	6257.9	0.092604974	908	1.488463187	732	1.94566966	104	0.914901561	6071	0	23474.5
OPC	Excit_L6	COL9A1	ITGA9_ITGB1	5.78E-05	7471.1	0.110460414	602	2.10507423	116	1.197196824	910	0.882301287	12253	0	23474.5
Excit_L5/6	Astro	NRG1	EGFR	5.83E-05	6345.7	0.046581306	3397	1.192215444	1645	1.808408049	150	0.933801088	3062	0	23474.5
Oligo	OPC	COL4A5	ITGAV_ITGB8	5.83E-05	7408.3	0.115042615	546	1.151031885	1892	0.856492599	2236	0.898925664	8893	0	23474.5
Excit_L5/6	EndoMural	JAG2	NOTCH3	5.84E-05	12919.9	0.092436523	913	1.606809424	562	1.256744589	760	0.760556447	38890	0	23474.5
OPC	EndoMural	DLL1	NOTCH3	5.86E-05	12329.7	0.13736306	395	1.655160225	489	1.196089311	914	0.772324162	36376	0	23474.5
EndoMural	Excit_L6	FN1	ITGA9	5.86E-05	6647.5	0.092434189	914	1.87211644	271	1.499529901	394	0.902906199	8184	0	23474.5
Micro	Micro	LGALS9	MRC2	5.88E-05	12213.9	0.25875022	118	1.772474365	360	1.196065169	915	0.773093332	36202	0	23474.5
Excit_L5/6	EndoMural	NRG1	LSR	5.89E-05	7370.7	0.10656365	650	1.409039165	916	1.392979945	518	0.886731225	11295	0	23474.5
Excit_L2/3	Excit_L5/6	NPY	NPY1R	5.91E-05	9777.9	0.092995114	895	1.408693815	917	2.050652854	74	0.832008505	23529	0	23474.5
Micro	Astro	C3	NRP1	5.93E-05	7829.1	0.088677076	985	2.211037889	67	1.973997097	94	0.871895874	14525	0	23474.5
OPC	Excit_L5	NXPH1	NRXN1	5.93E-05	6475.5	0.041463393	4086	1.309355623	1177	0.685824001	3371	0.960222956	269	0	23474.5
OPC	Excit_L5	NXPH1	NRXN2	5.94E-05	7662.1	0.049349332	3093	1.245836316	1407	0.523606823	4955	0.918897753	5381	0	23474.5
Micro	Excit_L4	C3	GRM7	5.99E-05	5714.3	0.08134936	1159	2.180517039	76	1.447320556	442	0.931257182	3420	0	23474.5
Astro	Astro	LAMA1	SDC2	6.09E-05	9857.9	0.243595377	136	1.406098604	926	1.888906325	119	0.826820454	24634	0	23474.5
OPC	Excit_L3	BMP7	PTPRK	6.13E-05	9196.1	0.049280033	3103	1.015751362	2802	0.244701617	8983	0.906065841	7618	0	23474.5
Micro	EndoMural	ST6GAL1	EGFR	6.15E-05	5682.1	0.08503933	1075	2.157639871	88	1.573019738	329	0.931095286	3444	0	23474.5
Astro	EndoMural	LRIG1	EGFR	6.17E-05	6654.1	0.092086882	926	1.44949853	826	1.191716739	930	0.908986346	7114	0	23474.5
Micro	Astro	TGFB1	EGFR	6.19E-05	8623.5	0.102923821	707	1.404546335	931	1.610536185	295	0.857685629	17710	0	23474.5
Micro	Micro	PLAT	ITGAM	6.21E-05	12243.3	0.199065445	198	1.933578943	232	1.190432715	932	0.772304107	36380	0	23474.5
Excit_L3/4/5	Micro	CALM1	KCNQ3	6.29E-05	7661.3	0.017801309	13610	1.402092306	936	1.711480353	214	0.964236772	72	0	23474.5
Inhib	Astro	NRG1	LGR4	6.29E-05	9598.9	0.024124984	9031	0.691596812	7403	1.097951118	1197	0.910351088	6889	0	23474.5
OPC	Micro	LRP1B	PLAUR	6.32E-05	7915.9	0.048926044	3145	1.169207484	1768	0.871473087	2153	0.898245285	9039	0	23474.5
EndoMural	OPC	FN1	ITGAV_ITGB8	6.33E-05	6872.7	0.110093933	607	1.866774014	276	1.187510377	938	0.898118941	9068	0	23474.5
OPC	Oligo	NRG2	MOG	6.36E-05	7706.5	0.08557846	1067	0.89426484	3979	1.181933559	961	0.898182591	9051	0	23474.5
Inhib	EndoMural	IGF1	IGF2R	6.38E-05	9585.1	0.078092893	1270	0.999155644	2933	0.675106578	3475	0.861886456	16773	0	23474.5
Inhib	Inhib	NRXN1	NLGN1	6.44E-05	17684.7	0.010484592	27735.5	0.531748578	11936.5	-0.314882809	25178.5	0.963418161	98.5	0	23474.5
OPC	Excit_L2/3	COL9A1	GP6	6.47E-05	14174.9	0.090931385	945	1.903512241	248	1.360173577	562	0.729393524	45645	0	23474.5
OPC	Inhib	NTNG1	LRRC4C	6.51E-05	8452.1	0.023993332	9092	0.90812977	3819	0.576314849	4407	0.945600156	1468	0	23474.5
Excit_L4	OPC	PDGFA	PDGFRA	6.51E-05	9920.9	0.090873389	947	2.100384137	117	1.402643228	505	0.827141288	24561	0	23474.5
Micro	Micro	SELPLG	ITGB2	6.55E-05	14626.3	0.664437414	11	1.948675268	222	1.18481586	949	0.716071502	48475	0	23474.5
Excit_L6	EndoMural	JAG2	NOTCH3	6.55E-05	13019.1	0.090847257	949	1.602022766	569	1.213198751	857	0.75897375	39246	0	23474.5
Inhib	Inhib	NXPH1	NRXN3	6.56E-05	8473.9	0.02395426	9106	0.737896736	6437	0.92569638	1879	0.945584514	1473	0	23474.5
Inhib	Inhib	NLGN1	NRXN1	6.57E-05	17684.7	0.010484592	27735.5	0.531748578	11936.5	-0.314882809	25178.5	0.963418161	98.5	0	23474.5
OPC	Excit_L2/3	NTN1	DCC	6.61E-05	7266.9	0.051307145	2889	1.62602093	535	0.90800038	1967	0.906926268	7469	0	23474.5
Inhib	Excit_L5	FSTL5	CNTN5	6.63E-05	8737.9	0.023921919	9126	0.817780724	5045	0.816645799	2478	0.930227102	3566	0	23474.5
OPC	Excit_L3	TNR	ITGA9_ITGB1	6.66E-05	7878.7	0.023892307	9135	1.437038722	852	1.555948782	347	0.917820337	5585	0	23474.5
Inhib	EndoMural	ANGPT1	TIE1	6.72E-05	15042.3	0.164564715	288	1.366785117	1025	0.669853478	3521	0.723580859	46903	0	23474.5
OPC	Excit_L2/3	NXPH1	NRXN1	6.74E-05	6385.7	0.039574206	4419	1.251329666	1382	0.840699627	2331	0.959322759	322	0	23474.5
OPC	Excit_L2/3	NXPH1	NRXN2	6.75E-05	9983.1	0.03152023	6287	1.023915052	2731	0.253855228	8825	0.900546971	8598	0	23474.5
EndoMural	Astro	LAMA3	ITGA6_ITGB4	6.76E-05	10375.7	0.172111441	261	1.39037932	959	1.736486195	195	0.815905964	26989	0	23474.5
EndoMural	EndoMural	LAMA2	ITGA6_ITGB1	6.87E-05	6031.9	0.089901163	964	1.613981513	551	1.693233671	231	0.921309953	4939	0	23474.5
OPC	Excit_L2/3	TGFA	PTPRD	6.88E-05	9897.5	0.04510964	3569	0.78666828	5561	0.263681175	8646	0.90258494	8237	0	23474.5
Inhib	EndoMural	SORBS1	ITGA1	6.88E-05	8701.5	0.052036682	2818	1.474681366	761	0.232656089	9194	0.908216627	7260	0	23474.5
Micro	Excit_L3	IL18	IL1RL2	6.89E-05	14857.9	0.112047059	582	1.609081337	561	1.179824677	965	0.714977338	48707	0	23474.5
OPC	Excit_L2/3	NTN1	DSCAM	6.90E-05	6933.9	0.048261777	3209	1.612188973	553	0.670271971	3518	0.927959135	3915	0	23474.5
Micro	Excit_L4	C3	CD81	6.93E-05	7304.9	0.08961553	967	2.208502602	69	1.502491189	393	0.885245095	11621	0	23474.5
Inhib	OPC	NRG1	EGFR	6.97E-05	11416.3	0.023916574	9127	0.652964761	8298	0.231540662	9217	0.909971388	6965	0	23474.5
EndoMural	Excit_L6	FN1	C5AR1	6.97E-05	13937.7	0.089536452	969	1.568376425	602	1.182577513	958	0.738270731	43685	0	23474.5
Inhib	EndoMural	COL7A1	ITGA1_ITGB1	6.99E-05	15433.5	0.060368395	2146	1.155124171	1864	0.66616909	3556	0.727220524	46127	0	23474.5
EndoMural	Excit_L3/4/5	VWF	SIRPA	6.99E-05	6873.5	0.089424014	970	1.730074878	408	1.745298493	189	0.896657651	9326	0	23474.5
Astro	EndoMural	ANGPT1	TIE1	7.02E-05	13538.7	0.204871018	180	1.436332096	853	1.178251138	971	0.744945215	42215	0	23474.5
Inhib	OPC	IL34	PTPRZ1	7.06E-05	9284.9	0.045133493	3565	1.518498388	678	1.151748345	1042	0.857857162	17665	0	23474.5
Excit_L3/4/5	Micro	CALM2	KCNQ1	7.10E-05	5648.7	0.088215548	997	2.17833129	78	1.879550684	123	0.930189492	3571	0	23474.5
EndoMural	EndoMural	COL4A1	ITGA10_ITGB1	7.15E-05	9348.3	0.088993639	977	1.406505013	924	1.558837933	344	0.843648863	21022	0	23474.5
OPC	Oligo	COL20A1	ITGA2_ITGB1	7.21E-05	10793.9	0.136587539	404	1.533226677	655	1.173724464	980	0.808793072	28456	0	23474.5
Inhib	Micro	GNAI2	P2RY12	7.24E-05	10421.3	0.044993705	3588	1.811783911	327	0.70625051	3224	0.841572439	21493	0	23474.5
EndoMural	Astro	VWF	LRP1	7.25E-05	6989.3	0.088799895	982	1.742513503	395	2.032867496	80	0.893275143	10015	0	23474.5
Inhib	EndoMural	SLIT2	ROBO4	7.35E-05	9680.5	0.150718608	334	1.327647469	1137	0.659174082	3602	0.848685667	19855	0	23474.5
EndoMural	Astro	COL6A2	CD44	7.41E-05	15260.3	0.343587322	74	1.379916453	989	1.323946681	628	0.702878543	51136	0	23474.5
EndoMural	EndoMural	FN1	ITGAV_ITGB1	7.45E-05	7176.3	0.088496017	991	1.765068086	365	1.283236672	702	0.891492523	10349	0	23474.5
Inhib	OPC	NTNG1	LRRC4C	7.46E-05	9299.1	0.017609412	13796	0.928766921	3615	0.737666074	2994	0.937073086	2616	0	23474.5
Inhib	Excit_L5/6	IGF1	IGF1R	7.46E-05	9326.5	0.050580258	2967	0.838223515	4743	0.432755232	6104	0.896569144	9344	0	23474.5
Oligo	Astro	FGF1	FGFR3	7.48E-05	7727.3	0.134749378	417	1.379309578	992	1.7663955	177	0.876215539	13576	0	23474.5
OPC	OPC	VCAN	ITGB1	7.59E-05	7322.7	0.056848202	2418	1.980917683	200	1.115676402	1146	0.896406968	9375	0	23474.5
OPC	Excit_L6	NTN1	UNC5D	7.63E-05	8707.3	0.03546486	5265	1.3721607	1011	0.577839821	4400	0.896317822	9386	0	23474.5
Excit_L3/4/5	Inhib	CALM2	ADCY8	7.65E-05	7240.7	0.031395969	6329	1.167103859	1781	0.819310613	2458	0.940449665	2161	0	23474.5
Micro	Micro	TGFB1	ITGB5	7.66E-05	8839.1	0.146136348	351	1.722106158	416	1.166536089	1000	0.852419878	18954	0	23474.5
Excit_L3/4/5	Inhib	CALM1	GRM4	7.73E-05	8467.1	0.02921367	7005	1.041797906	2588	1.286276888	693	0.900647083	8575	0	23474.5
Oligo	Excit_L3/4/5	CNTN2	NRCAM	7.73E-05	9571.5	0.027709443	7528	0.610335097	9410	0.753802042	2876	0.923437389	4569	0	23474.5
Inhib	Excit_L2/3	NXPH2	NRXN1	7.74E-05	10655.5	0.030931745	6470	0.610307704	9412	0.321070805	7725	0.91416982	6196	0	23474.5
Excit_L3/4/5	Inhib	CALM1	ADCYAP1R1	7.74E-05	8704.7	0.025635643	8304	1.02674675	2711	0.675739617	3470	0.917921741	5564	0	23474.5
Micro	Excit_L4	ITGB2	THY1	7.75E-05	8453.3	0.1044844	685	1.438228302	850	1.163895578	1004	0.864136365	16253	0	23474.5
OPC	Excit_L4	DSCAM	DCC	7.76E-05	7115.9	0.023387612	9418	1.197977188	1615	1.284510888	697	0.958255568	375	0	23474.5
OPC	Excit_L2/3	BCAN	NRCAM	7.77E-05	8808.1	0.035216051	5334	1.201365552	1601	0.218724057	9420	0.9258331	4211	0	23474.5
Astro	EndoMural	COL5A3	ITGA2_ITGB1	7.80E-05	7448.9	0.098279796	780	1.374773338	1006	1.551106479	354	0.885190497	11630	0	23474.5
OPC	Excit_L5/6	NTN1	UNC5A	7.80E-05	7982.9	0.093561819	881	1.885763222	258	1.16339052	1006	0.873020927	14295	0	23474.5
Excit_L3/4/5	Inhib	CALM2	TRPC5	7.80E-05	7367.3	0.034129598	5586	1.06902876	2390	1.001656309	1558	0.928544996	3828	0	23474.5
Excit_L3/4/5	Inhib	CALM1	TRPC5	7.80E-05	6880.3	0.034060376	5606	1.144107056	1936	1.265363223	742	0.936904953	2643	0	23474.5
Excit_L3/4/5	Inhib	CALM3	TRPC5	7.81E-05	7098.3	0.041450615	4088	1.098919415	2205	1.160329864	1019	0.922697038	4705	0	23474.5
Excit_L3/4/5	Inhib	GNAS	ADCY8	7.84E-05	8577.5	0.028397374	7282	0.969118557	3210	0.467056297	5630	0.932186091	3291	0	23474.5
Excit_L3/4/5	Inhib	CALM3	ADCY8	7.85E-05	6854.5	0.038130605	4703	1.196994514	1620	0.977984168	1641	0.93550833	2834	0	23474.5
Oligo	Excit_L5	SEMA6A	PLXNA4	7.87E-05	11427.7	0.025433181	8389	0.665568221	7978	0.217876466	9443	0.904657082	7854	0	23474.5
Astro	EndoMural	LAMA1	ITGA7_ITGB1	7.89E-05	9127.1	0.156096273	319	1.372451764	1010	1.301792276	664	0.847358586	20168	0	23474.5
EndoMural	EndoMural	FN1	ITGA3_ITGB1	7.91E-05	7804.1	0.087813612	1011	1.655749137	488	1.400083332	508	0.876423813	13539	0	23474.5
OPC	EndoMural	PDGFC	PDGFRB	7.95E-05	7092.5	0.077820103	1277	1.7035111	433	1.230009998	814	0.895933595	9464	0	23474.5
Micro	Micro	C3	LRP1	7.96E-05	6702.7	0.087761072	1013	2.279570583	54	1.318587476	632	0.901964544	8340	0	23474.5
Inhib	EndoMural	COL21A1	ITGA11_ITGB1	7.99E-05	10858.1	0.062705712	1974	0.921946197	3678	0.692267797	3324	0.840004998	21840	0	23474.5
EndoMural	Astro	LAMC3	CD44	8.03E-05	14451.3	0.272701736	105	1.37036198	1016	1.495674132	402	0.721860509	47259	0	23474.5
Excit_L3/4/5	Oligo	PSAP	GPR37	8.09E-05	8421.1	0.057348775	2384	0.840799468	4704	0.874072268	2134	0.896179018	9409	0	23474.5
Inhib	OPC	NRXN3	NLGN1	8.15E-05	9007.7	0.016911102	14517.5	0.955062817	3347.5	0.649634582	3697.5	0.969397077	1.5	0	23474.5
OPC	Excit_L6	COL9A1	ITGA11_ITGB1	8.20E-05	9773.9	0.091033629	944	2.072412934	135	1.159695236	1023	0.833055117	23293	0	23474.5
Excit_L3/4/5	Oligo	CALM1	PDE1C	8.21E-05	6722.5	0.025921094	8168	1.249115274	1392	1.740653356	192	0.958107801	386	0	23474.5
Excit_L3/4/5	Oligo	CALM2	PDE1C	8.21E-05	6905.5	0.025973774	8151	1.174036978	1739	1.476946441	416	0.952414489	747	0	23474.5
Excit_L3/4/5	Oligo	CALM3	PDE1C	8.21E-05	6548.1	0.031545315	6281	1.203927633	1589	1.635619996	275	0.948411503	1121	0	23474.5
Inhib	OPC	IGFBPL1	DCC	8.23E-05	12985.7	0.04763352	3277	0.919691822	3706	0.687611777	3358	0.796679858	31113	0	23474.5
Excit_L3	EndoMural	JAG2	NOTCH3	8.24E-05	13106.7	0.087234869	1025	1.591142737	581	1.432022967	466	0.755242988	39987	0	23474.5
Micro	Micro	ADAM17	RHBDF2	8.27E-05	8094.9	0.087200014	1026	2.070918533	137	1.434742968	462	0.867903259	15375	0	23474.5
EndoMural	EndoMural	TIMP3	KDR	8.32E-05	10316.9	0.203955724	184	1.483058605	744	1.157753152	1028	0.819770249	26154	0	23474.5
Oligo	EndoMural	COL4A5	ITGA10_ITGB1	8.36E-05	7263.9	0.139570918	386	1.364075577	1030	1.400857761	507	0.888394267	10922	0	23474.5
OPC	Excit_L5/6	NLGN3	NRXN1	8.38E-05	10430.5	0.025843167	8204.5	0.777183173	5717.5	0.210983627	9562.5	0.919821621	5193.5	0	23474.5
Astro	Micro	APOE	SORL1	8.38E-05	6389.7	0.052013711	2823	1.533251969	654	1.07535186	1274	0.92918372	3723	0	23474.5
Micro	Excit_L3/4/5	C3	CD81	8.39E-05	7348.5	0.087105654	1031	2.195958296	71	1.670999941	246	0.883794309	11920	0	23474.5
Excit_L3/4/5	Excit_L3	CALM1	KCNQ5	8.41E-05	7957.1	0.017048309	14369	1.174458296	1737	1.974695182	93	0.963253041	112	0	23474.5
Micro	Astro	IL16	GRIN2C	8.41E-05	12909.3	0.247239271	133	1.363867836	1032	1.795546873	156	0.756481979	39751	0	23474.5
EndoMural	EndoMural	COL4A4	ITGA11_ITGB1	8.44E-05	10049.3	0.100834111	741	1.438347532	849	1.15691423	1033	0.829022189	24149	0	23474.5
Excit_L3/4/5	OPC	NCAM1	PTPRZ1	8.44E-05	7806.5	0.025015593	8577	1.171535927	1755	0.602386604	4144	0.948806205	1082	0	23474.5
Excit_L3/4/5	OPC	L1CAM	PTPRZ1	8.46E-05	7229.7	0.052557796	2780	1.621098429	542	1.640613841	270	0.898011968	9082	0	23474.5
Excit_L3/4/5	OPC	CNTN1	PTPRZ1	8.52E-05	7030.1	0.026015298	8135	1.338614724	1097	1.01382792	1495	0.949980339	949	0	23474.5
Inhib	EndoMural	LAMC1	ITGA1	8.69E-05	11882.1	0.043721652	3757	1.46373165	789	0.862279041	2202	0.805639454	29188	0	23474.5
Oligo	EndoMural	PTN	PTPRB	8.69E-05	9246.5	0.032426722	6043	1.027007232	2709	0.580999035	4373	0.895179788	9633	0	23474.5
EndoMural	Excit_L3	DCN	MET	8.71E-05	12610.5	0.122497471	482	1.442530597	838	1.151049849	1044	0.768452836	37214	0	23474.5
Excit_L5/6	EndoMural	COL24A1	ITGA1_ITGB1	8.76E-05	6903.5	0.0864235	1046	1.73647461	399	1.443077606	451	0.897651806	9147	0	23474.5
OPC	Excit_L5/6	DSCAM	DCC	8.80E-05	7073.7	0.02294022	9658	1.182670358	1697	1.82442245	142	0.957867541	397	0	23474.5
Excit_L3/4/5	Micro	CALM3	KCNQ3	8.83E-05	7159.5	0.021663742	10471	1.356904664	1049	1.606446994	299	0.955893771	504	0	23474.5
Inhib	EndoMural	ANGPT2	TIE1	8.89E-05	17259.1	0.05382471	2665	1.19816033	1614	0.641661882	3779	0.684426624	54763	0	23474.5
Excit_L3	Micro	CX3CL1	CX3CR1	8.91E-05	9501.3	0.085997287	1052	2.019653864	176	1.568033919	336	0.836944124	22468	0	23474.5
Excit_L3/4/5	OPC	CALM2	EGFR	8.93E-05	9065.1	0.025833443	8210	1.025939001	2718	0.411871687	6401	0.923689398	4522	0	23474.5
Excit_L3/4/5	OPC	CALM3	EGFR	8.93E-05	8481.1	0.031374882	6336	1.055829656	2485	0.570545242	4470	0.917479369	5640	0	23474.5
Micro	Excit_L5/6	IL18	IL1RL2	8.93E-05	14930.9	0.110690343	601	1.604784126	563	1.148388081	1053	0.713734426	48963	0	23474.5
EndoMural	Micro	ICAM2	ITGAL_ITGB2	8.96E-05	15651.9	0.617937404	17	1.722288546	415	1.147976053	1054	0.691991055	53299	0	23474.5
OPC	Excit_L5/6	NTN1	NEO1	9.01E-05	7993.9	0.056369022	2454	1.566839868	607	0.645708321	3732	0.894846003	9702	0	23474.5
OPC	Excit_L5/6	FARP2	PLXNA4	9.06E-05	10848.5	0.022859553	9713	0.792698934	5445	0.362000391	7116	0.901081417	8494	0	23474.5
Excit_L3/4/5	OPC	CALM1	HTR2C	9.07E-05	8571.1	0.032605627	5992	0.970408312	3198	1.053338803	1339	0.899110559	8852	0	23474.5
Excit_L3/4/5	OPC	CALM3	ADCY8	9.09E-05	9035.1	0.024620871	8757	0.88543541	4078	0.632480213	3870	0.920987661	4996	0	23474.5
Excit_L6	Micro	PTGS2	ALOX5	9.11E-05	18418.7	0.09677692	812	1.683207784	455	1.144452713	1060	0.617192582	66292	0	23474.5
Oligo	EndoMural	ALCAM	NRP1	9.16E-05	11040.5	0.025769237	8248	0.747094147	6253	0.335752247	7493	0.894671041	9734	0	23474.5
EndoMural	Excit_L6	CXCL12	DPP4	9.16E-05	11873.9	0.216996445	166	1.706492503	428	1.143786132	1062	0.782279638	34239	0	23474.5
Inhib	OPC	PDGFA	PDGFRA	9.17E-05	13328.5	0.043375484	3808	1.953606865	215	0.943092157	1787	0.76776155	37358	0	23474.5
Excit_L5/6	Micro	NRG1	HLA-DPB1	9.19E-05	7350.9	0.085675443	1063	1.356117986	1052	1.353793031	577	0.890024964	10588	0	23474.5
Excit_L5/6	EndoMural	NRG1	EGFR	9.23E-05	6917.9	0.043305099	3815	1.136049534	1980	0.912890831	1932	0.931511007	3388	0	23474.5
Excit_L3	EndoMural	LAMA2	ITGA1	9.24E-05	6592.9	0.136893773	401	1.855187413	297	1.143373616	1065	0.905419317	7727	0	23474.5
Oligo	OPC	ALCAM	CHL1	9.26E-05	9214.9	0.02277388	9756	0.949504589	3403	0.344220652	7379	0.940997538	2062	0	23474.5
OPC	EndoMural	COL4A3	ITGA1_ITGB1	9.37E-05	8812.3	0.106354421	652	1.691592738	448	1.141036572	1070	0.854707614	18417	0	23474.5
OPC	EndoMural	COL11A1	ITGA11_ITGB1	9.37E-05	7450.5	0.055690193	2517	1.476427805	758	1.27541759	723	0.894476742	9780	0	23474.5
Excit_L5/6	EndoMural	LAMC1	ITGA1	9.45E-05	8669.1	0.093525593	882	1.754138819	382	1.140156358	1073	0.85840647	17534	0	23474.5
Oligo	Excit_L2/3	COL4A5	CD47	9.46E-05	10991.7	0.040762453	4208	0.637124665	8693	0.255728787	8786	0.894395761	9797	0	23474.5
Excit_L3/4/5	Excit_L3/4/5	NPTX1	NPTXR	9.53E-05	8852.9	0.026631095	7910	0.919967994	3702	1.789594949	163	0.898362428	9015	0	23474.5
Astro	Excit_L3	FGFR3	EPHA4	9.55E-05	6445.5	0.084920811	1077	1.41040741	914	2.053091823	72	0.911468285	6690	0	23474.5
OPC	Excit_L4	NTN1	DSCAM	9.58E-05	8825.7	0.037877729	4759	1.457700417	800	0.198201428	9822	0.919429137	5273	0	23474.5
Astro	OPC	FGF2	FGFR1	9.61E-05	8297.3	0.091311389	939	1.424845714	879	1.137459328	1079	0.869009671	15115	0	23474.5
OPC	Excit_L3	NTN1	UNC5A	9.61E-05	8140.9	0.084881148	1079	1.822481717	321	1.531982101	371	0.867525192	15459	0	23474.5
OPC	Excit_L6	NTN1	UNC5A	9.63E-05	8099.3	0.090420107	955	1.862860354	281	1.136943511	1080	0.871115663	14706	0	23474.5
Inhib	Excit_L2/3	NXPH1	NRXN3	9.67E-05	9373.7	0.022635534	9840	0.662237603	8061	0.633727575	3859	0.944109192	1634	0	23474.5
EndoMural	Inhib	DCN	ERBB4	9.69E-05	6358.5	0.097399776	797	1.496472233	715	1.13612783	1082	0.917019084	5724	0	23474.5
EndoMural	Astro	EDN3	EDNRB	9.71E-05	15082.1	0.342808748	75	1.342993849	1083	1.167426609	996	0.709897482	49782	0	23474.5
OPC	Excit_L5/6	SLITRK2	PTPRD	9.73E-05	11311.5	0.022614508	9853	0.710367826	7032	0.250661324	8879	0.907929957	7319	0	23474.5
EndoMural	Micro	ADAM17	RHBDF2	9.74E-05	8201.3	0.084676456	1084	2.056581402	148	1.38084516	541	0.86621073	15759	0	23474.5
Inhib	Astro	LAMB1	ITGA6_ITGB4	9.75E-05	11093.5	0.07042629	1552	0.903568424	3868	1.156645794	1035	0.822620213	25538	0	23474.5
Excit_L5/6	Oligo	FGF14	FGFR2	9.76E-05	6993.3	0.043416776	3801	0.903554056	3869	0.853534997	2255	0.944731388	1567	0	23474.5
EndoMural	EndoMural	COL1A2	ITGA11_ITGB1	9.77E-05	10793.5	0.188890808	215	1.592604757	578	1.135585459	1085	0.80819231	28615	0	23474.5
EndoMural	EndoMural	MAML2	NOTCH3	9.79E-05	6386.1	0.119212127	506	1.929599343	233	1.135168529	1086	0.911789563	6631	0	23474.5
OPC	Astro	CNTN1	NOTCH1	9.84E-05	10103.1	0.028511567	7241	0.766550453	5904	0.615831255	4021	0.893981457	9875	0	23474.5
EndoMural	Excit_L6	TGM2	ITGA9	9.85E-05	8791.3	0.154351733	323	1.674265205	465	1.134030235	1088	0.853927553	18606	0	23474.5
Micro	Excit_L5/6	C3	NRP1	9.85E-05	8038.3	0.084524899	1088	2.192417257	74	1.419837771	480	0.869193764	15075	0	23474.5
OPC	EndoMural	COL11A1	ITGA2_ITGB1	9.86E-05	8127.9	0.052293259	2803	1.294249703	1233	0.702263178	3250	0.89396828	9879	0	23474.5
Excit_L5/6	Astro	FGF5	FGFR3	9.88E-05	12085.5	0.139099738	390	1.341105526	1089	1.94704128	103	0.776902483	35371	0	23474.5
Excit_L5/6	Inhib	SLIT3	ROBO1	9.88E-05	6287.7	0.042801632	3881	1.234282056	1465	1.360929126	561	0.941025367	2057	0	23474.5
OPC	OPC	TGFA	ERBB4	0.000100193	8972.1	0.103032337	703	1.187245391	1673	0.194107104	9911	0.89791629	9099	0	23474.5
Micro	Micro	IL16	CD4	0.000101208	14398.7	0.251219302	125	1.613419778	552	1.13171698	1098	0.724306906	46744	0	23474.5
EndoMural	EndoMural	COL6A2	ITGA11_ITGB1	0.000102311	10957.5	0.172342486	257	1.510130831	693	1.129826564	1102	0.805288972	29261	0	23474.5
Micro	EndoMural	TGFB1	TGFBR3	0.000103143	10847.3	0.122398852	484	1.336819296	1105	1.150451572	1045	0.81044798	28128	0	23474.5
Micro	OPC	C3	CD46	0.000103143	7114.7	0.08385082	1105	2.161565334	83	1.246971798	787	0.89268733	10124	0	23474.5
Oligo	Excit_L5	ADAM10	EPHA3	0.000103522	11189.1	0.022410659	9976	0.772829643	5790	0.279319088	8410	0.90227474	8295	0	23474.5
Excit_L5/6	Micro	FSTL5	IL6R	0.000104541	7171.9	0.083735947	1110	1.521785791	669	1.324315097	627	0.893438717	9979	0	23474.5
EndoMural	EndoMural	COL18A1	KDR	0.000105667	12667.9	0.315976772	82	1.499507577	706	1.125817807	1114	0.764754357	37963	0	23474.5
Astro	Excit_L5	FGFR3	EPHA4	0.000106234	6556.3	0.083580228	1116	1.396789763	948	1.452290829	436	0.910824171	6807	0	23474.5
Astro	EndoMural	COL16A1	ITGA1_ITGB1	0.000107373	8595.3	0.083487195	1120	1.421364676	886	1.508580747	385	0.860375503	17111	0	23474.5
EndoMural	EndoMural	COL4A3	ITGA11_ITGB1	0.000108232	9937.7	0.088356805	994	1.383150574	981	1.122639226	1123	0.833905357	23116	0	23474.5
EndoMural	Excit_L2/3	VWF	ITGA9	0.000108232	7923.3	0.083400701	1123	1.62969754	531	1.327103125	620	0.874800047	13868	0	23474.5
Excit_L5/6	Micro	CX3CL1	CX3CR1	0.00010852	9677.7	0.083383992	1124	2.00949205	184	1.286617319	692	0.834827492	22914	0	23474.5
Inhib	Excit_L2/3	FSTL5	CNTN5	0.0001086	9073.1	0.022252186	10072	0.752079247	6163	0.958448402	1728	0.927842156	3928	0	23474.5
Excit_L3/4/5	Excit_L3	CALM1	PTH2R	0.000108708	7571.1	0.033188208	5846	1.110071249	2125	1.47634998	417	0.915377115	5993	0	23474.5
Excit_L3	Astro	FGF5	FGFR3	0.000108808	12189.9	0.135703336	410	1.330605919	1125	1.906795599	114	0.77475285	35826	0	23474.5
OPC	Astro	MAML2	NOTCH1	0.000109032	7963.1	0.060627523	2127	1.263005221	1333	0.76597234	2801	0.892952954	10080	0	23474.5
OPC	EndoMural	MAML2	NOTCH4	0.000109302	7487.5	0.156198453	317	1.792158739	340	0.70644525	3221	0.892912041	10085	0	23474.5
Excit_L5/6	Micro	PTGS2	ALOX5	0.000109385	17960.7	0.108421121	628	1.700846151	436	1.121182982	1127	0.630521861	64138	0	23474.5
Oligo	OPC	NCAM1	FGFR1	0.000109411	9602.9	0.025653484	8297	1.043551579	2579	0.185455867	10087	0.930167921	3577	0	23474.5
OPC	Micro	VCAN	ITGB1	0.000110009	7453.3	0.052678132	2766	1.954462445	214	1.277888348	714	0.892815887	10098	0	23474.5
Oligo	Astro	EDIL3	ITGB5	0.000110828	8612.9	0.035158178	5345	0.947972553	3419	1.278581379	713	0.892749241	10113	0	23474.5
Excit_L6	EndoMural	LAMC1	ITGA1	0.000110838	8712.1	0.092705431	906	1.749356446	389	1.119524455	1132	0.857870337	17659	0	23474.5
OPC	Astro	LAMA4	ITGA6_ITGB4	0.00011113	9577.3	0.088840083	981	1.328094599	1133	1.218931776	844	0.841760754	21454	0	23474.5
Inhib	Excit_L5/6	NXPH1	NRXN3	0.000111267	9270.3	0.022180921	10121	0.636155115	8717	0.840059871	2338	0.943571493	1701	0	23474.5
OPC	Astro	CNTN1	PTPRZ1	0.000111653	8881.7	0.022168996	10128	0.967155174	3230	0.428883168	6161	0.946039403	1415	0	23474.5
Micro	Inhib	C3	CD46	0.000111715	7213.9	0.082784413	1135	2.154933176	89	1.122067294	1125	0.892072715	10246	0	23474.5
Excit_L3	Micro	CALM1	KCNQ1	0.000112926	6320.9	0.061656375	2042	1.721892692	417	0.976028319	1657	0.927230434	4014	0	23474.5
Excit_L5/6	Oligo	FGF12	FGFR2	0.000112926	7410.9	0.041934349	4014	0.927419694	3631	0.640072643	3797	0.940569958	2138	0	23474.5
Excit_L3/4/5	Micro	CALM2	KCNQ3	0.000113188	7789.3	0.017837487	13573	1.327014009	1140	1.447773439	441	0.959341063	318	0	23474.5
Excit_L3	EndoMural	VEGFD	FLT1	0.000113485	11149.3	0.082376414	1141	1.714241695	423	2.311664341	31	0.798648207	30677	0	23474.5
Astro	OPC	EFEMP1	EGFR	0.000113781	8165.1	0.146362666	349	1.345895634	1078	1.116556913	1142	0.870699771	14782	0	23474.5
Astro	Oligo	COL5A3	ITGA2_ITGB1	0.000114376	7781.9	0.085794372	1060	1.323356799	1144	2.008197707	87	0.878103922	13144	0	23474.5
OPC	Micro	COL9A1	ITGA9_ITGB1	0.000115872	8281.3	0.0819912	1149	1.949953108	219	1.266430896	735	0.865923132	15829	0	23474.5
Excit_L6	Micro	CCN2	ITGAM	0.000116173	13271.3	0.309433042	84	1.96182233	211	1.114302622	1150	0.748464486	41437	0	23474.5
Inhib	EndoMural	NRG2	NRP2	0.000116649	9022.5	0.046132406	3456	0.997030796	2961	0.611916423	4047	0.887253474	11174	0	23474.5
Excit_L3/4/5	Excit_L3	CALM3	TRPC5	0.000117045	10056.7	0.022006883	10224	0.752782837	6153	1.116210561	1143	0.896876878	9289	0	23474.5
Oligo	EndoMural	PSEN1	NOTCH4	0.000117078	8619.9	0.144608749	359	1.413776842	906	1.113579645	1153	0.859958961	17207	0	23474.5
Inhib	EndoMural	HAPLN1	ADGRA2	0.00011768	19837.7	0.1116681	588	0.935325202	3540	0.61070186	4056	0.609213665	67530	0	23474.5
Excit_L3	EndoMural	COL5A2	ITGA1_ITGB1	0.000117684	7359.7	0.081664101	1155	1.525654938	666	1.293822649	678	0.888875675	10825	0	23474.5
EndoMural	Excit_L3	TGM2	ITGA4	0.000118293	17373.1	0.184607176	223	1.364161151	1028	1.111447766	1157	0.649518643	60983	0	23474.5
Excit_L3/4/5	Excit_L4	NPTX1	NPTXR	0.000119237	7960.5	0.032309226	6075	1.082895108	2308	1.431653882	467	0.90685262	7478	0	23474.5
OPC	Excit_L2/3	TNR	ITGA9_ITGB1	0.000119353	8317.7	0.021953717	10264	1.404279457	933	1.241926734	795	0.914572115	6122	0	23474.5
EndoMural	EndoMural	CXCL12	ITGB1	0.00012013	9292.3	0.111095291	593	1.42202006	883	1.110445461	1163	0.846515184	20348	0	23474.5
Excit_L4	Micro	APP	CD74	0.000120228	6165.5	0.071067717	1515	1.775812421	355	1.036696607	1405	0.926756654	4078	0	23474.5
Excit_L6	EndoMural	SLIT3	ROBO4	0.000120438	8989.5	0.172292951	258	1.649489255	500	1.110398274	1164	0.84988369	19551	0	23474.5
Excit_L3	EndoMural	SLIT3	ROBO4	0.000121056	10452.9	0.110288988	605	1.314584873	1166	1.274022722	725	0.819156485	26294	0	23474.5
EndoMural	EndoMural	COL18A1	ITGA11_ITGB1	0.000121056	9625.9	0.091364346	937	1.329937279	1126	1.110084711	1166	0.841874255	21426	0	23474.5
Excit_L3/4/5	Astro	APP	NOTCH2	0.000122052	10072.5	0.025829329	8211	0.733144948	6535	0.641816798	3778	0.901804399	8364	0	23474.5
Oligo	OPC	NCAM1	GFRA1	0.00012318	10238.5	0.033253108	5823	0.900458352	3907	0.173946031	10329	0.905828643	7659	0	23474.5
Excit_L3/4/5	Excit_L3	CALM1	CRHR1	0.000123898	9177.5	0.025096765	8539	1.001746803	2902	1.318921197	631	0.89154751	10341	0	23474.5
Astro	OPC	NCAM1	PTPRZ1	0.000124175	6261.9	0.034698121	5447	1.489588509	728	1.103994763	1176	0.956193552	484	0	23474.5
Excit_L3/4/5	Astro	CALM3	EGFR	0.000124247	6633.7	0.041348812	4112	1.248456276	1398	1.75468613	187	0.927344752	3997	0	23474.5
Excit_L6	EndoMural	SORBS1	ITGA1	0.000125569	6224.1	0.084385043	1091	1.868122502	275	0.870770588	2157	0.926475738	4123	0	23474.5
EndoMural	Astro	COL4A4	CD44	0.000125755	13971.9	0.201026009	191	1.308133154	1181	1.351034347	582	0.734986547	44431	0	23474.5
Excit_L3/4/5	Astro	FAM3C	LIFR	0.000126191	9638.1	0.025563738	8337	0.805760838	5229	0.951684162	1755	0.896275306	9395	0	23474.5
Astro	Micro	SORBS1	ITGB5	0.000126537	6237.9	0.055347307	2545	1.537016321	649	1.505453426	390	0.9264276	4131	0	23474.5
Excit_L3/4/5	Excit_L5/6	CALM1	KCNQ5	0.000126709	7422.5	0.019272449	12237	1.307541429	1184	1.775778575	170	0.965362723	47	0	23474.5
EndoMural	EndoMural	LAMC3	ITGA3_ITGB1	0.000127028	10631.1	0.109183779	615	1.307343899	1185	1.11781661	1138	0.817099404	26743	0	23474.5
EndoMural	Micro	HLA-F	LILRB1	0.000127348	16486.3	0.359177041	63	1.638535966	515	1.101098146	1186	0.6711915	57193	0	23474.5
OPC	Excit_L6	NLGN3	NRXN1	0.000127657	10230.7	0.027152189	7739.5	0.844046347	4655.5	0.170183619	10403.5	0.921624868	4880.5	0	23474.5
Excit_L3/4/5	Astro	HSP90AA1	EGFR	0.000127779	7753.5	0.029597999	6886	0.977607188	3128	1.086186338	1246	0.927132263	4033	0	23474.5
Inhib	Excit_L6	FSTL5	SDK2	0.000127999	9049.5	0.041158255	4143	1.041575764	2590	0.90505929	1980	0.878419038	13060	0	23474.5
Inhib	Excit_L2/3	SLIT2	ROBO2	0.000128025	10772.7	0.022275953	10054	0.653442405	8290	0.169977107	10409	0.944101042	1636	0	23474.5
Excit_L3/4/5	Astro	CALM3	MYLK	0.000128148	9269.3	0.026102656	8109	0.90355328	3870	1.344595282	595	0.891803474	10298	0	23474.5
Inhib	EndoMural	RELN	ITGA3_ITGB1	0.000128611	9099.9	0.090589406	954	0.880017901	4148	1.250651776	776	0.864522215	16147	0	23474.5
Excit_L3/4/5	Astro	CALM2	EGFR	0.000128641	6824.7	0.034045775	5610	1.218565621	1537	1.596012575	311	0.932866692	3191	0	23474.5
Micro	Excit_L5	IL18	IL1RL2	0.000129276	14162.9	0.131967345	433	1.67217612	467	1.100220313	1192	0.731353381	45248	0	23474.5
OPC	OPC	COL9A1	ITGA9_ITGB1	0.000129924	8194.5	0.0868712	1036	1.977150858	203	1.09958748	1194	0.869243921	15065	0	23474.5
Excit_L3/4/5	Astro	CALM1	ADCYAP1R1	0.000130317	8879.7	0.021808339	10371	0.940724026	3490	1.498551156	397	0.911621272	6666	0	23474.5
Excit_L5	Astro	RSPO3	ZNRF3	0.000130573	9391.5	0.080371856	1196	1.384540151	978	1.451045635	437	0.844284353	20872	0	23474.5
Oligo	Oligo	CDH1	ERBB3	0.000130836	11555.9	0.348401717	71	0.912790797	3769	1.53430787	366	0.801266697	30099	0	23474.5
Oligo	OPC	PDGFA	PDGFRA	0.000130899	10388.9	0.080369038	1197	2.067923759	142	1.330952236	613	0.818182481	26518	0	23474.5
Inhib	Excit_L3	IGF1	IGF1R	0.00013113	10024.5	0.044805282	3618	0.741647604	6358	0.425180606	6213	0.89081124	10459	0	23474.5
Excit_L3/4/5	Astro	CALM3	ADCY8	0.00013113	8372.7	0.024501996	8819	0.882693933	4117	1.452810441	435	0.920811383	5018	0	23474.5
Astro	Astro	LAMA1	CD44	0.000131319	13218.5	0.316497231	81	1.278208345	1284	1.826509494	140	0.749952952	41113	0	23474.5
Excit_L3/4/5	EndoMural	ADCYAP1	PTH1R	0.000131878	14290.7	0.105420255	675	1.302200704	1200	1.299147749	668	0.730403888	45436	0	23474.5
Inhib	Excit_L5	NXPH2	NRXN1	0.000131884	10761.5	0.03240836	6052	0.668333661	7920	0.166195179	10471	0.915981748	5890	0	23474.5
EndoMural	Micro	TGM2	ITGA9	0.000132206	10029.9	0.107456889	638	1.424921142	878	1.097317284	1201	0.829865103	23958	0	23474.5
Excit_L3/4/5	Excit_L5/6	CALM1	RYR2	0.000132206	7658.5	0.018067148	13338	1.302044052	1201	1.683269297	235	0.965676703	44	0	23474.5
Oligo	Inhib	CNTN2	NRCAM	0.000132641	10610.1	0.029533147	6909	0.667107743	7951	0.165348923	10483	0.925660434	4233	0	23474.5
Oligo	Excit_L5/6	SEMA6A	PLXNA2	0.000132958	11325.7	0.02512684	8528	0.759300925	6032	0.165015392	10488	0.903332819	8106	0	23474.5
Oligo	Oligo	COL4A5	ITGA2_ITGB1	0.000132962	8811.5	0.094233157	868	0.899644825	3915	1.136739776	1081	0.871026365	14719	0	23474.5
Excit_L4	Astro	FGF18	FGFR3	0.000133192	16439.7	0.231141849	152	1.301170842	1204	1.671719443	245	0.671609841	57123	0	23474.5
EndoMural	Excit_L2/3	DCN	MET	0.000133192	12013.5	0.143218592	366	1.488522919	731	1.096950479	1204	0.782064225	34292	0	23474.5
OPC	EndoMural	COL9A1	ITGA2_ITGB1	0.000134183	7932.9	0.160217383	303	2.119108524	107	1.096436561	1207	0.871711864	14573	0	23474.5
Oligo	Excit_L3	SEMA6A	PLXNA2	0.000134294	11797.3	0.021607821	10509	0.64211226	8572	0.364355271	7083	0.896541728	9348	0	23474.5
Inhib	Excit_L5/6	SLIT2	ROBO2	0.000134358	10040.5	0.021607549	10510	0.62482107	9019	0.482540522	5460	0.943291698	1739	0	23474.5
EndoMural	Micro	COL18A1	ITGA5	0.000135179	13940.1	0.16074002	300	1.332502459	1117	1.095377024	1210	0.738657772	43599	0	23474.5
Astro	Astro	FGF2	SDC4	0.000135846	10706.3	0.23964778	143	1.297881455	1212	1.764548911	179	0.80854328	28523	0	23474.5
Oligo	Oligo	COL9A2	MAG	0.000136778	10332.5	0.232216852	150	0.963566484	3270	1.165046483	1002	0.830819012	23766	0	23474.5
Inhib	Excit_L6	IGF1	IGF1R	0.000136805	9999.1	0.052716203	2758	0.873943282	4222	0.161446192	10548	0.898471264	8993	0	23474.5
Astro	EndoMural	LGALS3	ENG	0.000137186	13837.7	0.155582184	320	1.457288669	802	1.093662756	1216	0.739666989	43376	0	23474.5
Excit_L3/4/5	Astro	FGF13	FGFR3	0.000138196	7994.3	0.088564602	987	1.297214992	1219	1.909793307	113	0.873522583	14178	0	23474.5
OPC	Excit_L5	TNR	ITGA8_ITGB1	0.000138368	8965.1	0.021503497	10572	1.412733854	908	1.394447997	514	0.896512113	9357	0	23474.5
Excit_L3/4/5	Astro	CALM2	MYLK	0.000138761	9594.3	0.021492399	10578	0.873662625	4227	1.185921727	944	0.899734563	8748	0	23474.5
Micro	Micro	TGFB1	ACVR1_TGFBR1_TGFBR2	0.000138873	9522.1	0.103529718	699	1.549415308	633	1.092753189	1221	0.841106855	21583	0	23474.5
Oligo	Inhib	TF	TFR2	0.000138977	13384.1	0.070507557	1546	0.873367811	4230	1.162980602	1007	0.770913641	36663	0	23474.5
Inhib	EndoMural	VEGFA	FLT1_KDR	0.000139107	15951.3	0.041239127	4129	1.109417636	2134	0.594010361	4231	0.728711218	45788	0	23474.5
EndoMural	Astro	COL18A1	GPC4	0.000139551	12266.1	0.164608266	287	1.296451129	1223	1.23619413	805	0.776146792	35541	0	23474.5
Excit_L5	Astro	NRG1	EGFR	0.000139628	6920.3	0.040633027	4235	1.055324665	2488	1.271572672	731	0.929451249	3673	0	23474.5
Excit_L4	EndoMural	ADCYAP1	PTH1R	0.000140232	14496.3	0.102847578	709	1.295756858	1225	1.126127866	1113	0.727964425	45960	0	23474.5
Excit_L3/4/5	EndoMural	HSP90AA1	EGFR	0.00014074	9821.3	0.02751628	7592	0.921441278	3683	0.19066912	9980	0.924630101	4377	0	23474.5
Excit_L3/4/5	Astro	CALM1	MYLK	0.000140939	8936.5	0.021448808	10611	0.948740921	3409	1.449628642	439	0.911142669	6749	0	23474.5
Excit_L3/4/5	OPC	CALM3	GRM7	0.000141605	7586.1	0.021431831	10621	1.115082779	2088	1.149874751	1047	0.953027719	700	0	23474.5
Excit_L3/4/5	EndoMural	CALM2	EGFR	0.000142272	7665.7	0.03165123	6250	1.162399711	1813	0.700495357	3263	0.930546691	3528	0	23474.5
Excit_L3/4/5	EndoMural	CALM3	EGFR	0.000142339	7265.9	0.038440622	4643	1.192290366	1643	0.859168912	2219	0.924849296	4350	0	23474.5
OPC	EndoMural	ANGPTL2	TIE1	0.000142977	12451.3	0.25083615	126	1.622923441	538	1.088870408	1233	0.769874955	36885	0	23474.5
Inhib	Astro	RGMB	BMPR1B	0.000143452	12255.5	0.040473796	4264	1.026334311	2714	0.977066281	1649	0.805684812	29176	0	23474.5
Inhib	EndoMural	COL28A1	ITGA1_ITGB1	0.000143585	12717.1	0.041910783	4017	1.13135625	2002	0.59079896	4265	0.802641777	29827	0	23474.5
OPC	EndoMural	NTN1	ADORA2B	0.000144016	12349.7	0.175346629	247	1.809607924	331	1.088352101	1236	0.771912115	36460	0	23474.5
Inhib	Oligo	FGF12	FGFR2	0.000145445	10476.5	0.030947061	6465	0.649738027	8373	0.15546273	10678	0.931487882	3392	0	23474.5
Excit_L4	Micro	CALM2	KCNQ1	0.00014546	5929.9	0.076412318	1333	1.972983813	205	1.546369982	358	0.925379187	4279	0	23474.5
EndoMural	Micro	CXCL12	ITGA5	0.000145758	15905.1	0.198215814	200	1.323015379	1145	1.087480435	1241	0.691147048	53465	0	23474.5
EndoMural	Astro	LAMC3	ITGA7_ITGB1	0.000145758	11825.7	0.082145678	1146	1.291222564	1241	1.348982073	591	0.78965695	32676	0	23474.5
Excit_L3/4/5	Micro	APP	CD74	0.000146264	6341.7	0.063891275	1894	1.648423709	502	1.098743713	1195	0.923060716	4643	0	23474.5
Micro	EndoMural	TGFB1	ACVRL1	0.00014681	13644.9	0.347865711	72	1.681028508	459	1.087206576	1244	0.741604207	42975	0	23474.5
EndoMural	Excit_L6	FN1	ITGA8_ITGB1	0.000147514	8136.3	0.078706485	1246	1.705130617	432	1.184976643	948	0.871688823	14581	0	23474.5
EndoMural	OPC	A2M	LRP1	0.000147761	6103.1	0.079019593	1235	2.04624173	158	1.051681147	1352	0.925276719	4296	0	23474.5
EndoMural	Astro	LAMB2	ITGA6_ITGB4	0.000147867	12981.1	0.220213225	163	1.289963943	1247	1.259910049	752	0.758900676	39269	0	23474.5
Excit_L2/3	Astro	FGF9	FGFR3	0.00014822	9819.3	0.097371862	798	1.289633712	1248	1.649382991	264	0.832961345	23312	0	23474.5
Excit_L3/4/5	Micro	HMGB1	HAVCR2	0.000149021	10075.1	0.026553808	7930	0.823727372	4955	0.570912658	4465	0.895516303	9551	0	23474.5
Oligo	Oligo	NCAM1	FGFR2	0.000149369	9450.7	0.03869177	4592	0.773014823	5786	0.152840081	10735	0.936709063	2666	0	23474.5
Inhib	Excit_L5	GAD1	GRM4	0.000149677	11987.9	0.06101644	2098	0.867193638	4310	0.73384081	3014	0.815662721	27043	0	23474.5
Oligo	OPC	FGF1	CSPG4	0.000150641	11135.9	0.121885795	490	1.302469376	1199	0.686056038	3369	0.815130197	27147	0	23474.5
Inhib	Excit_L3	NXPH1	NRXN3	0.000150976	9584.3	0.021232111	10758	0.581719119	10253	0.99833526	1571	0.942396282	1865	0	23474.5
OPC	Excit_L3	COL9A1	ITGA9_ITGB1	0.000151068	8435.7	0.078366662	1256	1.927597516	234	1.25463362	765	0.863276714	16449	0	23474.5
Inhib	EndoMural	RIMS2	ABCA1	0.000151187	11704.1	0.021229946	10761	0.685715992	7558	0.251420682	8869	0.904647295	7858	0	23474.5
Excit_L3/4/5	Micro	GNAS	ADCY7	0.000152455	7098.1	0.052833879	2746	1.517387359	680	1.179586932	967	0.906044147	7623	0	23474.5
Excit_L3	Oligo	FGF12	FGFR2	0.000152724	7275.5	0.040044871	4332	0.879666915	4156	0.883423763	2085	0.939268212	2330	0	23474.5
Inhib	Astro	CNTN1	NOTCH1	0.000153732	11763.1	0.025731671	8260	0.649498915	8377	0.310609161	7907	0.889020754	10797	0	23474.5
EndoMural	Astro	LAMA3	SDC2	0.000153951	10445.3	0.162098366	297	1.283878098	1264	1.420214061	478	0.817247946	26713	0	23474.5
Oligo	Oligo	FGF1	FGFR2	0.00015466	9123.9	0.077717132	1279	0.866285029	4323	0.459228128	5733	0.888961384	10810	0	23474.5
Micro	Micro	HLA-DMA	CD4	0.000155406	14314.1	0.177019114	242	1.485260708	740	1.077072411	1268	0.728464238	45846	0	23474.5
Inhib	OPC	CNTN6	PTPRG	0.000156457	11676.5	0.02158296	10534	0.721329726	6787	0.14895274	10835	0.911129614	6752	0	23474.5
Excit_L6	Micro	ADAM17	RHBDF2	0.000156504	8591.3	0.078072148	1271	2.019060237	178	1.11053149	1161	0.86143501	16872	0	23474.5
Astro	Astro	TNC	ITGA7	0.000156871	10274.9	0.223833496	159	1.281517329	1272	2.575468091	11	0.818455565	26458	0	23474.5
OPC	OPC	NTN1	NEO1	0.000157325	9686.5	0.049698468	3058	1.498215282	712	0.173559145	10341	0.888771438	10847	0	23474.5
Inhib	Excit_L6	PAM	DPP4	0.000157952	8849.1	0.064322294	1871	1.339920065	1092	0.581232417	4369	0.876865717	13439	0	23474.5
Astro	Micro	TGFB2	ACVR1_TGFBR1_TGFBR2	0.000158344	9503.5	0.087185684	1027	1.280898641	1276	1.330967048	612	0.843197602	21128	0	23474.5
Inhib	Excit_L5	NXPH1	NRXN3	0.000158781	11023.7	0.021024097	10867	0.569784699	10637	0.290000202	8231	0.942128466	1909	0	23474.5
EndoMural	Astro	EDN1	EDNRB	0.000159084	14401.1	0.287540193	95	1.280434223	1278	1.24284885	793	0.726200625	46365	0	23474.5
Inhib	Excit_L5/6	SEMA3C	NRP1_PLXNA4	0.000159366	10410.5	0.048980216	3133	0.683370271	7605	0.372975597	6965	0.888628358	10875	0	23474.5
Oligo	Excit_L6	COL4A5	ITGA9_ITGB1	0.000160616	8397.9	0.074422837	1396	0.93702707	3526	0.780408811	2701	0.888570526	10892	0	23474.5
Excit_L5/6	EndoMural	EGF	CAV1	0.000161693	15802.9	0.186690986	218	1.278194175	1285	1.183789218	954	0.693034548	53083	0	23474.5
EndoMural	Astro	PTN	PTPRZ1	0.000162288	7450.5	0.043054536	3846	1.149424492	1905	0.578043798	4399	0.929837706	3628	0	23474.5
OPC	Excit_L5	VCAN	ITGB1	0.000163138	7985.1	0.048094071	3221	1.925380815	236	0.887204377	2068	0.888381215	10926	0	23474.5
OPC	EndoMural	BCAN	EGFR	0.000163736	8249.3	0.096733167	813	1.498916555	711	0.493170775	5314	0.888342351	10934	0	23474.5
Inhib	OPC	NXPH1	NRXN1	0.000163811	9137.7	0.020905636	10935	0.768736915	5866	0.633197346	3865	0.94487657	1548	0	23474.5
EndoMural	EndoMural	LAMA4	ITGA6_ITGB1	0.000163951	7489.7	0.077452767	1291	1.582463179	591	1.242502525	794	0.886716972	11298	0	23474.5
OPC	Astro	TGFA	ERBB4	0.000163961	9186.9	0.084276701	1095	0.993392951	2990	0.340566438	7438	0.88833196	10937	0	23474.5
Excit_L3	EndoMural	VEGFD	ITGA1	0.000164329	13642.7	0.077442367	1292	1.565931088	608	1.352738662	580	0.744803695	42259	0	23474.5
Micro	Astro	TGFB1	SDC2	0.000165088	10899.1	0.120332408	497	1.276547481	1294	1.253435304	768	0.808775005	28462	0	23474.5
EndoMural	EndoMural	B2M	TFRC	0.000165468	6503.7	0.088214314	998	1.786642334	348	1.067159694	1295	0.91301845	6403	0	23474.5
Excit_L3/4/5	Excit_L6	GNAS	VIPR1	0.000165995	9817.7	0.025360442	8435	1.026296987	2715	0.495289364	5294	0.897559266	9170	0	23474.5
Oligo	Micro	CALM1	KCNQ1	0.000166071	8888.7	0.046538669	3402	1.417296824	896	0.14231736	10965	0.917151404	5706	0	23474.5
Excit_L3	EndoMural	LAMC1	ITGA1	0.00016623	9240.3	0.077361724	1297	1.659887174	482	1.350678843	584	0.846478704	20364	0	23474.5
Excit_L3/4/5	Excit_L6	CALM3	PDE1A	0.000167362	7314.9	0.024314751	8925	1.218992412	1535	0.932959301	1846	0.951807897	794	0	23474.5
Micro	OPC	ST6GAL1	EGFR	0.000167459	6076.9	0.06940832	1605	2.02117916	173	1.284396069	698	0.92428775	4434	0	23474.5
Excit_L5	EndoMural	DLL3	NOTCH3	0.000167761	18333.7	0.077210882	1301	1.537735705	648	1.238754356	801	0.622477006	65444	0	23474.5
Excit_L6	EndoMural	SEMA3E	NRP2	0.000168145	7611.3	0.077149997	1302	1.277509413	1290	1.118647485	1136	0.888745257	10854	0	23474.5
Excit_L2/3	OPC	CNTN1	PTPRZ1	0.000170075	6118.5	0.037091702	4917	1.654659894	490	1.063856467	1307	0.95776606	404	0	23474.5
Excit_L3/4/5	Excit_L6	CALM1	GRM4	0.000170432	9210.3	0.025296562	8459	0.97028242	3200	1.148908466	1049	0.894017469	9869	0	23474.5
OPC	Excit_L2/3	NLGN3	NRXN3	0.000171673	10238.9	0.030698973	6536.5	0.798874477	5339.5	0.138863772	11038.5	0.922128797	4805.5	0	23474.5
Excit_L6	Micro	SPON2	ITGAM	0.000172019	14405.9	0.172234664	259	1.760886514	370	1.061911679	1312	0.724878361	46614	0	23474.5
EndoMural	EndoMural	COL14A1	ITGA1_ITGB1	0.00017241	12706.3	0.085290305	1071	1.270894655	1313	1.126571708	1110	0.771382538	36563	0	23474.5
OPC	OPC	NRXN1	NLGN3	0.000172843	10060.3	0.028352834	7302.5	0.905373789	3844.5	0.138333543	11053.5	0.923173407	4626.5	0	23474.5
OPC	OPC	NLGN3	NRXN1	0.000172921	10060.3	0.028352834	7302.5	0.905373789	3844.5	0.138333543	11053.5	0.923173407	4626.5	0	23474.5
Excit_L3/4/5	Excit_L6	CALM1	VIPR1	0.000173077	7690.7	0.027981487	7446	1.299360586	1209	1.111250595	1158	0.920015266	5166	0	23474.5
Oligo	Micro	APOE	SORL1	0.000173234	11604.3	0.020755241	11058	1.065517105	2410	0.146312499	10887	0.892339441	10192	0	23474.5
Excit_L5/6	Micro	APP	CD74	0.000173516	6656.3	0.065791003	1786	1.682145699	457	0.723238856	3090	0.924094737	4474	0	23474.5
Excit_L3/4/5	Excit_L3	CALM3	KCNQ5	0.000173547	7449.1	0.020747361	11062	1.129270655	2009	1.869661822	127	0.954691334	573	0	23474.5
OPC	EndoMural	COL4A4	ITGA1_ITGB1	0.000173585	9789.9	0.097024235	806	1.577701801	595	1.061285087	1316	0.835512036	22758	0	23474.5
OPC	Excit_L3	NTN1	NEO1	0.000174412	8541.1	0.048602705	3173	1.486942413	734	0.592028038	4251	0.887664652	11073	0	23474.5
OPC	Excit_L3	SLITRK2	PTPRD	0.000174412	12053.3	0.020712604	11073	0.576946193	10410	0.345044047	7365	0.90419178	7944	0	23474.5
Oligo	Astro	NCAM1	PTPRZ1	0.000175201	10031.1	0.020695785	11083	0.810365232	5164	0.255891727	8783	0.944001433	1651	0	23474.5
EndoMural	EndoMural	MFGE8	PDGFRB	0.000175556	8627.7	0.146400473	348	1.637236709	519	1.060196111	1321	0.858706114	17476	0	23474.5
EndoMural	Oligo	LAMC3	ITGA2_ITGB1	0.000175952	10981.7	0.112125571	580	1.266981716	1322	1.185490832	945	0.808306355	28587	0	23474.5
OPC	Oligo	BMP7	PTPRK	0.000176231	9550.9	0.050122205	3014	1.030452439	2674	0.136188141	11096	0.906784468	7496	0	23474.5
EndoMural	OPC	CXCL12	GRM7	0.000176348	7284.7	0.076641584	1323	1.312751437	1171	1.110994572	1160	0.896839868	9295	0	23474.5
Excit_L5/6	Oligo	NRG3	ERBB3	0.000176606	7034.9	0.056088514	2479	0.854381916	4494	1.092954754	1220	0.930661437	3507	0	23474.5
Excit_L3/4/5	Excit_L6	ARF1	CHRM3	0.000176708	9020.3	0.020657119	11102	0.865330646	4340	0.940674385	1798	0.924556721	4387	0	23474.5
Excit_L6	Inhib	SLIT3	ROBO1	0.000176761	6745.7	0.039184543	4495	1.148378076	1913	1.028975544	1432	0.938527126	2414	0	23474.5
EndoMural	Oligo	ST6GAL1	CD22	0.000177143	6830.5	0.129587409	444	1.265192164	1325	1.31446122	646	0.902405491	8263	0	23474.5
EndoMural	Excit_L3	HLA-E	CD8A	0.000177143	16892.7	0.076537994	1325	1.417879062	894	1.261894957	749	0.666641066	58021	0	23474.5
OPC	Inhib	NTN1	DCC	0.000177585	8943.3	0.033632583	5696	1.452070218	818	0.657637915	3615	0.887504644	11113	0	23474.5
Excit_L3/4/5	Excit_L4	CALM3	MYLK	0.000178225	10691.5	0.023898681	9133	0.864652767	4353	0.488640498	5376	0.88747347	11121	0	23474.5
Astro	Micro	MFGE8	ITGB5	0.000178339	10341.9	0.100807959	742	1.264160553	1328	1.166730007	999	0.824398491	25166	0	23474.5
OPC	Excit_L6	COL9A1	ITGA3_ITGB1	0.000179943	9493.9	0.085565235	1068	1.968450683	207	1.057710962	1332	0.842058218	21388	0	23474.5
OPC	Oligo	COL11A1	ITGA2_ITGB1	0.000180642	8114.3	0.045649946	3503	1.242833163	1418	1.159354407	1025	0.887354563	11151	0	23474.5
Excit_L3/4/5	Excit_L5/6	CALM3	KCNQ5	0.000181961	6974.1	0.023454083	9377	1.262353788	1337	1.670745215	247	0.957270749	435	0	23474.5
Excit_L5/6	EndoMural	SORBS1	ITGA1	0.000182588	6297.7	0.077801901	1278	1.788054192	344	0.9291766	1860	0.923660935	4532	0	23474.5
Inhib	OPC	FSTL5	CHL1	0.000183546	9736.3	0.019048773	12418	0.851368043	4538	0.580563991	4378	0.928250321	3873	0	23474.5
Excit_L2/3	EndoMural	CRH	PTH1R	0.000183586	13573.9	0.194559293	205	1.483025262	745	1.053196107	1341	0.745485571	42104	0	23474.5
Micro	Excit_L3	C3	NRP1	0.000183586	8357.9	0.076145874	1341	2.154841131	90	1.478084956	414	0.86314389	16470	0	23474.5
Excit_L3/4/5	Excit_L6	CALM3	RYR2	0.000184811	7553.1	0.0205188	11202	1.172020271	1752	1.213447581	855	0.95623097	482	0	23474.5
Inhib	OPC	FGF12	FGFR1	0.000184894	10561.9	0.020518574	11203	0.920274783	3699	0.188078516	10026	0.924450651	4407	0	23474.5
Inhib	EndoMural	COL19A1	ITGA10_ITGB1	0.000185796	11359.5	0.038911905	4552	0.946293722	3434	0.710208725	3195	0.838557326	22142	0	23474.5
Astro	EndoMural	VEGFB	FLT1_KDR	0.000186042	11274.3	0.100934872	739	1.258951833	1347	1.462922689	429	0.800093816	30382	0	23474.5
Excit_L5/6	OPC	PDGFA	PDGFRA	0.000186042	10667.9	0.075890442	1347	2.054084074	152	1.18983748	935	0.813878701	27431	0	23474.5
OPC	Excit_L4	NTN4	DCC	0.000186135	12238.5	0.020497093	11218	0.732047966	6557	0.225416914	9329	0.889903161	10614	0	23474.5
Oligo	Excit_L3	TF	TFR2	0.000186929	13425.7	0.068936191	1623	0.868594391	4293	1.317246504	637	0.768917344	37101	0	23474.5
OPC	Inhib	COL9A1	ITGA10_ITGB1	0.000187278	9525.9	0.101725706	729	1.992077254	195	1.052194324	1350	0.839839315	21881	0	23474.5
Excit_L5	OPC	PDGFA	PDGFRA	0.000187278	10758.7	0.075673054	1350	2.053412303	153	1.055725719	1334	0.813661333	27482	0	23474.5
EndoMural	EndoMural	LAMC3	CD44	0.000188519	15685.1	0.215642736	168	1.286094531	1261	1.051390872	1353	0.697691995	52169	0	23474.5
Excit_L3/4/5	Excit_L5/6	CALM3	RYR2	0.000190183	7159.9	0.021987261	10237	1.25685641	1357	1.578235938	322	0.957654863	409	0	23474.5
Excit_L6	Oligo	NRG3	ERBB3	0.000190359	7280.9	0.055826527	2503	0.84867406	4580	0.843091806	2315	0.930510222	3532	0	23474.5
EndoMural	EndoMural	EDN1	EDNRA	0.0001906	14513.3	0.297164813	91	1.427516915	870	1.04922664	1358	0.724176908	46773	0	23474.5
Excit_L4	Micro	LGALS1	PTPRC	0.000191018	9039.9	0.097838119	790	2.011250204	183	1.049167644	1359	0.850542623	19393	0	23474.5
Excit_L3/4/5	Excit_L4	RTN4	RTN4R	0.00019142	11432.5	0.020407748	11281	0.739794436	6391	0.445090743	5919	0.892824663	10097	0	23474.5
Micro	Excit_L3	C3	CD46	0.000191856	7299.3	0.07532556	1361	2.108545357	113	1.476035507	418	0.887442527	11130	0	23474.5
EndoMural	Astro	PTN	SDC4	0.000192276	8263.3	0.140065712	381	1.25564658	1362	1.134697521	1087	0.869552827	15012	0	23474.5
Excit_L3/4/5	Excit_L5/6	ARF1	CHRM3	0.000192355	8879.3	0.020393254	11292	0.852623062	4517	1.316194817	642	0.924107137	4471	0	23474.5
Inhib	Excit_L3/4/5	NXPH1	NRXN2	0.000192952	11123.9	0.023552505	9323	0.577470939	10399	1.122329865	1124	0.886715133	11299	0	23474.5
Excit_L3/4/5	Excit_L5/6	CALM3	TRPC5	0.000193893	10469.5	0.020760297	11054	0.73059115	6589	1.039641912	1386	0.894148859	9844	0	23474.5
Excit_L3/4/5	Excit_L5/6	CALM1	PTH2R	0.00019458	8364.3	0.028468201	7252	1.023752498	2733	1.06980399	1285	0.909243095	7077	0	23474.5
OPC	Oligo	COL9A1	ITGAV_ITGB8	0.000194808	8470.5	0.096931242	810	1.986665732	197	1.046287755	1368	0.862999544	16503	0	23474.5
Inhib	Inhib	FSTL5	CNTN5	0.000196046	9633.7	0.020356393	11335	0.677482697	7739	1.079548759	1259	0.924803947	4361	0	23474.5
Excit_L3	EndoMural	CALM1	TRPC3	0.00019702	7342.9	0.03854391	4620	1.164405845	1798	0.79485933	2601	0.925754947	4221	0	23474.5
EndoMural	Astro	COL4A3	CD44	0.000197361	13735.5	0.176150865	244	1.252936197	1374	1.316759343	639	0.741718674	42946	0	23474.5
Excit_L3/4/5	Oligo	FGF13	FGFR2	0.00019752	9494.7	0.051079915	2912	0.784190443	5596	0.602625935	4139	0.886509802	11352	0	23474.5
OPC	Excit_L2/3	VCAN	ITGB1	0.000197607	8091.7	0.046323747	3431	1.914149746	241	0.908975426	1959	0.886508171	11353	0	23474.5
Excit_L3/4/5	Micro	HSP90B1	TLR2	0.000197789	10330.3	0.08749095	1021	1.507239978	695	1.043293981	1375	0.824811152	25086	0	23474.5
EndoMural	Astro	JAG1	NOTCH2	0.000198646	10038.9	0.109812166	611	1.252419081	1377	1.306150184	656	0.829324458	24076	0	23474.5
OPC	Excit_L4	NTN1	UNC5A	0.000199506	8645.5	0.074880218	1379	1.749575613	388	1.226122349	828	0.860154155	17158	0	23474.5
OPC	Excit_L6	NTN1	UNC5C	0.000199793	8805.1	0.053025762	2728	1.504997688	700	0.12331493	11378	0.91685512	5745	0	23474.5
Inhib	OPC	RIMS2	ABCA1	0.000201555	11138.7	0.025170319	8510	0.781060733	5665	0.122625409	11398	0.911741686	6646	0	23474.5
EndoMural	Micro	CCN1	ITGB2	0.0002021	16191.7	0.227917781	156	1.315642093	1164	1.039811084	1385	0.684308253	54779	0	23474.5
Excit_L3/4/5	OPC	CALM2	ADCY8	0.000202352	9794.1	0.020272327	11407	0.855544755	4477	0.473806658	5555	0.926954696	4057	0	23474.5
Micro	EndoMural	PDGFB	S1PR1	0.000203842	14828.1	0.175474946	246	1.249309913	1389	1.060921156	1319	0.719863141	47712	0	23474.5
Micro	Excit_L6	IL18	IL1RL2	0.000203842	16332.1	0.082876703	1133	1.516688224	681	1.038801422	1389	0.683282823	54983	0	23474.5
Astro	Excit_L5/6	FGFR3	EPHA4	0.000206033	6791.5	0.074448731	1394	1.304031961	1196	1.648446843	265	0.906012534	7628	0	23474.5
Astro	Astro	APOE	LRP4	0.000206914	7736.9	0.106075855	663	1.248618121	1396	1.24936775	781	0.881763026	12370	0	23474.5
Excit_L3/4/5	Excit_L6	CALM1	PDE1A	0.000206914	7617.3	0.019979668	11661	1.264180054	1327	1.037992661	1396	0.96089215	228	0	23474.5
Micro	Excit_L4	IL18	IL1RL2	0.000207355	16058.1	0.087907044	1007	1.532621143	657	1.037924991	1397	0.689624127	53755	0	23474.5
OPC	Excit_L2/3	SEMA5A	MET	0.000207797	9198.5	0.077266597	1299	1.58830486	585	1.037558305	1398	0.851109798	19236	0	23474.5
Micro	EndoMural	TGFB1	ACVR1_TGFBR1_TGFBR2	0.00020824	9880.1	0.094824138	852	1.442108632	841	1.037469818	1399	0.83514918	22834	0	23474.5
Micro	Astro	C3	CD81	0.00020824	7789.7	0.074400363	1399	2.132457536	100	1.66668731	253	0.875450137	13722	0	23474.5
OPC	Excit_L4	SEMA5A	PLXNA1	0.000208637	7634.5	0.062586809	1983	1.681134815	458	1.25005922	780	0.885838921	11477	0	23474.5
OPC	Inhib	COL9A1	ITGA3_ITGB1	0.000208683	9109.5	0.095885067	829	1.982034227	199	1.037444022	1400	0.849483812	19645	0	23474.5
Excit_L6	OPC	CNTN1	PTPRZ1	0.000209571	6092.3	0.03793719	4744	1.678784378	463	1.03704187	1402	0.958219562	378	0	23474.5
Excit_L3/4/5	Astro	CALM2	ADCY8	0.00020973	8845.1	0.020174448	11489	0.852803278	4511	1.294136886	677	0.926790672	4074	0	23474.5
Excit_L3	Oligo	FGF14	FGFR2	0.000210153	7160.1	0.04094468	4186	0.841256835	4696	0.965438584	1696	0.943180789	1748	0	23474.5
Excit_L3	Micro	APP	CD74	0.000210684	6450.7	0.06328284	1937	1.637623414	516	0.9835142	1627	0.922720248	4699	0	23474.5
Excit_L3/4/5	EndoMural	CALM3	MYLK	0.000211654	10592.3	0.023066445	9590	0.849963681	4562	0.637177003	3825	0.885691471	11510	0	23474.5
Excit_L3/4/5	OPC	PSAP	LRP1	0.000212667	10426.5	0.020139491	11521	1.007248761	2854	0.229011482	9266	0.920817497	5017	0	23474.5
Excit_L3/4/5	Excit_L5	CALM3	PDE1A	0.000212944	7952.5	0.022394241	9983	1.136220308	1979	0.687588982	3359	0.949885372	967	0	23474.5
Excit_L3/4/5	Excit_L5	CALM1	PDE1C	0.000213314	8937.1	0.020975561	10897	1.06445874	2419	0.35337523	7249	0.953647157	646	0	23474.5
Excit_L3/4/5	Excit_L5	CALM3	PDE1C	0.000213499	9058.5	0.025526727	8351	1.019271098	2774	0.24834187	8921	0.942979852	1772	0	23474.5
Inhib	Micro	LRP1B	PLAUR	0.000213963	10838.3	0.037622385	4814	0.806102919	5225	0.235490004	9143	0.885595785	11535	0	23474.5
Excit_L3/4/5	Excit_L5/6	CALM3	PDE1A	0.000213963	8105.7	0.020129794	11535	1.038624855	2616	0.977368944	1646	0.947286348	1257	0	23474.5
EndoMural	EndoMural	ANXA2	ROBO4	0.00021405	15733.5	0.553919443	30	1.658439606	485	1.034938148	1412	0.692141482	53266	0	23474.5
OPC	Astro	ALCAM	NRP1	0.000214055	12329.9	0.021401585	10642	0.753739547	6134	0.196648243	9863	0.885594445	11536	0	23474.5
Excit_L3/4/5	Micro	IGSF10	MILR1	0.000214501	16682.3	0.093511696	884	1.301702044	1203	1.034919677	1413	0.675387416	56437	0	23474.5
Excit_L3/4/5	Excit_L5	CALM3	KCNQ5	0.000215637	7422.9	0.02168248	10455	1.17524828	1731	1.188602892	936	0.955635312	518	0	23474.5
Excit_L3/4/5	Excit_L5	CALM3	RYR2	0.000215824	7584.1	0.02093078	10922	1.195821236	1624	1.027493986	1436	0.956645095	464	0	23474.5
OPC	Excit_L5/6	NTN4	DCC	0.000215824	11108.9	0.020104995	11555	0.716741136	6898	0.765328476	2806	0.888953404	10811	0	23474.5
EndoMural	Micro	GRN	TNFRSF1B	0.000215859	14261.9	0.100000195	753	1.502316952	703	1.033630053	1416	0.732614761	44963	0	23474.5
OPC	Astro	PTN	PTPRZ1	0.000216385	8996.9	0.041529788	4076	1.118251736	2066	0.114838816	11561	0.928652393	3807	0	23474.5
Excit_L3/4/5	Excit_L5	CALM1	OPRM1	0.000217135	8324.3	0.020260043	11419	1.138143161	1967	0.946817805	1766	0.934275218	2995	0	23474.5
Astro	Astro	TNC	PTPRZ1	0.000217223	7208.3	0.12770793	452	1.242648175	1419	1.827834107	139	0.890187942	10557	0	23474.5
Astro	Astro	TNC	EGFR	0.000217678	8582.5	0.169381169	269	1.242322939	1420	2.329795313	29	0.857619819	17720	0	23474.5
Excit_L3	OPC	PDGFA	PDGFRA	0.000217678	10676.1	0.073770549	1420	2.047533214	156	1.445774241	445	0.811723349	27885	0	23474.5
Excit_L3/4/5	Excit_L5	CALM1	HTR2C	0.000219207	7975.5	0.035700763	5207	1.005240257	2871	1.757461942	185	0.903149918	8140	0	23474.5
Excit_L3/4/5	OPC	PSAP	GPR37L1	0.000219775	9777.7	0.04758574	3285	1.004497814	2882	0.325939527	7650	0.885316155	11597	0	23474.5
Excit_L3/4/5	Excit_L5	CALM1	VIPR1	0.000219965	9282.1	0.020492939	11222	1.07997527	2327	0.891732481	2045	0.907779839	7342	0	23474.5
Excit_L5/6	Inhib	SLIT3	ROBO2	0.000219967	6368.9	0.033074819	5874	1.241555288	1425	1.714796767	209	0.951050986	862	0	23474.5
Inhib	Excit_L6	SEMA3C	NRP1_PLXNA2	0.000220344	10746.7	0.046437609	3415	0.75974362	6022	0.231397051	9219	0.885302009	11603	0	23474.5
Oligo	Excit_L4	TF	TFR2	0.000220972	13034.7	0.075217794	1369	0.887676337	4053	1.219720246	842	0.77657393	35435	0	23474.5
OPC	Excit_L6	SLITRK2	PTPRD	0.000221772	12126.3	0.022058958	10189	0.671395138	7877	0.111829395	11618	0.90688507	7473	0	23474.5
Excit_L3/4/5	Excit_L5	CALM1	RYR2	0.000221808	8049.7	0.017199026	14196	1.241008877	1429	1.132527346	1093	0.964851204	56	0	23474.5
Inhib	Excit_L6	NXPH1	NRXN1	0.000221963	9483.1	0.020020354	11620	0.707409473	7083	0.665047422	3563	0.943738826	1675	0	23474.5
Excit_L3/4/5	Excit_L6	CALM2	PDE1A	0.000222059	8006.3	0.020020274	11621	1.189101757	1661	0.774285746	2750	0.95555969	525	0	23474.5
Inhib	EndoMural	COL4A2	ITGA1_ITGB1	0.000222076	10942.5	0.050680887	2955	1.2245974	1508	0.542294522	4762	0.83920954	22013	0	23474.5
Inhib	Astro	CNTN1	PTPRZ1	0.000223016	10551.9	0.020007504	11631	0.850103635	4559	0.123661075	11366	0.94336021	1729	0	23474.5
Micro	Excit_L2/3	IL18	IL1RL2	0.000223661	16857.1	0.073301953	1433	1.486361513	738	1.100735459	1191	0.669852121	57449	0	23474.5
Inhib	Excit_L6	CNTN6	PTPRG	0.000224554	12503.5	0.019987042	11647	0.643516462	8537	0.115279153	11548	0.907969958	7311	0	23474.5
EndoMural	OPC	PTN	ALK	0.000224669	6654.7	0.071504386	1499	1.363463163	1034	0.814608779	2490	0.9223238	4776	0	23474.5
EndoMural	Astro	FGF1	FGFR3	0.00022599	8677.1	0.101890642	728	1.239279344	1438	1.333051753	609	0.860243279	17136	0	23474.5
Micro	Excit_L5/6	C3	CD46	0.00022599	7394.1	0.073155949	1438	2.095052193	121	1.417334839	484	0.885974571	11453	0	23474.5
Excit_L5	Micro	ADAM17	RHBDF2	0.000226458	8418.5	0.083702126	1111	2.051045927	155	1.026722773	1439	0.8655387	15913	0	23474.5
Micro	OPC	PDGFC	PDGFRA	0.000226458	7532.1	0.073137238	1439	2.179235059	77	1.610414475	296	0.881733468	12374	0	23474.5
EndoMural	Astro	LAMA2	CD44	0.000226926	9368.3	0.141336531	376	1.239253004	1440	1.726486634	204	0.842213629	21347	0	23474.5
Micro	Micro	LGALS9	HAVCR2	0.000227395	11986.3	0.182813925	228	1.501905198	705	1.026210058	1441	0.783028399	34083	0	23474.5
EndoMural	Excit_L3	VWF	SIRPA	0.000228335	7581.9	0.073083075	1443	1.604006907	566	1.102870933	1180	0.88692716	11246	0	23474.5
EndoMural	EndoMural	COL4A2	ITGA10_ITGB1	0.00022975	9145.7	0.073054707	1446	1.274047317	1301	1.226950469	825	0.853648402	18682	0	23474.5
Excit_L3/4/5	Excit_L2/3	CALM3	KCNQ5	0.000230693	7768.9	0.019981494	11657	1.09161479	2246	1.224756933	833	0.953870863	634	0	23474.5
Excit_L3/4/5	Astro	MIF	EGFR	0.000231581	9065.9	0.036874876	4970	0.87145236	4257	1.197209626	909	0.884796789	11719	0	23474.5
Excit_L5	EndoMural	LAMC1	ITGA1	0.000232598	9064.1	0.085280627	1072	1.706062356	429	1.023158949	1452	0.852704631	18893	0	23474.5
OPC	Oligo	VCAN	ITGB1	0.00023267	8013.1	0.044754591	3626	1.904194904	247	1.169734873	988	0.884763022	11730	0	23474.5
Excit_L5	Astro	FGF9	FGFR3	0.000233075	10286.3	0.086841785	1037	1.236832622	1453	1.504475344	391	0.824846892	25076	0	23474.5
Excit_L3/4/5	Excit_L3	ARF1	CHRM3	0.000234062	9023.5	0.019896507	11744	0.828700048	4876	1.484170062	411	0.923237862	4612	0	23474.5
Micro	Excit_L6	C3	CD46	0.000234509	7557.9	0.072760208	1456	2.092591016	125	1.091191989	1225	0.885700296	11509	0	23474.5
Excit_L5/6	Excit_L6	SLIT3	ROBO2	0.000236912	6402.9	0.032880579	5928	1.234894208	1461	1.63769262	273	0.950913703	878	0	23474.5
Inhib	Excit_L5	EFNA5	EPHA3	0.000237772	11680.7	0.01984991	11781	0.738912517	6411	0.118172234	11477	0.91947471	5260	0	23474.5
Excit_L3	Micro	CCN1	ITGAM	0.000237878	17895.7	0.087475855	1022	1.592276966	579	1.021097403	1463	0.638023922	62940	0	23474.5
Excit_L5	EndoMural	COL12A1	ITGA10_ITGB1	0.000238362	8466.5	0.07753013	1287	1.521790106	668	1.021041394	1464	0.867641757	15439	0	23474.5
EndoMural	Excit_L5/6	VWF	SIRPA	0.000238847	7495.3	0.076943572	1308	1.633790076	524	1.020674984	1465	0.889482741	10705	0	23474.5
Excit_L3	Inhib	EFNA5	EPHA6	0.00023929	9674.5	0.020246972	11428	0.654431198	8265	0.876853024	2121	0.93362931	3084	0	23474.5
OPC	Excit_L4	BMP7	ACTR2	0.000240204	9967.1	0.046665062	3383	1.060769873	2446	0.259441932	8727	0.884402503	11805	0	23474.5
EndoMural	Micro	VWF	LRP1	0.000240791	7583.1	0.078168168	1266	1.660614291	481	1.019574369	1469	0.887042282	11225	0	23474.5
Inhib	Inhib	NXPH1	NRXN2	0.000241121	13081.9	0.022475209	9939	0.547227535	11364	0.254171992	8818	0.884342226	11814	0	23474.5
EndoMural	Oligo	COL1A2	ITGA2_ITGB1	0.000241279	11489.7	0.15483615	322	1.359010115	1043	1.019522276	1470	0.796570921	31139	0	23474.5
Excit_L3/4/5	EndoMural	CALM3	INSR	0.000241529	9204.9	0.01979137	11818	0.955531614	3344	0.655403959	3643	0.929056946	3745	0	23474.5
Oligo	Astro	CDH1	EGFR	0.00024168	10495.9	0.178820415	237	0.963200549	3276	1.641301525	269	0.82405466	25223	0	23474.5
Excit_L3/4/5	Excit_L5/6	CALM2	KCNQ5	0.000241768	7557.3	0.019311617	12205	1.232463133	1471	1.51207166	383	0.960614852	253	0	23474.5
OPC	Excit_L4	COL9A1	GP6	0.000242747	15300.5	0.072344111	1473	1.855951843	296	1.254826485	764	0.706244183	50495	0	23474.5
OPC	Excit_L2/3	NTNG1	LRRC4C	0.000243169	10987.1	0.020381852	11307	0.745417932	6292	0.103720717	11834	0.941248637	2028	0	23474.5
EndoMural	OPC	TFPI	LRP1	0.000245206	7495.7	0.153602526	326	1.965786379	208	1.016682139	1478	0.883455028	11992	0	23474.5
Oligo	Inhib	NCAM1	ROBO1	0.000246474	10171.5	0.019732118	11866	0.728010128	6643	0.294859383	8148	0.952764866	726	0	23474.5
Oligo	Astro	SEMA4D	PLXNB1	0.000247026	8030.9	0.085971151	1053	1.00715431	2855	1.439980349	454	0.88197469	12318	0	23474.5
Excit_L4	Astro	RGMB	BMPR1B	0.000247681	9232.9	0.075252204	1366	1.229033815	1483	1.66162101	255	0.849707184	19586	0	23474.5
Oligo	Excit_L3/4/5	CNTN2	CNTN1	0.000248141	10510.7	0.02614729	8089	0.533254581	11882	0.652935127	3664	0.918484919	5444	0	23474.5
Excit_L3/4/5	Oligo	ACTR2	LRP2	0.000249711	8640.7	0.071424779	1502	0.775608855	5745	1.35065619	585	0.883878189	11897	0	23474.5
Oligo	Astro	COL4A5	ITGAV_ITGB8	0.000249831	9116.7	0.069832511	1584	0.852577301	4519	0.916186496	1917	0.87388368	14089	0	23474.5
Inhib	OPC	NGF	SORCS3	0.000249831	15021.9	0.048556612	3174	0.8267312	4906	0.726369471	3057	0.752897058	40498	0	23474.5
Oligo	Astro	COL4A5	CD44	0.000250033	11209.5	0.229185416	155	1.003025089	2894	1.446923076	443	0.80607898	29081	0	23474.5
Inhib	Excit_L5	SLIT2	DCC	0.000250446	12389.9	0.020357792	11334	0.580913496	10283	0.100370947	11904	0.921168253	4954	0	23474.5
Excit_L3/4/5	Excit_L4	CALM2	MYLK	0.000250552	11455.5	0.01967769	11905	0.834762112	4790	0.329966943	7593	0.895684834	9515	0	23474.5
Micro	Astro	FGL1	EGFR	0.000250673	11357.5	0.169004026	271	1.227545252	1489	1.402845551	504	0.79694647	31049	0	23474.5
Excit_L3/4/5	Excit_L4	CALM2	PDE1B	0.000251711	10647.9	0.019668411	11916	0.882904218	4113	0.77430973	2749	0.888121814	10987	0	23474.5
Excit_L3/4/5	Excit_L3	CALM3	GRM7	0.000252028	7848.9	0.01965871	11919	1.029420037	2683	1.598648159	308	0.951056549	860	0	23474.5
Oligo	Astro	TF	LDLR	0.000253881	8275.5	0.073230371	1436	0.994732591	2979	1.446826307	444	0.878460988	13044	0	23474.5
Excit_L3/4/5	Excit_L4	CALM1	MYLK	0.000253937	10165.1	0.019637779	11937	0.909840409	3795	0.593673858	4236	0.907506345	7383	0	23474.5
Excit_L3/4/5	Excit_L4	CALM1	PDE1B	0.000254469	9740.3	0.019628519	11942	0.957982515	3325	1.038016645	1395	0.90070539	8565	0	23474.5
Oligo	EndoMural	MAML2	NOTCH3	0.000254576	8786.7	0.064399024	1864	1.58579853	587	0.435227392	6065	0.883683179	11943	0	23474.5
Excit_L3	Inhib	SLIT3	ROBO1	0.000254682	8499.1	0.025082997	8542	0.813473694	5124	1.192599992	928	0.924328763	4427	0	23474.5
Astro	EndoMural	LAMA1	ITGA2_ITGB1	0.000254699	9734.1	0.149070643	339	1.22624462	1497	1.059234965	1327	0.839110876	22033	0	23474.5
EndoMural	Oligo	COL6A2	ITGA2_ITGB1	0.000254699	11698.5	0.141271284	378	1.276536189	1295	1.013763381	1497	0.793536613	31848	0	23474.5
Excit_L3	Inhib	SLIT1	ROBO1	0.000254789	10001.5	0.019626636	11945	0.712312403	6985	0.858893475	2221	0.918879038	5382	0	23474.5
Oligo	Astro	FGF1	EGFR	0.000254901	9170.5	0.055134994	2556	0.903310202	3874	1.064240981	1305	0.871394427	14643	0	23474.5
Excit_L3	Inhib	SLIT2	ROBO2	0.00025543	7792.5	0.025519282	8353	0.806979035	5209	1.28058022	709	0.94758137	1217	0	23474.5
Excit_L3	Inhib	SLIT2	ROBO1	0.000255536	7839.9	0.033024124	5885	0.799705803	5325	0.926712579	1870	0.936892267	2645	0	23474.5
Excit_L5	Oligo	NRG3	ERBB3	0.000255924	7731.7	0.054732386	2594	0.824836182	4936	0.614215808	4032	0.929867553	3622	0	23474.5
OPC	Excit_L2/3	NTN1	UNC5C	0.000256286	9009.5	0.051197389	2903	1.481502182	749	0.097571243	11959	0.915507839	5962	0	23474.5
Inhib	EndoMural	ANGPT1	TEK	0.000256334	16587.9	0.07071626	1531	0.87072618	4264	0.524771581	4938	0.714852523	48732	0	23474.5
Astro	Astro	ANGPTL4	SDC2	0.000257051	11306.9	0.200083672	196	1.116809722	2074	1.766084887	178	0.7990111	30612	0	23474.5
Excit_L5	OPC	CNTN1	PTPRZ1	0.000258185	6366.1	0.036952932	4947	1.650700343	496	0.811456118	2505	0.957690185	408	0	23474.5
Excit_L2/3	Excit_L6	NPY	FAP	0.000258768	14168.5	0.102728933	714	1.225210021	1505	1.903096197	115	0.732301758	45034	0	23474.5
Oligo	Inhib	COL4A5	ITGA10_ITGB1	0.000258805	10785.1	0.068537817	1642	0.824030094	4950	0.635406311	3846	0.847980602	20013	0	23474.5
Oligo	Astro	PSEN1	NOTCH1	0.000260877	9642.7	0.056129047	2476	0.884623325	4090	1.173106735	981	0.86001049	17192	0	23474.5
Excit_L3	EndoMural	SORBS1	ITGA1	0.000261332	6352.9	0.071142041	1510	1.707052774	427	1.078464825	1264	0.920445579	5089	0	23474.5
Oligo	Excit_L6	CNTN2	NRP1	0.00026147	8298.9	0.06549578	1802	1.01835002	2780	1.029207996	1431	0.883399688	12007	0	23474.5
Excit_L3	EndoMural	ADCYAP1	PTH1R	0.000261847	12326.9	0.172050988	263	1.469092335	775	1.011759364	1511	0.775840784	35611	0	23474.5
Oligo	Astro	PSEN1	NOTCH2	0.000261918	8158.5	0.063501783	1921	1.099336985	2201	1.19380841	924	0.882208037	12272	0	23474.5
Excit_L5/6	EndoMural	PDGFC	PDGFRB	0.000262363	7377.3	0.071104216	1512	1.636909635	520	1.144400924	1061	0.891650345	10319	0	23474.5
EndoMural	Oligo	DCN	ERBB4	0.000262544	6649.1	0.10874791	619	1.568954935	601	0.66241315	3583	0.921117042	4968	0	23474.5
OPC	Astro	FGF2	FGFR3	0.000262879	11063.5	0.099026949	766	1.224294074	1513	1.235115882	808	0.807585693	28756	0	23474.5
Oligo	Astro	MEGF10	ABCA1	0.00026338	9328.1	0.070876605	1526	0.923730405	3662	0.808664203	2520	0.867525546	15458	0	23474.5
Micro	Micro	GNAI2	P2RY12	0.000263396	8222.9	0.071093759	1514	1.957846615	213	1.188371848	937	0.869745806	14976	0	23474.5
Astro	Excit_L4	LRIG1	MET	0.000264432	9514.5	0.097856901	788	1.223573297	1516	1.361492104	559	0.842688072	21235	0	23474.5
OPC	Inhib	NCAM1	ROBO1	0.000265193	10128.5	0.021900809	10298	0.869814372	4277	0.09379433	12041	0.955056661	552	0	23474.5
EndoMural	OPC	LAMA2	ITGAV_ITGB8	0.000265991	6460.9	0.070945719	1519	1.387259801	973	1.136056157	1083	0.919487574	5255	0	23474.5
Excit_L3/4/5	Excit_L5/6	CALM1	OPRM1	0.000266296	8290.5	0.019480122	12051	1.109771821	2128	1.31793142	635	0.933059636	3164	0	23474.5
Inhib	EndoMural	SEMA3E	NRP2	0.000266745	11011.1	0.042850508	3876	0.843374968	4667	0.521232104	4988	0.85618652	18050	0	23474.5
Oligo	Astro	PSEN1	CD44	0.000267168	11900.3	0.08792805	1006	0.829013696	4870	1.068622143	1291	0.807104975	28860	0	23474.5
Micro	OPC	C3	CD81	0.000267556	7781.7	0.081473649	1158	2.16780966	80	1.009623567	1522	0.880317629	12674	0	23474.5
Excit_L6	OPC	NCAM1	PTPRZ1	0.00026844	6770.5	0.036720118	4996	1.55600725	623	0.584223136	4329	0.957364581	430	0	23474.5
Oligo	Astro	PTN	SDC4	0.000268865	11013.1	0.084520002	1089	0.906574974	3834	0.572084037	4448	0.838139407	22220	0	23474.5
OPC	Excit_L5/6	VCAN	ITGB1	0.000269963	8204.3	0.043285912	3819	1.894877495	253	1.03835094	1391	0.883051076	12084	0	23474.5
Excit_L3/4/5	Excit_L5	CALM1	KCNQ5	0.000270178	7871.1	0.017816706	13593	1.220435921	1527	1.293636252	680	0.964025362	81	0	23474.5
Excit_L3/4/5	Excit_L2/3	ARF1	CHRM3	0.00027041	9495.9	0.019447335	12088	0.80706818	5207	0.909775408	1955	0.922424816	4755	0	23474.5
Micro	EndoMural	PDGFC	FLT1	0.000270704	7162.3	0.070844751	1528	1.810094035	329	2.283748518	35	0.890905227	10445	0	23474.5
Excit_L3	EndoMural	SLIT2	ROBO4	0.000272287	9400.1	0.145205821	358	1.300816982	1205	1.00813531	1531	0.846277507	20432	0	23474.5
Excit_L3	Inhib	NECTIN3	CADM1	0.000272767	11779.1	0.020192721	11469	0.70176368	7200	0.101878619	11876	0.921662425	4876	0	23474.5
Excit_L5/6	Micro	EGF	AXL	0.000272816	13472.1	0.10523431	677	1.219304806	1532	1.026875437	1438	0.754075409	40239	0	23474.5
Oligo	EndoMural	CDH1	EGFR	0.000274218	11382.3	0.166243421	283	0.907034639	3829	0.745784306	2930	0.818705109	26395	0	23474.5
Excit_L2/3	OPC	NPY	GRM7	0.000274408	6485.5	0.070669184	1535	1.406670848	923	2.107778128	61	0.912836284	6434	0	23474.5
Excit_L3/4/5	Excit_L5	CALM2	PDE1C	0.000274574	10149.5	0.02101819	10873	0.989380443	3029	0.089668315	12125	0.94738092	1246	0	23474.5
Oligo	EndoMural	CDH1	PTPRM	0.000274649	9137.9	0.114354439	552	0.947970203	3420	1.16351102	1005	0.859856742	17238	0	23474.5
Excit_L3/4/5	Oligo	APP	TSPAN15	0.000274913	11872.1	0.034629048	5463	0.526992455	12128	0.369678705	7009	0.886767908	11286	0	23474.5
Oligo	EndoMural	CNTN2	NRP1	0.000275731	8869.9	0.057710691	2343	0.938398738	3513	1.003963526	1550	0.876722668	13469	0	23474.5
Oligo	Oligo	COL4A5	ITGAV_ITGB8	0.000275947	9822.9	0.065307541	1808	0.818618572	5031	0.629499742	3898	0.870145579	14903	0	23474.5
Excit_L2/3	Excit_L4	NPY	ADRB1	0.000276005	13417.3	0.094823559	853	1.218536168	1538	2.017907672	86	0.749837334	41135	0	23474.5
OPC	Inhib	COL9A1	ITGA9_ITGB1	0.000276005	8396.3	0.083245444	1126	1.964430656	210	1.006167533	1538	0.866801973	15633	0	23474.5
Oligo	Excit_L6	QDPR	DYSF	0.000276162	10908.7	0.040751472	4210	0.796654673	5378	0.224282719	9342	0.882818629	12139	0	23474.5
OPC	EndoMural	BMP7	ENG	0.000276539	8796.1	0.251930644	124	1.909948221	243	1.005678168	1539	0.853965327	18600	0	23474.5
EndoMural	EndoMural	PIGF	FLT1	0.000277073	9667.1	0.070587289	1540	1.67972409	462	1.953949935	100	0.835508475	22759	0	23474.5
Excit_L3	Inhib	SLIT3	ROBO2	0.00027753	8722.5	0.019382803	12151	0.820746926	4999	1.546467632	357	0.937002767	2631	0	23474.5
Micro	EndoMural	TGFB1	ITGB1	0.000278145	8955.3	0.077329166	1298	1.380441461	988	1.005175695	1542	0.858710069	17474	0	23474.5
OPC	Excit_L5	BCAN	NRCAM	0.000278445	9023.3	0.038790183	4573	1.313145241	1169	0.088441919	12159	0.929084365	3741	0	23474.5
Excit_L4	Micro	OMG	TNFRSF1B	0.000278681	10633.1	0.070544155	1543	1.452293788	817	1.031572475	1426	0.820927412	25905	0	23474.5
Excit_L3/4/5	Excit_L6	CALM1	RYR2	0.000278681	8056.3	0.016860498	14570	1.217207912	1543	1.31848094	633	0.964512555	61	0	23474.5
Inhib	EndoMural	NRG3	EGFR	0.000279592	9997.1	0.027350541	7676	0.875443184	4209	0.087897581	12169	0.938261295	2457	0	23474.5
Excit_L6	Oligo	FGF14	FGFR2	0.00027965	7592.5	0.043006955	3859	0.893226497	3989	0.516980692	5048	0.944483265	1592	0	23474.5
Astro	EndoMural	LAMA1	ITGA3_ITGB1	0.000280295	9641.7	0.126718533	460	1.215190263	1546	1.448651972	440	0.837734883	22288	0	23474.5
Oligo	EndoMural	LAMA2	ITGA1	0.000280307	8310.7	0.079316106	1220	1.581830806	592	0.683979373	3394	0.879325988	12873	0	23474.5
Oligo	EndoMural	COL4A5	ITGA2_ITGB1	0.000281185	8794.7	0.107946655	632	0.951061364	3388	0.679648547	3436	0.878467455	13043	0	23474.5
Excit_L5/6	Micro	SPON2	ITGAM	0.000281374	14656.7	0.164734812	285	1.745203997	391	1.004398562	1548	0.720416817	47585	0	23474.5
Oligo	EndoMural	COL4A5	ITGA3_ITGB1	0.000281405	8501.5	0.091760802	932	0.940007008	3497	1.069065554	1289	0.87737887	13315	0	23474.5
Oligo	Oligo	COL9A3	MAG	0.000281625	13428.7	0.15069519	335	0.81717595	5057	1.078517725	1263	0.769360781	37014	0	23474.5
Oligo	EndoMural	COL4A5	ITGA9_ITGB1	0.000281625	8911.9	0.063530224	1918	0.869878097	4275	0.853071514	2257	0.880492114	12635	0	23474.5
Oligo	EndoMural	COL4A5	ITGA11_ITGB1	0.000281845	7945.9	0.114958795	547	1.133239467	1991	1.252802959	772	0.879040192	12945	0	23474.5
Oligo	EndoMural	COL4A5	CD44	0.000282065	12447.7	0.181231594	231	0.918757639	3713	1.002639815	1553	0.787069873	33267	0	23474.5
OPC	Excit_L3	NTNG1	LRRC4C	0.000282128	10076.3	0.019334861	12191	0.698246776	7259	0.503531253	5199	0.939773443	2258	0	23474.5
Excit_L3	Inhib	CALM1	TRPC5	0.000282244	11638.3	0.023854154	9166	0.612590162	9342	0.098133944	11948	0.925521813	4261	0	23474.5
Excit_L3	Inhib	CALM3	TRPC5	0.00028236	12182.1	0.024837806	8667	0.588241489	10057	0.168624233	10436	0.902340128	8276	0	23474.5
EndoMural	Excit_L5/6	TGM2	ITGA9	0.000282456	11690.1	0.070473298	1550	1.228276091	1488	1.12089959	1128	0.797984315	30810	0	23474.5
Oligo	EndoMural	THBS2	ITGA6	0.000282947	12692.9	0.1071512	645	1.08486145	2295	0.808404173	2522	0.780949325	34528	0	23474.5
Oligo	EndoMural	THBS2	NOTCH4	0.000283168	15500.9	0.182599326	229	1.151951818	1888	0.734004823	3011	0.71405546	48902	0	23474.5
Oligo	EndoMural	COL9A3	ITGA10_ITGB1	0.00028361	15386.3	0.054284047	2624	0.887681589	4052	0.592038414	4250	0.743671088	42531	0	23474.5
Oligo	EndoMural	COL9A3	ITGA1_ITGB1	0.000283831	12573.9	0.071575448	1495	1.224506881	1509	0.89707498	2017	0.781610962	34374	0	23474.5
OPC	Excit_L5/6	VEGFA	GRIN2B	0.0002848	12457.3	0.024822161	8675	0.688753023	7474	0.167778163	10449	0.882449055	12214	0	23474.5
Oligo	EndoMural	COL9A2	ITGA10_ITGB1	0.000285162	11768.7	0.083650118	1114	1.034072123	2651	0.678567173	3448	0.810286826	28156	0	23474.5
Excit_L4	Micro	BMP8A	TGFBR2	0.000285174	14467.1	0.080869677	1178	1.337770127	1101	1.002117216	1555	0.732319893	45027	0	23474.5
Oligo	EndoMural	COL9A2	ITGA1_ITGB1	0.000285384	9691.5	0.110295659	604	1.370897415	1013	0.983603739	1626	0.840481713	21740	0	23474.5
Inhib	Excit_L2/3	GAD1	GRM4	0.000285606	13108.9	0.050876811	2936	0.816051327	5075	0.617218717	4014	0.801606558	30045	0	23474.5
Astro	Excit_L6	LAMA1	ITGA9_ITGB1	0.000285719	9164.5	0.102775396	712	1.212210326	1556	1.159995229	1020	0.85193423	19060	0	23474.5
EndoMural	Excit_L3	CXCL12	GRM7	0.000285719	7393.9	0.070300792	1556	1.227088695	1490	1.55976798	343	0.892776086	10106	0	23474.5
OPC	Excit_L3	OLFM2	ROBO2	0.000285851	11261.1	0.01928899	12223	0.613586358	9312	0.357947465	7174	0.926475757	4122	0	23474.5
Micro	Oligo	C3	CD46	0.000286265	7527.5	0.070295105	1557	2.077260137	133	1.350729126	583	0.883944024	11890	0	23474.5
Inhib	EndoMural	HAPLN1	PRTG	0.000286942	19995.7	0.130555079	440	0.886842365	4059	0.513103544	5081	0.613281731	66924	0	23474.5
Inhib	Excit_L3/4/5	CNTN4	APLP1	0.000287139	10526.1	0.019275576	12234	0.63738627	8685	0.682083158	3411	0.921945981	4826	0	23474.5
Oligo	EndoMural	GREM1	KDR	0.000287165	16684.5	0.36865958	58	0.976539781	3140	0.884843233	2077	0.684888078	54673	0	23474.5
Excit_L3/4/5	OPC	PDGFA	PDGFRA	0.00028736	10848.1	0.070282124	1559	2.036753337	164	1.507324714	387	0.807993703	28656	0	23474.5
Inhib	Excit_L6	NXPH1	NRXN3	0.000287374	10921.3	0.020230546	11443	0.524256404	12236	0.487002721	5401	0.94107061	2052	0	23474.5
Excit_L3/4/5	Excit_L2/3	CALM3	PDE1C	0.000288197	11069.1	0.019264309	12243	0.827133634	4900	0.104213113	11820	0.934923688	2908	0	23474.5
EndoMural	Astro	BMP6	ACVR2A_BMPR1B	0.000288457	8744.7	0.107376492	640	1.211215591	1561	1.620065243	287	0.857477852	17761	0	23474.5
EndoMural	OPC	PDGFA	PDGFRA	0.000289007	10924.3	0.07024101	1562	2.036626286	165	1.261683262	751	0.807948308	28669	0	23474.5
Oligo	EndoMural	TF	LDLR	0.00028918	9962.5	0.052210025	2807	0.871905685	4253	0.917683352	1910	0.859212952	17368	0	23474.5
Excit_L3	Oligo	NRG3	ERBB3	0.000289612	7218.3	0.053569888	2692	0.79950906	5328	1.209094898	869	0.929164294	3728	0	23474.5
Oligo	EndoMural	PDGFA	PDGFRB	0.000289629	12330.7	0.048480755	3191	1.257979347	1354	0.81750507	2473	0.796442732	31161	0	23474.5
OPC	Excit_L3	FARP2	PLXNA4	0.000289848	12023.5	0.019249464	12257	0.643388512	8543	0.453921311	5802	0.893152577	10041	0	23474.5
Inhib	Inhib	ADAM10	TSPAN12	0.000289858	25841.7	0.035512362	5254	0.339211885	21622	-0.725232448	44564	0.782052419	34294	0	23474.5
Astro	Excit_L6	ANGPTL4	CDH11	0.00029066	8462.7	0.101542899	732	1.210523894	1565	1.274714046	724	0.865958557	15818	0	23474.5
Oligo	EndoMural	FGF1	TGFBR3	0.000290979	11719.1	0.065567523	1794	0.835583163	4772	0.604156367	4129	0.827793457	24426	0	23474.5
Excit_L3/4/5	Astro	CNTN1	NOTCH2	0.000292459	12831.3	0.019944767	11696	0.523043148	12279	0.4330765	6099	0.889910083	10608	0	23474.5
OPC	Excit_L3	ALCAM	CHL1	0.000293413	10393.7	0.022246757	10075	0.897026261	3948	0.082566476	12287	0.940344073	2184	0	23474.5
Excit_L2/3	Excit_L4	NPY	FAP	0.000293984	14376.3	0.098633944	773	1.209300254	1571	1.767335238	175	0.728295761	45888	0	23474.5
Excit_L6	EndoMural	COL19A1	ITGA1_ITGB1	0.000293984	7811.5	0.070103489	1571	1.484683436	742	1.16533923	1001	0.882212394	12269	0	23474.5
Oligo	Inhib	COL4A5	ITGA3_ITGB1	0.000294148	10447.9	0.064602679	1851	0.813987067	5113	0.620656008	3979	0.857218198	17822	0	23474.5
Inhib	Inhib	RELN	LRP8	0.000294375	9998.7	0.065014909	1825	0.813985032	5114	0.994472142	1586	0.856429801	17994	0	23474.5
Astro	Micro	S100A1	RYR1	0.000295098	11000.7	0.130486009	441	1.459010017	797	0.997704672	1573	0.807787159	28718	0	23474.5
Micro	Astro	TGFB1	TGFBR3	0.000295098	11740.9	0.09939001	761	1.208394124	1573	1.115843581	1144	0.793934514	31752	0	23474.5
Inhib	Excit_L4	CNTN4	APLP1	0.000296049	11139.3	0.019181546	12309	0.634641903	8752	0.419576239	6303	0.921769848	4858	0	23474.5
EndoMural	Astro	LAMA4	CD44	0.000296215	12150.9	0.121766004	491	1.20773467	1575	1.275755488	720	0.781110281	34494	0	23474.5
Excit_L4	EndoMural	CRH	PTH1R	0.000296215	15933.9	0.116313563	529	1.329485206	1129	0.997558654	1575	0.693695756	52962	0	23474.5
Excit_L4	Micro	CALM1	CALCR	0.000296774	8299.7	0.094306482	865	1.262622616	1335	0.99611064	1576	0.873249382	14248	0	23474.5
Inhib	EndoMural	IGF1	INSR	0.000296892	9339.5	0.067038537	1706	0.944775048	3457	0.458300145	5744	0.881986054	12316	0	23474.5
Excit_L3/4/5	Excit_L5	CALM3	GRM7	0.000297374	8387.3	0.019164088	12320	1.005523898	2868	0.834276837	2367	0.950460051	907	0	23474.5
Excit_L3/4/5	Excit_L2/3	CALM3	GRM7	0.000298099	8176.9	0.019161031	12326	1.00537623	2869	1.0640977	1306	0.950456296	909	0	23474.5
Inhib	Micro	HLA-DMA	CD4	0.00029826	20350.5	0.055425273	2537	1.160234375	1826	0.508710781	5131	0.60018444	68784	0	23474.5
Excit_L2/3	Excit_L5/6	NPY	FAP	0.000298456	14393.9	0.098150101	783	1.20742044	1579	1.813191422	148	0.727808948	45985	0	23474.5
Excit_L3/4/5	Excit_L3	CALM2	PDE1B	0.000298462	10821.3	0.019157705	12329	0.870275932	4271	0.773477612	2756	0.886808082	11276	0	23474.5
Inhib	OPC	IGF1	IGF1R	0.000298947	11342.7	0.04410443	3716	0.729927135	6606	0.080726563	12333	0.890042132	10584	0	23474.5
Excit_L2/3	Oligo	FGF12	FGFR2	0.000301487	7620.5	0.042490506	3928	0.941475439	3483	0.507742148	5145	0.94093713	2072	0	23474.5
Micro	Excit_L5	C3	CD46	0.00030184	7603.5	0.073435197	1428	2.096788878	120	0.994578483	1585	0.886166873	11410	0	23474.5
Excit_L6	Astro	NRG1	EGFR	0.000302182	7367.5	0.035962714	5148	0.947844346	3421	1.398290843	510	0.925341681	4284	0	23474.5
Excit_L3/4/5	Excit_L4	CALM1	PTH2R	0.000302478	10526.9	0.019120393	12362	0.852801258	4512	0.914203439	1925	0.891428066	10361	0	23474.5
Excit_L3/4/5	Excit_L3	CALM1	PDE1B	0.000302845	9893.7	0.019118849	12365	0.945354228	3447	1.037184527	1401	0.899522703	8781	0	23474.5
EndoMural	EndoMural	LAMA2	ITGA7_ITGB1	0.000302973	6871.1	0.069707105	1587	1.333496424	1115	1.201769417	892	0.908084084	7287	0	23474.5
EndoMural	Oligo	COL4A4	ITGA2_ITGB1	0.000303541	10811.9	0.082654978	1138	1.20475289	1588	1.040851047	1378	0.818379242	26481	0	23474.5
Excit_L2/3	Micro	ADAM17	RHBDF2	0.000303541	9047.1	0.06969884	1588	1.971488822	206	1.013676633	1499	0.854524229	18468	0	23474.5
Excit_L4	Astro	CALM3	EGFR	0.000303808	7246.9	0.035936989	5155	1.081687202	2314	1.372409104	547	0.92247512	4744	0	23474.5
OPC	OPC	MAML2	NOTCH2	0.000304687	9703.5	0.053254402	2710	1.306627236	1187	0.078530992	12380	0.899606025	8766	0	23474.5
Oligo	Micro	OMG	TNFRSF1B	0.000305248	10682.3	0.06960429	1591	1.447002539	833	1.038961494	1388	0.819939424	26125	0	23474.5
Oligo	Oligo	COL4A5	CD47	0.000305302	12497.5	0.032257201	6085	0.520244054	12385	0.27979876	8406	0.882823072	12137	0	23474.5
Oligo	Excit_L2/3	SEMA6A	PLXNA4	0.000305919	13386.9	0.020426593	11264	0.520194524	12390	0.185486537	10086	0.894774625	9720	0	23474.5
OPC	Excit_L5/6	BMP7	PTPRK	0.000306043	9754.3	0.050891908	2935	1.043888494	2575	0.078210988	12391	0.907426558	7396	0	23474.5
Oligo	EndoMural	PIGF	FLT1	0.000306377	10178.3	0.061726726	2036	1.647619601	504	1.994424456	90	0.826082687	24787	0	23474.5
Oligo	Inhib	TF	LDLR	0.000306846	11426.5	0.041651786	4059	0.810211369	5168	0.649470161	3701	0.844985813	20730	0	23474.5
Inhib	Excit_L5	NRG1	NETO2	0.000308148	11008.5	0.019064273	12408	0.68246511	7629	0.46623638	5642	0.915982212	5889	0	23474.5
EndoMural	EndoMural	TGFB1	ENG	0.000308682	12940.7	0.09215215	922	1.421153349	887	0.991914747	1597	0.765450756	37823	0	23474.5
Micro	Micro	C3	NRP1	0.000308682	8649.9	0.069501906	1597	2.12504595	103	1.543457406	362	0.857661683	17713	0	23474.5
Inhib	Excit_L5/6	NXPH1	NRXN1	0.000308893	9916.7	0.019055162	12414	0.640546299	8606	0.705847429	3225	0.942412583	1864	0	23474.5
Excit_L6	Micro	APP	CD74	0.000309669	7148.3	0.063609394	1913	1.643420044	509	0.504759548	5180	0.922903557	4665	0	23474.5
EndoMural	Astro	DLL4	NOTCH2	0.000309832	14421.1	0.231246064	151	1.309350837	1178	0.991600543	1599	0.729114813	45703	0	23474.5
Oligo	Inhib	SEMA6A	PLXNA4	0.00030989	12840.7	0.020398805	11289	0.519387645	12422	0.350919989	7288	0.894710521	9730	0	23474.5
Inhib	EndoMural	ANGPTL1	ITGA1_ITGB1	0.000310615	16520.5	0.035797557	5184	1.102544726	2175	0.712882704	3177	0.715495809	48592	0	23474.5
Oligo	OPC	COL4A5	ITGA9_ITGB1	0.000310851	9589.7	0.058529576	2285	0.809103698	5185	0.682799467	3406	0.876111003	13598	0	23474.5
Oligo	EndoMural	SPARC	ENG	0.000311088	14938.5	0.054005797	2645	1.243271132	1417	0.533335061	4862	0.744657804	42294	0	23474.5
Inhib	Excit_L4	GAD1	GRM4	0.000311325	13259.7	0.049439386	3088	0.808801236	5187	0.61672817	4017	0.799317767	30532	0	23474.5
Excit_L3	Oligo	NRG2	MOG	0.000312644	8873.9	0.06407197	1884	0.7347861	6498	1.304523615	661	0.884165208	11852	0	23474.5
Oligo	Micro	ADAM10	IL6R	0.000312988	8811.9	0.053241599	2712	1.257809098	1355	0.695543895	3305	0.877792191	13213	0	23474.5
Excit_L3/4/5	EndoMural	CALM2	MYLK	0.000314659	11264.1	0.018992444	12460	0.820073025	5009	0.478503448	5507	0.894017342	9870	0	23474.5
OPC	Excit_L3	VEGFA	GRIN2B	0.000315417	12102.3	0.024273389	8947	0.666374352	7962	0.325297008	7662	0.881284555	12466	0	23474.5
Excit_L3	OPC	NCAM1	PTPRZ1	0.00031567	6874.1	0.030076764	6758	1.337785747	1100	0.839224026	2343	0.953100486	695	0	23474.5
Excit_L3	OPC	L1CAM	PTPRZ1	0.000316558	7742.5	0.04536252	3540	1.560371853	617	1.299583941	667	0.891069689	10414	0	23474.5
Astro	Astro	LAMA1	ITGA7_ITGB1	0.000316793	10768.3	0.095338152	838	1.199068928	1611	1.679817435	239	0.812678784	27679	0	23474.5
Oligo	Micro	ADAM17	RHBDF2	0.000317775	10423.9	0.048205997	3215	1.849381179	300	1.093214709	1219	0.830078708	23911	0	23474.5
Inhib	Excit_L5/6	SEMA3C	NRP2_PLXNA4	0.000317956	11424.3	0.047178726	3332	0.573447379	10507	0.348485306	7322	0.881164028	12486	0	23474.5
Excit_L3	Astro	FGF9	FGFR3	0.000317964	10607.7	0.079160839	1227	1.198317966	1613	1.770042686	173	0.818056351	26551	0	23474.5
Excit_L3	OPC	NRXN1	NLGN3	0.00031821	10578.3	0.024464753	8842.5	0.706775532	7100.5	0.311718797	7880.5	0.917777007	5593.5	0	23474.5
Oligo	Micro	IGSF11	VSIR	0.00031898	8868.5	0.078745965	1244	1.277077031	1292	0.698406316	3278	0.869297344	15054	0	23474.5
Excit_L3/4/5	EndoMural	CALM1	MYLK	0.000319231	10105.7	0.018953923	12496	0.895151322	3966	0.742210363	2962	0.906007992	7630	0	23474.5
Excit_L5/6	Astro	NRG1	LGR4	0.000319704	7210.1	0.035653223	5222	1.038220874	2623	1.490677617	403	0.92506376	4328	0	23474.5
Excit_L3	OPC	NRG1	EGFR	0.000319998	12344.1	0.020031816	11610	0.535142383	11809	0.399667003	6571	0.902442293	8256	0	23474.5
EndoMural	OPC	FN1	ITGA8_ITGB1	0.000320312	8555.7	0.068974401	1617	1.632108555	526	1.197697536	905	0.864124645	16256	0	23474.5
Excit_L3	OPC	CNTN1	NOTCH2	0.000320767	13045.3	0.020984797	10894	0.615581545	9264	0.122102946	11412	0.8923755	10182	0	23474.5
Astro	Astro	LAMA1	NT5E	0.000321491	13911.1	0.164110382	291	1.197031566	1619	1.777888108	169	0.736870933	44002	0	23474.5
Inhib	Oligo	RELN	VLDLR	0.000322081	14563.1	0.068967749	1620	0.638312673	8670	1.061786225	1313	0.765855829	37738	0	23474.5
Excit_L3/4/5	EndoMural	MIF	EGFR	0.000322566	10933.7	0.034281352	5551	0.81528645	5087	0.301692408	8034	0.881027442	12522	0	23474.5
OPC	Excit_L6	ALCAM	NRP1	0.000323727	10162.5	0.036198553	5101	1.02869143	2692	0.072545025	12531	0.909643234	7014	0	23474.5
Oligo	Micro	LGALS1	PTPRC	0.000323834	11601.9	0.057492625	2363	1.859869146	289	0.58117927	4370	0.813518174	27513	0	23474.5
Excit_L3	OPC	NRXN3	NLGN3	0.000323856	9575.9	0.02879561	7140.5	0.718355993	6859.5	0.503471457	5201.5	0.91979947	5203.5	0	23474.5
OPC	Excit_L5	DSCAM	DCC	0.000324891	8082.5	0.018907541	12540	1.04469838	2567	1.099661185	1193	0.953789045	638	0	23474.5
OPC	Astro	NRG3	EGFR	0.00032515	12750.7	0.019888988	11751	0.527048581	12126	0.07217093	12542	0.928364414	3860	0	23474.5
Excit_L3	Oligo	CALM3	PDE1C	0.000325539	10025.1	0.018902407	12545	0.693249707	7366	0.643914366	3750	0.934344379	2990	0	23474.5
OPC	EndoMural	LAMA4	ITGA6_ITGB1	0.000325799	8187.3	0.069149589	1608	1.468431627	776	0.807009847	2531	0.880895569	12547	0	23474.5
Inhib	Astro	NXPH1	NRXN1	0.000325799	9701.9	0.018900707	12547	0.629846499	8869	0.959619232	1725	0.942191336	1894	0	23474.5
Oligo	Micro	COPA	CD74	0.000326037	8853.7	0.061341789	2069	1.555968178	624	0.783001245	2684	0.867761814	15417	0	23474.5
Excit_L2/3	Excit_L3	NPY	NPY1R	0.000326831	10983.7	0.068870049	1628	1.221841375	1521	2.08803626	64	0.809962499	28231	0	23474.5
Excit_L3	Oligo	APP	TSPAN15	0.000327751	12357.9	0.034299277	5546	0.51619216	12562	0.254449193	8815	0.886286624	11392	0	23474.5
Inhib	EndoMural	RELN	LRP8	0.000328004	10054.5	0.06370485	1909	0.803979047	5256	1.059512077	1325	0.855173796	18308	0	23474.5
Inhib	Excit_L6	TAC1	DPP4	0.000328744	15747.9	0.113385551	565	1.091267911	2248	0.497841793	5259	0.722142128	47193	0	23474.5
Astro	EndoMural	LAMA1	CD44	0.000329222	14375.9	0.250274641	127	1.193940895	1632	1.382226233	538	0.727303335	46108	0	23474.5
Excit_L4	Micro	IGSF10	MILR1	0.000329822	15839.9	0.113377433	566	1.359437654	1041	0.982808501	1633	0.696137516	52485	0	23474.5
Excit_L3/4/5	Excit_L5/6	RTN4	RTN4RL1	0.000331157	10545.3	0.018855258	12588	0.757076242	6079	0.570278676	4475	0.914634751	6110	0	23474.5
Oligo	EndoMural	COL9A2	ITGA11_ITGB1	0.000331467	13308.9	0.068899144	1625	0.803236013	5270	0.53051237	4890	0.795890346	31285	0	23474.5
Oligo	Micro	GNAI2	P2RY12	0.000331467	9291.7	0.052958432	2736	1.856356599	295	1.185152311	946	0.852137737	19007	0	23474.5
Excit_L3/4/5	Micro	HMGB1	TLR2	0.000331552	7923.9	0.080517584	1190	1.511295475	690	0.97178545	1674	0.880716787	12591	0	23474.5
OPC	Excit_L5	NTN1	UNC5A	0.000331626	8401.1	0.084641855	1085	1.820737291	323	0.981361443	1636	0.867362883	15487	0	23474.5
EndoMural	OPC	COL4A1	ITGAV_ITGB8	0.000331626	9146.9	0.073353827	1432	1.193461321	1636	1.014472771	1494	0.857726363	17698	0	23474.5
Micro	Excit_L5	C3	NRP1	0.000332832	8866.7	0.068649291	1638	2.12122236	105	1.091238018	1224	0.856906591	17892	0	23474.5
Excit_L3	OPC	SLIT2	DCC	0.000333002	7025.1	0.034388697	5532	1.041417816	2592	1.142569645	1066	0.938223143	2461	0	23474.5
Inhib	Excit_L4	NXPH1	NRXN2	0.000334989	12530.3	0.021315678	10705	0.514675539	12617	0.678673168	3447	0.881605615	12408	0	23474.5
Astro	Oligo	NRG3	ERBB3	0.000335709	7186.3	0.053684601	2682	0.802008278	5287	1.251218722	775	0.929234657	3713	0	23474.5
Inhib	Excit_L3	SEMA3C	NRP1_PLXNA4	0.000336185	11206.5	0.041806575	4035	0.589926997	10017	0.44805965	5880	0.880547488	12626	0	23474.5
Inhib	Excit_L5	NXPH1	NRXN2	0.000336585	14102.3	0.021880403	10316	0.530529305	11980	0.068289855	12629	0.882963476	12112	0	23474.5
Inhib	Oligo	IGF1	INSR	0.000336965	10262.9	0.054299226	2623	0.801697301	5292	0.510514383	5109	0.870568495	14816	0	23474.5
Oligo	Micro	GSTO1	RYR1	0.000337468	12772.5	0.03720063	4897	1.250879012	1383	0.49563339	5287	0.807349217	28821	0	23474.5
EndoMural	Excit_L2/3	CXCL12	GRM7	0.000337685	7700.5	0.06852106	1646	1.203044888	1593	1.025217521	1446	0.891542579	10343	0	23474.5
Inhib	Astro	ECM1	ITGB4	0.000338475	19839.1	0.06692264	1712	0.801411712	5298	1.11529123	1147	0.60897835	67564	0	23474.5
OPC	Oligo	NXPH1	NRXN2	0.000338589	11609.9	0.020854795	10972	0.891160924	4019	0.374956183	6940	0.88046006	12644	0	23474.5
Excit_L3	Micro	BMP8A	TGFBR1	0.000338905	13737.5	0.080654555	1186	1.23663783	1455	0.977156345	1648	0.750892611	40924	0	23474.5
Excit_L6	EndoMural	PIGF	FLT1	0.000338905	9785.3	0.06848756	1648	1.672116142	469	1.898069967	116	0.833422836	23219	0	23474.5
Excit_L6	OPC	PDGFA	PDGFRA	0.000340128	11143.5	0.068407924	1650	2.030961713	166	1.067024488	1296	0.805888347	29131	0	23474.5
Excit_L5/6	OPC	NRG1	EGFR	0.000340498	8004.7	0.035345223	5306	0.999588823	2930	0.624267161	3947	0.924741222	4366	0	23474.5
Inhib	Oligo	FGF13	FGFR2	0.000340602	10442.5	0.045362198	3541	0.727600697	6654	0.447980174	5884	0.880399586	12659	0	23474.5
Excit_L3	Micro	BMP8A	TGFBR2	0.000341355	13379.5	0.102241348	720	1.406244052	925	0.976832511	1652	0.75466946	40126	0	23474.5
Astro	Micro	TNC	ITGA5	0.000341524	15076.5	0.227057157	157	1.119213384	2057	1.701469796	226	0.711368355	49468	0	23474.5
Excit_L4	Micro	CALM3	KCNQ3	0.0003432	7858.9	0.018828344	12612	1.19013559	1655	1.224169968	834	0.952840295	719	0	23474.5
Micro	Excit_L3	IL18	IL1RAPL1	0.000343548	7094.5	0.068216958	1663	1.46553034	783	0.593735986	4234	0.919248416	5318	0	23474.5
OPC	Astro	SERPINE2	LRP1	0.000344114	12082.1	0.021441925	10614	0.699296003	7242	0.412661	6395	0.880249679	12685	0	23474.5
Excit_L3	Micro	THY1	ITGAX_ITGB2	0.00034567	7475.9	0.085590554	1066	1.635821381	521	0.975329705	1659	0.889707021	10659	0	23474.5
EndoMural	Astro	COL18A1	ITGB5	0.00034567	10876.1	0.076196726	1337	1.189452861	1659	1.20088736	895	0.815800211	27015	0	23474.5
EndoMural	EndoMural	VIM	CD44	0.000346289	13157.9	0.196461973	204	1.381268237	986	0.975314644	1660	0.757864688	39465	0	23474.5
Excit_L3/4/5	Excit_L4	CALM3	TRPC5	0.000346426	11934.3	0.018733073	12702	0.694502592	7342	0.488086913	5384	0.889186915	10769	0	23474.5
Excit_L3	OPC	NTNG1	LRRC4C	0.000346562	7158.5	0.025270631	8467	1.131706493	2001	1.366542192	552	0.946918874	1298	0	23474.5
OPC	Excit_L6	NTN1	NEO1	0.000347245	10675.7	0.041941655	4013	1.418415604	892	0.082293407	12291	0.880102968	12708	0	23474.5
Oligo	OPC	FGF1	FGFR1	0.00034739	9357.9	0.051528147	2870	1.136821785	1976	0.491843914	5333	0.878127545	13136	0	23474.5
EndoMural	EndoMural	EDN3	EDNRA	0.00034753	15221.3	0.354283332	67	1.490076541	726	0.973804398	1662	0.70780175	50177	0	23474.5
EndoMural	Excit_L5	HLA-E	CD8A	0.000348774	16242.7	0.091960646	928	1.453496179	811	0.97374948	1664	0.686717724	54336	0	23474.5
Excit_L3	Oligo	CNTN4	APLP1	0.000349025	11483.3	0.018708311	12721	0.541109739	11587	0.555343924	4624	0.920864404	5010	0	23474.5
Inhib	Excit_L3	RELN	VLDLR	0.000350021	13892.5	0.07891175	1239	0.671409235	7876	0.973534965	1666	0.777715463	35207	0	23474.5
EndoMural	EndoMural	COL4A4	ITGA3_ITGB1	0.00035127	10476.7	0.080486394	1193	1.245115073	1410	0.973176825	1668	0.826809243	24638	0	23474.5
EndoMural	Astro	VWF	SIRPA	0.00035127	7616.7	0.068078934	1668	1.565400685	610	1.596310725	310	0.883321419	12021	0	23474.5
EndoMural	Excit_L5/6	HLA-E	CD8A	0.000352523	16484.9	0.087178709	1028	1.442452761	839	0.972697023	1670	0.680945081	55413	0	23474.5
OPC	Excit_L3/4/5	NXPH1	NRXN3	0.000353021	12302.1	0.019206746	12291	0.567456782	10714	0.062795048	12750	0.939614018	2281	0	23474.5
Oligo	Excit_L6	IL1RAPL1	PTPRD	0.000354124	9412.3	0.015228269	16675	0.830244062	4854	0.889501316	2052	0.96875581	6	0	23474.5
Excit_L3/4/5	Excit_L3	NPTX1	NPTXR	0.000354408	11472.3	0.018658439	12760	0.691202288	7418	1.107286585	1171	0.880930336	12538	0	23474.5
Inhib	Astro	IGF1	IGF1R	0.000354547	11652.1	0.036082092	5125	0.595768236	9825	0.36491864	7075	0.879826665	12761	0	23474.5
Oligo	Oligo	QDPR	DYSF	0.000354686	9689.9	0.038485139	4636	0.765022442	5934	0.977613896	1643	0.879826371	12762	0	23474.5
Excit_L3	OPC	RIMS2	ABCA1	0.000354825	10445.5	0.023808815	9189	0.721789562	6776	0.457957779	5751	0.909478505	7037	0	23474.5
Excit_L3	Oligo	ACTR2	LRP2	0.00035566	9356.9	0.06606562	1764	0.716138324	6906	0.926700725	1871	0.879815202	12769	0	23474.5
EndoMural	Micro	SEMA3G	FCGR2A	0.000355667	17876.3	0.812522225	2	1.650081354	499	0.971692893	1675	0.633017101	63731	0	23474.5
EndoMural	EndoMural	LAMC3	ITGA7_ITGB1	0.000356299	10159.5	0.134496357	418	1.4646054	787	0.970956915	1676	0.827695244	24442	0	23474.5
EndoMural	Excit_L3	FN1	ITGA9	0.000356299	7375.5	0.067922537	1676	1.654483116	491	1.568395332	335	0.88853631	10901	0	23474.5
Excit_L3	OPC	FGF14	FGFR1	0.000356356	7498.7	0.027147212	7743	1.111793591	2112	0.99805437	1572	0.937263705	2592	0	23474.5
Inhib	OPC	CNTN4	PTPRG	0.000356478	9535.9	0.017603437	13806	0.869085912	4287	0.489092563	5368	0.952429012	744	0	23474.5
OPC	Excit_L3	VCAN	ITGB1	0.000356496	8360.9	0.040631944	4236	1.878040521	268	1.148715413	1051	0.879744134	12775	0	23474.5
Excit_L3	OPC	DSCAM	DCC	0.000356496	8195.3	0.019567922	11983	0.960190932	3309	0.984116063	1624	0.954539752	586	0	23474.5
Oligo	Excit_L6	COL4A5	ITGA3_ITGB1	0.000357003	10881.9	0.05764968	2349	0.800403523	5313	0.640922949	3785	0.850106844	19488	0	23474.5
Oligo	Excit_L6	COL4A5	ITGA11_ITGB1	0.000357528	10774.1	0.061334017	2071	0.904365774	3858	0.742907223	2954	0.841476165	21513	0	23474.5
Inhib	Excit_L6	EFNA5	EPHA7	0.000357753	12153.1	0.019910385	11736	0.769126276	5860	0.061160602	12784	0.910279446	6911	0	23474.5
Oligo	Excit_L6	COL4A5	GP6	0.000358317	13212.3	0.089959339	963	0.844439478	4651	1.009347241	1524	0.776509134	35449	0	23474.5
Excit_L3	OPC	FGF12	FGFR1	0.000358454	7679.7	0.026550619	7933	1.150203671	1897	0.91603955	1920	0.932972633	3174	0	23474.5
Astro	EndoMural	TNC	EGFR	0.00035883	8944.5	0.157468066	312	1.186157029	1680	1.434278095	464	0.853108889	18792	0	23474.5
Excit_L3	Inhib	CALM1	GRM4	0.000360561	14192.3	0.020459768	11243	0.510281012	12804	0.119047608	11462	0.883535709	11978	0	23474.5
Oligo	Inhib	COL4A5	ITGA9_ITGB1	0.000360691	9946.9	0.056086718	2480	0.796383496	5384	0.58937952	4279	0.873778679	14117	0	23474.5
Excit_L3	OPC	NRG3	EGFR	0.000360701	11485.7	0.020862993	10966	0.657292191	8184	0.131947665	11195	0.929938025	3609	0	23474.5
Excit_L3/4/5	Oligo	FGF12	FGFR2	0.000360842	11966.3	0.025426994	8391	0.510229392	12806	0.149759368	10820	0.924946812	4340	0	23474.5
Oligo	Astro	CALM2	EGFR	0.000360983	13452.9	0.018884262	12559	0.535105854	11810	0.060347531	12807	0.911886798	6614	0	23474.5
OPC	Excit_L5	TGFA	PTPRD	0.000361124	10209.9	0.048692223	3165	0.896927853	3950	0.060313743	12808	0.905893418	7652	0	23474.5
Excit_L4	OPC	CNTN1	PTPRZ1	0.000361374	6411.7	0.033460927	5750	1.551062298	631	0.969596063	1684	0.955632744	519	0	23474.5
Excit_L6	Inhib	SLIT1	ROBO1	0.000362546	6991.7	0.034961182	5391	1.152511661	1881	0.961997112	1716	0.9379577	2496	0	23474.5
Oligo	Inhib	COL4A5	CD47	0.000362678	11924.5	0.039936404	4357	0.62577296	8990	0.059837412	12819	0.893424988	9982	0	23474.5
OPC	Excit_L3/4/5	NTN1	DCC	0.000362678	10249.1	0.028820533	7134	1.404710653	929	0.3787519	6889	0.879562977	12819	0	23474.5
Inhib	Astro	FGF1	FGFR3	0.000363343	14283.9	0.034942063	5394	0.953972412	3360	0.51519865	5073	0.782825334	34118	0	23474.5
OPC	Astro	BMP7	BMPR1B_BMPR2	0.000365658	8984.3	0.05124519	2895	1.150041346	1898	0.638298298	3814	0.879464467	12840	0	23474.5
EndoMural	Oligo	TFPI	VLDLR	0.000365854	15192.7	0.106177765	660	1.298003827	1211	0.966929218	1691	0.713914227	48927	0	23474.5
Oligo	Excit_L4	SEMA4D	MET	0.000366276	11738.5	0.055365664	2544	0.794713022	5405	0.662241355	3587	0.831247441	23682	0	23474.5
EndoMural	Micro	VEGFC	LYVE1	0.000366497	15916.3	0.252593993	122	1.183999759	1692	1.291985299	683	0.690362675	53610	0	23474.5
EndoMural	OPC	FN1	ITGA9	0.000367141	7461.5	0.067497875	1693	1.650712638	495	1.291342062	685	0.888225354	10960	0	23474.5
Excit_L3/4/5	Excit_L5	GNAS	VIPR1	0.000367513	12447.7	0.018573352	12853	0.806911672	5214	0.27577125	8455	0.882328062	12242	0	23474.5
Astro	Oligo	AGT	LRP2	0.000367785	9656.1	0.383394676	54	1.183474176	1694	1.660188143	256	0.835301945	22802	0	23474.5
EndoMural	Astro	TIMP3	CD44	0.000368431	10905.1	0.117571557	518	1.183273929	1695	1.336140174	601	0.80991621	28237	0	23474.5
OPC	Excit_L4	NTN1	NEO1	0.000368515	10449.3	0.046145055	3453	1.461658878	794	0.05834136	12860	0.885051411	11665	0	23474.5
Excit_L3/4/5	Excit_L4	CALM3	PDE1B	0.000368515	10217.5	0.023887411	9140	0.912794873	3768	0.932983285	1845	0.879395276	12860	0	23474.5
EndoMural	Astro	LAMC3	ITGAV_ITGB8	0.000369723	11119.1	0.083091879	1128	1.219914192	1529	0.964937553	1697	0.812253681	27767	0	23474.5
Oligo	OPC	PSEN1	NOTCH2	0.000370035	10174.3	0.049303001	3101	0.92824534	3618	0.485665387	5419	0.868409247	15259	0	23474.5
EndoMural	Astro	BMP6	BMPR1B_BMPR2	0.000370371	7995.7	0.067338993	1698	1.244726262	1412	1.674033861	243	0.87808137	13151	0	23474.5
Excit_L3/4/5	Excit_L6	CALM3	GRM5	0.000371101	8188.7	0.018544986	12878	1.039131694	2613	1.07697023	1269	0.952919819	709	0	23474.5
Astro	Astro	PTN	PTPRZ1	0.00037328	8114.3	0.034755015	5431	0.979744763	3103	0.636645369	3829	0.922522712	4734	0	23474.5
Excit_L3/4/5	EndoMural	SORBS1	ITGA1	0.000373847	10765.7	0.028169694	7386	1.184396035	1691	0.281521744	8380	0.879234466	12897	0	23474.5
Excit_L3/4/5	Excit_L5/6	NPTX1	NPTXR	0.000373992	12193.5	0.018521902	12898	0.687284544	7519	0.572038022	4449	0.880544603	12627	0	23474.5
OPC	Astro	ST6GAL1	EGFR	0.000374427	11918.5	0.024677283	8738	0.82445207	4944	0.212292045	9535	0.879215455	12901	0	23474.5
Oligo	Micro	TF	TFRC	0.000375455	10348.3	0.034713509	5439	0.814277668	5107	0.676323899	3467	0.873227863	14254	0	23474.5
Inhib	Micro	DCN	TLR2	0.000377092	17324.5	0.083322746	1125	1.456403756	806	0.483676672	5445	0.678968913	55772	0	23474.5
OPC	OPC	ALCAM	CHL1	0.000377484	9399.3	0.028188348	7376	1.15115059	1891	0.055768961	12922	0.946647632	1333	0	23474.5
OPC	EndoMural	BMP7	ACVR1_BMPR2	0.00037763	9815.7	0.048635164	3171	1.159371767	1833	0.323714104	7677	0.879145763	12923	0	23474.5
OPC	Astro	NCAM1	PTPRZ1	0.000380708	10153.9	0.02297039	9646	0.952169476	3381	0.054826674	12944	0.946694632	1324	0	23474.5
Excit_L3/4/5	EndoMural	VEGFB	FLT1_KDR	0.000381492	12699.9	0.073183774	1437	1.178125096	1715	1.29382039	679	0.773140506	36194	0	23474.5
Inhib	Excit_L4	NXPH2	NRXN1	0.000382181	12466.5	0.028851561	7124	0.528563502	12073	0.054399801	12954	0.911398884	6707	0	23474.5
Excit_L3/4/5	Astro	RGMB	BMPR1B	0.000382815	9688.9	0.066886471	1717	1.18027569	1706	1.803200204	153	0.842026218	21394	0	23474.5
EndoMural	Micro	BGN	TLR4	0.000383477	11799.1	0.232857987	148	1.557999696	619	0.961279436	1718	0.788135969	33036	0	23474.5
Excit_L3/4/5	Excit_L5	CALM2	PDE1A	0.000384399	8825.9	0.018438965	12969	1.106329653	2147	0.528915427	4900	0.953779566	639	0	23474.5
EndoMural	EndoMural	CXCL12	ITGA4	0.000385469	16351.9	0.1731708	252	1.176549926	1721	1.204734183	880	0.680876715	55432	0	23474.5
EndoMural	Astro	FN1	ITGAV_ITGB8	0.000385469	8180.1	0.06682859	1721	1.56831943	603	1.247204275	785	0.872905344	14317	0	23474.5
EndoMural	Micro	CCN2	ITGB2	0.000386135	15996.5	0.295947596	93	1.441445674	845	0.96094866	1722	0.689159624	53848	0	23474.5
Inhib	Excit_L2/3	RELN	LRP8	0.000386193	10366.5	0.061992346	2017	0.790899269	5478	0.873252419	2142	0.853478153	18721	0	23474.5
Oligo	Micro	CALM3	KCNQ1	0.000386627	10388.9	0.037610597	4817	1.381331024	985	0.205123076	9684	0.878809451	12984	0	23474.5
EndoMural	EndoMural	COL6A1	ITGA1_ITGB1	0.000388136	9400.5	0.06672136	1725	1.443217112	836	1.065536064	1301	0.84940051	19666	0	23474.5
OPC	Excit_L5	SEMA5A	PLXNA1	0.000388567	8409.3	0.054590074	2601	1.615969178	547	0.824646082	2427	0.878742281	12997	0	23474.5
Excit_L3/4/5	Excit_L5	CALM1	PDE1A	0.000388716	8224.1	0.018401566	12998	1.18140795	1701	0.792622342	2624	0.959316532	323	0	23474.5
Inhib	OPC	NXPH1	NRXN2	0.000388866	13542.7	0.020957365	10909	0.504616469	12999	0.320036066	7741	0.880718011	12590	0	23474.5
Oligo	Excit_L6	PTMA	VIPR1	0.000389315	12014.3	0.026796814	7853	0.905743343	3840	0.052877206	13002	0.883844079	11902	0	23474.5
EndoMural	EndoMural	COL4A1	ITGA11_ITGB1	0.000390144	10161.5	0.073300381	1434	1.175668903	1728	1.410783131	491	0.83125685	23680	0	23474.5
Inhib	Excit_L5	NXPH1	NRXN1	0.000390964	11520.5	0.018383952	13013	0.594048613	9873	0.230507033	9238	0.94143175	2004	0	23474.5
OPC	OPC	NLGN4X	NRXN1	0.000391415	8851.5	0.018382234	13016	1.105907607	2153	0.506261523	5170	0.957121359	444	0	23474.5
Excit_L5/6	Astro	RSPO3	ZNRF3	0.000391486	10072.1	0.066633027	1730	1.297377961	1218	1.585961965	316	0.83156029	23622	0	23474.5
Excit_L3	Excit_L3	EFNA5	EPHA6	0.000392318	8951.1	0.021568685	10543	0.703670881	7169	1.26350155	745	0.935561919	2824	0	23474.5
Astro	EndoMural	APOE	LSR	0.00039418	10651.1	0.184458009	224	1.389987932	961	0.957424326	1734	0.816615062	26862	0	23474.5
Astro	Oligo	LAMA1	ITGA2_ITGB1	0.00039418	10001.3	0.130132771	443	1.17482808	1734	1.516326194	380	0.829727164	23975	0	23474.5
Micro	Oligo	C3	CD81	0.00039418	8304.7	0.066577477	1734	2.09335892	123	1.119202692	1133	0.86926604	15059	0	23474.5
Oligo	Excit_L6	CDH1	CDH2	0.000394324	10201.1	0.08772974	1018	0.789436243	5507	0.636854712	3828	0.860073759	17178	0	23474.5
EndoMural	Excit_L6	HLA-E	CD8A	0.000395532	16659.9	0.084085317	1097	1.435308871	856	0.956921272	1736	0.677007735	56136	0	23474.5
EndoMural	EndoMural	LAMA2	ITGA2_ITGB1	0.000395532	7363.7	0.066569706	1736	1.18728928	1672	0.959212106	1726	0.902740956	8210	0	23474.5
Excit_L3/4/5	OPC	GNAS	ADCY8	0.000395643	12370.7	0.01833614	13044	0.657559453	8179	0.121552342	11425	0.91698378	5731	0	23474.5
Inhib	Excit_L6	SEMA3C	NRP1_PLXNA4	0.000396858	11656.7	0.040179832	4309	0.635959472	8720	0.259334405	8728	0.878444388	13052	0	23474.5
Micro	EndoMural	ENTPD1	ADORA2B	0.000396887	12234.1	0.145534058	355	1.609863164	559	0.95618513	1738	0.77839507	35044	0	23474.5
Excit_L5/6	EndoMural	PIGF	FLT1	0.000396887	9886.7	0.066533672	1738	1.665036617	478	2.004027507	89	0.831403996	23654	0	23474.5
Excit_L3/4/5	EndoMural	ARF1	INSR	0.000398228	12178.3	0.018319382	13061	0.665473169	7981	0.446182463	5907	0.890737207	10468	0	23474.5
EndoMural	Inhib	VWF	ITGB1	0.000399605	8111.9	0.094523145	862	1.65342224	493	0.95466018	1742	0.874355143	13988	0	23474.5
Astro	EndoMural	TGFB2	ACVR1_TGFBR1_TGFBR2	0.000400969	9907.7	0.079854436	1210	1.173591966	1744	1.275683677	721	0.837303156	22389	0	23474.5
EndoMural	Micro	F11R	ITGAL_ITGB2	0.000402336	17001.7	0.241217792	141	1.352370727	1064	0.953446462	1746	0.663473953	58583	0	23474.5
Excit_L6	EndoMural	SEMA3A	NRP2	0.000403706	8238.7	0.072990349	1447	1.276112627	1297	0.953306418	1748	0.877709956	13227	0	23474.5
OPC	OPC	LAMA4	ITGAV_ITGB8	0.000403901	9898.5	0.054569564	2604	1.241709914	1424	0.249832333	8892	0.878260909	13098	0	23474.5
Excit_L4	Astro	FGF9	FGFR3	0.000404392	10885.3	0.074060167	1407	1.172741606	1749	1.758543891	182	0.813047089	27614	0	23474.5
OPC	Excit_L3	PTN	CDH10	0.000406994	11986.7	0.020750648	11061	0.716887022	6894	0.048104747	13118	0.918848789	5386	0	23474.5
EndoMural	EndoMural	COL1A2	ITGA3_ITGB1	0.000407834	11132.7	0.150773779	333	1.399372298	944	0.951848054	1754	0.805772928	29158	0	23474.5
Excit_L3/4/5	Astro	GNAS	ADCY8	0.000408392	10478.9	0.018247609	13127	0.654817976	8250	0.94188257	1791	0.916799375	5752	0	23474.5
Excit_L5	EndoMural	CNTN3	PTPRG	0.000409216	7461.3	0.024216673	8974	1.171413593	1756	1.042793766	1376	0.943370011	1726	0	23474.5
Inhib	Micro	APP	CD74	0.000409794	9542.5	0.047066748	3347	1.349772275	1068	0.047437372	13136	0.911482361	6687	0	23474.5
OPC	EndoMural	ALCAM	NRP1	0.000410575	10825.9	0.031895849	6176	0.948740148	3410	0.047300556	13141	0.904306236	7928	0	23474.5
Oligo	Micro	GNAI2	ADCY7	0.000410967	14050.1	0.036696724	5001	1.107228409	2141	0.472817578	5565	0.783124195	34069	0	23474.5
Oligo	Micro	HSP90B1	TLR2	0.000411259	12385.1	0.064526195	1857	1.37776607	998	0.47280037	5566	0.801716604	30030	0	23474.5
Oligo	Oligo	EDIL3	ITGAV	0.000411826	12268.9	0.018235109	13149	0.690143571	7434	0.397191589	6599	0.889577537	10688	0	23474.5
Excit_L3/4/5	Excit_L5/6	CALM3	GRM7	0.000411983	8430.7	0.018233409	13150	0.960561105	3304	1.09786752	1198	0.9492748	1027	0	23474.5
Astro	Excit_L3/4/5	LAMA1	RPSA	0.00041199	9627.3	0.100300562	749	1.17090024	1760	1.630791488	277	0.839855868	21876	0	23474.5
Oligo	Excit_L5/6	IL1RAPL1	PTPRD	0.000413011	9075.3	0.015611789	16179	0.869216749	4286	1.028333245	1434	0.969130049	3	0	23474.5
EndoMural	EndoMural	SORBS1	ITGA1	0.000413889	6697.5	0.066389327	1747	1.649247272	501	0.86567184	2190	0.917877015	5575	0	23474.5
OPC	Excit_L3	SEMA5A	MET	0.000414078	9745.9	0.066087528	1763	1.542312538	644	1.091657675	1222	0.840933625	21626	0	23474.5
Excit_L2/3	Micro	APP	CD74	0.000414475	7202.3	0.064311155	1872	1.655876979	487	0.471795926	5577	0.923292994	4601	0	23474.5
Excit_L3/4/5	Excit_L3	CALM3	PDE1B	0.000414652	10376.9	0.023267155	9483	0.900166587	3909	0.932151167	1851	0.87799315	13167	0	23474.5
OPC	Excit_L3/4/5	BMP7	ACTR2	0.000416387	9888.5	0.041247531	4128	0.956668242	3335	0.49223712	5327	0.877943237	13178	0	23474.5
Excit_L4	Micro	CALM1	KCNQ3	0.000416874	8485.3	0.015467123	16390	1.169505523	1767	1.326245281	621	0.961732634	174	0	23474.5
Oligo	Excit_L5/6	COL4A5	GP6	0.00041712	14253.5	0.074292515	1401	0.78494027	5586	0.970022586	1679	0.759467821	39127	0	23474.5
EndoMural	Excit_L3	NID1	ITGA3	0.000418276	13419.5	0.077532981	1286	1.170288226	1763	0.94625311	1769	0.760950988	38805	0	23474.5
OPC	Excit_L2/3	NTN1	NEO1	0.000418287	10406.1	0.04024065	4297	1.400916193	941	0.183447755	10128	0.877901327	13190	0	23474.5
EndoMural	EndoMural	COL6A2	ITGA3_ITGB1	0.000418979	11316.9	0.137564809	393	1.316898372	1161	0.946089159	1770	0.802841903	29786	0	23474.5
OPC	OPC	BCAN	EGFR	0.000419875	9728.1	0.078952722	1238	1.362455845	1036	0.204547105	9692	0.877865035	13200	0	23474.5
EndoMural	Inhib	VWF	ITGA9	0.00042109	8754.5	0.065906247	1773	1.524513369	667	1.18015822	963	0.861328904	16895	0	23474.5
Inhib	EndoMural	SEMA3C	NRP1_NRP2_PLXND1	0.000422448	10742.3	0.069503069	1596	0.795358237	5399	0.469611436	5604	0.857939009	17638	0	23474.5
Excit_L3/4/5	Excit_L6	CALM3	CACNA1C	0.000422745	8340.5	0.018167775	13218	1.040473653	2604	0.991215088	1600	0.951693897	806	0	23474.5
Micro	Astro	MAML2	NOTCH2	0.000423209	6983.7	0.066531081	1740	1.441756021	843	0.945159943	1776	0.909220083	7085	0	23474.5
Excit_L3/4/5	Excit_L6	CALM3	KCNQ5	0.000423225	8439.5	0.018163393	13221	1.002223085	2899	0.940143308	1802	0.951726013	801	0	23474.5
Excit_L3	Inhib	CALM2	TRPC5	0.000424507	12696.5	0.022869784	9706	0.562698747	10858	0.044286784	13229	0.914070201	6215	0	23474.5
Excit_L6	Astro	FGF13	FGFR3	0.000424625	9171.1	0.065856237	1778	1.167589347	1777	1.248864544	782	0.856232083	18044	0	23474.5
Excit_L3	Oligo	CALM1	PDE1C	0.000424668	9786.5	0.018153815	13230	0.71759838	6874	0.573424077	4435	0.950347195	919	0	23474.5
Oligo	Excit_L5/6	TF	LDLR	0.000424833	10467.1	0.048931061	3142	0.852745913	4514	0.747098199	2916	0.855244004	18289	0	23474.5
Oligo	Excit_L5/6	TF	TFR2	0.000425729	13183.7	0.073401281	1429	0.882158224	4126	1.171989877	983	0.774445951	35906	0	23474.5
Excit_L3	Micro	CCN1	TLR2	0.000426756	18683.3	0.08830067	995	1.442543896	837	0.944439689	1781	0.616997654	66329	0	23474.5
EndoMural	OPC	FN1	ITGAV_ITGB1	0.000427467	7988.5	0.07112856	1511	1.629064186	532	0.943897377	1782	0.880465285	12643	0	23474.5
Excit_L3/4/5	Oligo	FAM3C	LIFR	0.000428695	13967.3	0.018131771	13255	0.543377679	11507	0.261603572	8689	0.879186904	12911	0	23474.5
Excit_L4	Inhib	CALM3	TRPC5	0.000428728	8105.7	0.036025468	5133	0.932150341	3577	0.778052838	2719	0.917543597	5625	0	23474.5
Inhib	EndoMural	ANGPTL1	TEK	0.000429932	20038.5	0.039256799	4478	0.782860028	5629	0.648628352	3707	0.638192369	62904	0	23474.5
Excit_L3/4/5	Excit_L6	CALM2	PDE1B	0.000430477	11557.1	0.018122276	13266	0.844672771	4644	0.565938178	4518	0.883989275	11883	0	23474.5
Excit_L3/4/5	Excit_L3	CALM2	TRPC5	0.000430802	10622.3	0.018120023	13268	0.722892182	6749	0.957537006	1732	0.904475908	7888	0	23474.5
Excit_L3/4/5	Excit_L5	CALM3	KCNQ3	0.000432265	8525.9	0.01811275	13277	1.143520076	1942	0.715314542	3158	0.95196205	778	0	23474.5
Oligo	Excit_L4	TF	TFRC	0.00043265	10634.3	0.033884037	5638	0.807706951	5201	0.584201365	4331	0.871883165	14527	0	23474.5
Inhib	Excit_L4	FSTL5	CNTN5	0.000432916	11386.1	0.018110782	13281	0.5891213	10032	0.512024547	5092	0.920637415	5051	0	23474.5
Inhib	Inhib	NXPH1	NRXN1	0.000435367	11177.7	0.018095424	13296	0.574061	10482	0.399680002	6570	0.94099411	2066	0	23474.5
Oligo	Micro	COL4A5	ITGA9_ITGB1	0.000436294	9651.5	0.05524167	2548	0.781905948	5650	0.849642883	2276	0.872939123	14309	0	23474.5
Excit_L6	EndoMural	NRG1	LSR	0.000436791	8465.7	0.082271588	1143	1.164668067	1795	0.982862739	1632	0.873074442	14284	0	23474.5
Inhib	Excit_L5/6	SEMA3C	NRP1_PLXNA2	0.000436842	12469.3	0.039941343	4356	0.626755138	8959	0.084335597	12252	0.877425976	13305	0	23474.5
Excit_L3/4/5	Excit_L6	CALM1	PDE1B	0.000437499	10429.9	0.01808552	13309	0.919751068	3704	0.829645093	2399	0.896983746	9263	0	23474.5
Inhib	Astro	AMH	EGFR	0.000437514	17609.7	0.079134669	1230	0.753388827	6141	0.96426936	1703	0.680481922	55500	0	23474.5
Excit_L4	OPC	L1CAM	PTPRZ1	0.000438237	6670.9	0.065547741	1797	1.730730767	406	1.577289023	324	0.90769085	7353	0	23474.5
Excit_L3/4/5	Excit_L3	CALM1	TRPC5	0.000438486	9793.7	0.018083271	13315	0.797970478	5351	1.22124392	839	0.915395275	5989	0	23474.5
Excit_L5/6	EndoMural	COL24A1	ITGA10_ITGB1	0.000438961	8155.3	0.065545064	1798	1.399649318	943	1.13804104	1076	0.876690864	13485	0	23474.5
OPC	Excit_L2/3	COL9A1	ITGA9_ITGB1	0.000439687	8916.3	0.072008094	1484	1.894838251	254	0.940611572	1799	0.858205672	17570	0	23474.5
Excit_L3/4/5	Inhib	CALM3	EGFR	0.000440962	12409.5	0.018072392	13330	0.798918517	5335	0.187306315	10046	0.894047751	9862	0	23474.5
Astro	Astro	FGF1	FGFR3	0.000441139	9330.3	0.084182824	1096	1.163816005	1801	1.563396238	339	0.84836793	19941	0	23474.5
Excit_L3	Oligo	PSAP	GPR37	0.000443947	12188.7	0.039297264	4465	0.555426566	11097	0.269265467	8559	0.877231862	13348	0	23474.5
Oligo	Excit_L3	TF	LDLR	0.000446123	11797.1	0.036465174	5050	0.77990476	5682	0.874028111	2138	0.836075082	22641	0	23474.5
EndoMural	EndoMural	VEGFB	FLT1_KDR	0.000446248	11855.3	0.093864206	874	1.238358092	1443	0.939084356	1808	0.794222414	31677	0	23474.5
Inhib	Excit_L3	NXPH1	NRXN1	0.000446447	10415.3	0.018038804	13363	0.570138658	10628	0.8065826	2533	0.940907047	2078	0	23474.5
Astro	Excit_L4	SPON1	APP	0.000447673	7234.1	0.033673843	5687	0.997981193	2944	1.171947913	984	0.933667373	3081	0	23474.5
Inhib	Micro	CALM1	KCNQ1	0.000447984	10321.1	0.046675356	3381	1.420050827	890	-0.128638198	18172	0.917262758	5688	0	23474.5
Inhib	EndoMural	COL4A1	ITGA1_ITGB1	0.000447984	13757.1	0.037224741	4890	1.132871882	1992	0.462686072	5688	0.789434014	32741	0	23474.5
Inhib	Inhib	IL1RAPL1	PTPRD	0.000448199	31979.5	0.009358858	31985	0.200150939	32974	-1.404991234	71205	0.960485227	259	0	23474.5
EndoMural	EndoMural	COL4A3	ITGA3_ITGB1	0.000448449	10413.3	0.070526933	1545	1.189918115	1657	0.938901821	1811	0.831742787	23579	0	23474.5
Oligo	Inhib	COL4A5	GP6	0.000449851	14367.1	0.072692726	1458	0.778864619	5694	0.975231167	1661	0.757473879	39548	0	23474.5
Oligo	OPC	APP	DCC	0.000449966	9789.3	0.018025011	13384	0.904167809	3862	0.346128228	7352	0.950951955	874	0	23474.5
Oligo	Excit_L5/6	SEMA3B	NRP1_PLXNA4	0.000450474	9970.3	0.070022189	1577	0.790487171	5489	0.462338222	5696	0.876026664	13615	0	23474.5
OPC	Excit_L3/4/5	ALCAM	CHL1	0.000451144	12031.7	0.018020197	13391	0.716254539	6903	0.038218109	13383	0.934152659	3007	0	23474.5
EndoMural	EndoMural	CCN1	CAV1	0.000452873	16345.5	0.202742336	186	1.186389839	1679	0.937569506	1817	0.68541221	54571	0	23474.5
Excit_L3/4/5	Excit_L5/6	CALM3	GRM5	0.000453169	8292.9	0.01801019	13403	1.009043194	2839	1.171847482	985	0.952259058	763	0	23474.5
Astro	Micro	CD38	PECAM1	0.000453613	12513.9	0.163111686	294	1.161763659	1818	1.263692941	744	0.772920785	36239	0	23474.5
Excit_L3/4/5	Excit_L5/6	CALM3	CACNA1C	0.000453846	8284.5	0.018004169	13407	1.031025869	2669	1.148973092	1048	0.951485536	824	0	23474.5
EndoMural	Excit_L3	HLA-B	CD8A	0.000454354	18382.9	0.065126749	1819	1.188683746	1667	1.131718105	1097	0.632148987	63857	0	23474.5
OPC	Excit_L5/6	NTNG1	LRRC4C	0.000455032	12289.1	0.017992018	13414	0.637746229	8678	0.039757811	13349	0.937703856	2530	0	23474.5
Inhib	Micro	PROS1	MERTK	0.000455171	12239.5	0.046152364	3452	1.189947818	1656	0.461228046	5711	0.816397142	26904	0	23474.5
Excit_L3/4/5	Inhib	CALM3	GRM5	0.00045673	8345.5	0.017985528	13424	1.00765567	2852	1.094924117	1212	0.952227901	765	0	23474.5
EndoMural	Astro	B2M	TFRC	0.000457326	6990.1	0.065060395	1823	1.576502026	596	1.515494964	381	0.900144704	8676	0	23474.5
Excit_L3	Excit_L3	CALM1	PTH2R	0.000458434	11971.1	0.023243332	9498	0.578554354	10356	0.309120701	7922	0.900522461	8605	0	23474.5
Excit_L3/4/5	OPC	CALM1	GRM7	0.000458816	8004.5	0.017610745	13794	1.16027042	1825	1.25490811	763	0.96189124	166	0	23474.5
Oligo	Excit_L3	ALCAM	CHL1	0.000459459	10847.7	0.01797356	13440	0.69538026	7318	0.371018167	6988	0.934072913	3018	0	23474.5
Micro	EndoMural	PIGF	FLT1	0.00046031	9974.1	0.064966284	1827	1.659357496	484	1.915061319	109	0.829726565	23976	0	23474.5
EndoMural	Excit_L5	FN1	TSHR	0.000461058	13803.3	0.064959856	1828	1.461762913	793	1.128925004	1106	0.746795288	41815	0	23474.5
Excit_L3/4/5	Excit_L5	CALM3	CACNA1C	0.000461513	8594.5	0.017960635	13452	1.028511932	2693	0.80831577	2523	0.95142963	830	0	23474.5
Excit_L6	Inhib	SLIT1	ROBO2	0.000463308	6968.5	0.027016137	7775	1.159784893	1831	1.315864752	644	0.948476265	1118	0	23474.5
Astro	Inhib	OLFM2	ROBO2	0.000464355	6633.1	0.033507829	5740	1.111693358	2114	1.991516471	91	0.943208196	1746	0	23474.5
Excit_L5/6	OPC	NCAM1	PTPRZ1	0.000464994	6778.9	0.033494327	5742	1.450046155	825	0.692450665	3322	0.955448055	531	0	23474.5
Excit_L2/3	Excit_L3	NPY	GRM7	0.000466318	6705.5	0.064822507	1835	1.321008107	1150	2.556551536	12	0.909338946	7056	0	23474.5
Excit_L3	Micro	SPON2	ITGB2	0.000467828	17177.9	0.164277086	290	1.225623418	1503	0.934241336	1837	0.662213143	58785	0	23474.5
EndoMural	Excit_L5/6	CXCL12	GRM7	0.000468584	7847.1	0.065203826	1813	1.158229763	1838	1.058987342	1328	0.889120036	10782	0	23474.5
Excit_L3	Excit_L4	EFNA5	EPHB6	0.000469285	8753.7	0.020832172	10997	0.902303561	3886	1.069762383	1286	0.926465663	4125	0	23474.5
Inhib	Excit_L5/6	CNTN6	PTPRG	0.000469458	13479.3	0.017901305	13498	0.541820699	11556	0.15255458	10745	0.903260652	8123	0	23474.5
Excit_L6	EndoMural	NRG1	EGFR	0.000470124	8629.3	0.033433345	5758	0.891678436	4013	0.502773625	5211	0.922783155	4690	0	23474.5
Inhib	Excit_L2/3	CNTN6	PTPRG	0.000471026	13813.9	0.01789323	13507	0.541426972	11576	0.078274331	12386	0.903240937	8126	0	23474.5
Excit_L4	EndoMural	CALM3	EGFR	0.000472382	8535.1	0.033409429	5765	1.025521292	2720	0.476891886	5524	0.919826868	5192	0	23474.5
Oligo	Astro	FGF1	FGFR2	0.000473122	11277.1	0.061078157	2093	0.685050317	7577	0.203444363	9722	0.876502112	13519	0	23474.5
EndoMural	Astro	CXCL12	ACKR3	0.000474662	17532.7	0.202625455	187	1.157373289	1846	1.072286758	1280	0.650145442	60876	0	23474.5
EndoMural	EndoMural	PTN	PTPRB	0.000475622	6798.3	0.053737243	2675	1.376078838	1003	1.143612518	1064	0.916624217	5775	0	23474.5
Excit_L3/4/5	Excit_L3	CALM1	GRM7	0.000476226	8353.3	0.016153754	15442	1.074607679	2359	1.703681518	224	0.960276521	267	0	23474.5
Inhib	Excit_L3	CNTN6	PTPRG	0.00047628	12841.3	0.017867591	13537	0.540176881	11626	0.34086753	7436	0.90317826	8133	0	23474.5
EndoMural	Excit_L4	TIMP3	MET	0.000476955	10265.9	0.076463777	1329	1.157071899	1849	1.029896033	1428	0.833282707	23249	0	23474.5
Inhib	Excit_L6	CNTN4	PTPRG	0.000479204	10176.9	0.016301779	15264	0.791272647	5467	0.455418976	5786	0.950658179	893	0	23474.5
Excit_L3/4/5	Excit_L5/6	CALM1	KCNQ3	0.000479255	8859.1	0.014443397	17887	1.156528563	1852	1.228639201	820	0.960452398	262	0	23474.5
Excit_L3/4/5	Excit_L5	CALM2	KCNQ5	0.000480163	8144.5	0.017852916	13559	1.145357625	1927	1.029929337	1427	0.959101941	335	0	23474.5
Oligo	Excit_L4	TF	LDLR	0.000480185	12063.1	0.035255613	5327	0.772837006	5789	0.798630876	2574	0.833750352	23151	0	23474.5
Oligo	Excit_L5	IL1RAPL1	PTPRD	0.000480512	10380.9	0.014747128	17392	0.781351305	5658	0.489072456	5369	0.968266258	11	0	23474.5
OPC	Excit_L4	VEGFA	GRIN2B	0.000480517	14017.3	0.02210585	10163	0.577983046	10374	0.073043686	12514	0.876303549	13561	0	23474.5
EndoMural	Astro	LAMA3	CD44	0.000480792	13988.5	0.210610253	174	1.155987839	1854	1.35781723	569	0.737480621	43871	0	23474.5
Excit_L4	EndoMural	PDAP1	PDGFRB	0.000480792	9374.7	0.064564833	1854	1.391629582	958	1.008125854	1532	0.851945875	19055	0	23474.5
OPC	Excit_L5/6	TNR	ITGA9_ITGB1	0.000480871	9238.9	0.017848829	13563	1.331279313	1121	1.459768507	432	0.906131066	7604	0	23474.5
Excit_L2/3	Excit_L6	NPY	ADRA2A	0.000481562	16844.1	0.116225237	531	1.155965428	1855	1.735935578	197	0.665908265	58163	0	23474.5
Astro	Micro	VCAN	TLR2	0.000483104	11240.9	0.106276773	656	1.592805683	577	0.929854695	1857	0.803476102	29640	0	23474.5
Oligo	Excit_L5	COL4A5	GP6	0.000483793	14397.5	0.072963415	1448	0.779892637	5683	0.918767076	1904	0.75781512	39478	0	23474.5
Astro	Excit_L6	OLFM2	ROBO2	0.000484122	6661.7	0.033311045	5801	1.105032278	2160	1.914412324	111	0.943050234	1762	0	23474.5
Excit_L6	Inhib	SLIT3	ROBO2	0.000486198	6723.7	0.030279726	6681	1.155651308	1861	1.382843184	537	0.948954405	1065	0	23474.5
Excit_L5/6	Astro	FGF9	FGFR3	0.00048775	11089.3	0.070575842	1542	1.155270111	1863	1.711510124	213	0.809356962	28354	0	23474.5
EndoMural	Astro	LAMC3	ITGA6_ITGB1	0.00048775	12875.9	0.064409575	1863	1.159825985	1829	0.966611739	1693	0.776234428	35520	0	23474.5
Excit_L3	Excit_L4	SLIT2	DCC	0.000488722	9475.3	0.024260439	8956	0.707361818	7086	0.634181877	3856	0.92730558	4004	0	23474.5
Inhib	Excit_L3	SLIT2	DCC	0.000488722	12154.1	0.017802783	13607	0.499725075	13201	0.555274997	4626	0.916159358	5862	0	23474.5
Oligo	Excit_L6	SEMA6A	PLXNA2	0.000489441	12188.7	0.024298182	8932	0.731705374	6568	0.029082192	13611	0.9018587	8358	0	23474.5
EndoMural	EndoMural	LAMA2	CD44	0.000490084	10287.7	0.111763851	586	1.154985555	1866	1.282203374	705	0.825981944	24807	0	23474.5
EndoMural	Micro	FN1	ITGA9	0.000490084	7557.7	0.064351013	1866	1.622772376	539	1.46281695	430	0.885833289	11479	0	23474.5
Oligo	Oligo	TF	LDLR	0.000490404	12101.5	0.034987432	5382	0.771269957	5820	0.798811436	2571	0.833220472	23260	0	23474.5
Oligo	Excit_L5	TF	LDLR	0.000491069	10560.5	0.049346929	3095	0.855175931	4482	0.662678181	3581	0.855767093	18170	0	23474.5
Micro	Astro	APOC2	LRP1	0.000491645	11540.1	0.095502173	834	1.154604329	1868	1.182454777	959	0.799209078	30565	0	23474.5
Oligo	Excit_L5	TF	TFR2	0.000491735	12657.5	0.082115612	1147	0.908630192	3810	1.168677527	992	0.784093264	33864	0	23474.5
Oligo	OPC	CDH1	EGFR	0.000493735	13038.3	0.135686352	411	0.770573928	5830	0.457160637	5761	0.80314146	29715	0	23474.5
Excit_L3/4/5	Excit_L3	CALM1	RYR2	0.000494172	8954.3	0.014273544	18190	1.035326409	2640	1.638749938	272	0.961549007	195	0	23474.5
Astro	Oligo	FGF2	FGFR2	0.000494775	7908.3	0.137720055	392	1.154308959	1872	1.104843542	1175	0.880543781	12628	0	23474.5
Excit_L5/6	EndoMural	ANGPT2	TIE1	0.000495559	14393.9	0.087904927	1008	1.318378924	1157	0.926282041	1873	0.734865806	44457	0	23474.5
Excit_L4	EndoMural	VEGFB	FLT1_KDR	0.000497131	13500.5	0.064900981	1831	1.154000964	1875	0.935541179	1830	0.76243472	38492	0	23474.5
EndoMural	EndoMural	COL6A1	ITGA6	0.000497918	10221.7	0.08019182	1203	1.263014111	1332	0.925921664	1876	0.83340288	23223	0	23474.5
EndoMural	OPC	TGM2	ITGA9	0.000498706	10000.5	0.112711693	573	1.452861403	815	0.925842397	1877	0.833209037	23263	0	23474.5
Micro	EndoMural	C3	LRP1	0.000498706	7529.1	0.064217465	1877	2.118031746	108	1.161520352	1013	0.887262082	11173	0	23474.5
Micro	EndoMural	TGFB1	TGFBR1_TGFBR2	0.000499495	10383.1	0.095320879	839	1.418092019	893	0.925787686	1878	0.825862919	24831	0	23474.5
Excit_L3	Micro	CALM3	KCNQ1	0.000499495	7008.3	0.064198842	1878	1.697544019	441	1.046518608	1367	0.904525704	7881	0	23474.5
Excit_L6	Excit_L6	SLIT1	ROBO2	0.000499495	7023.7	0.026857478	7838	1.153123813	1878	1.238760605	800	0.948332154	1128	0	23474.5
Excit_L3/4/5	Inhib	CALM1	HTR2C	0.000500507	10819.1	0.020379373	11308	0.832816872	4814	1.226277776	827	0.875708094	13672	0	23474.5
Oligo	Oligo	APP	TSPAN15	0.000501056	12930.1	0.035416047	5283	0.552767347	11184	0.026815174	13675	0.887891236	11034	0	23474.5
EndoMural	Excit_L5	COL1A2	CD36	0.000501074	16255.1	0.232426585	149	1.395860737	950	0.925602937	1880	0.684097034	54822	0	23474.5
EndoMural	OPC	DCN	EGFR	0.000501865	7916.7	0.152329267	329	1.700308867	437	0.925457886	1881	0.876739919	13462	0	23474.5
Excit_L4	Inhib	CALM3	ADCY8	0.000502812	7931.9	0.033139988	5857	1.03022544	2676	0.595707142	4216	0.931145226	3436	0	23474.5
Excit_L3	Inhib	NTNG1	LRRC4C	0.000503259	10491.9	0.017721682	13687	0.67123153	7881	0.537019689	4824	0.937260203	2593	0	23474.5
Excit_L2/3	OPC	NTNG1	LRRC4C	0.000504244	7084.7	0.02604649	8127	1.152258354	1884	1.26632026	736	0.947673745	1202	0	23474.5
EndoMural	EndoMural	MMRN2	CLEC14A	0.00050663	17263.1	0.42820263	43	1.416256778	902	0.923137289	1887	0.655084014	60009	0	23474.5
Excit_L5	Astro	FGF5	FGFR3	0.00050663	14801.3	0.077914855	1274	1.15195915	1887	1.623517018	285	0.722704875	47086	0	23474.5
Excit_L3/4/5	OPC	FGF13	FGFR1	0.000508242	9833.3	0.033867094	5639	1.054727199	2492	0.635241721	3847	0.875470274	13714	0	23474.5
Oligo	Inhib	JAM3	ITGB1	0.000508798	13533.9	0.022363812	10002	0.627547918	8932	0.115340741	11544	0.875461318	13717	0	23474.5
EndoMural	EndoMural	BMP6	ACVR1_BMPR2	0.000509822	8103.3	0.063909276	1891	1.254056683	1367	1.359449668	564	0.877759518	13220	0	23474.5
Inhib	Excit_L6	EFNA5	EPHA5	0.000510098	10975.5	0.017680258	13724	0.841720087	4692	0.241868829	9035	0.927670557	3952	0	23474.5
Excit_L6	Astro	RGMA	BMPR1B	0.000510623	8341.1	0.10536051	676	1.3573487	1046	0.921631995	1892	0.871515658	14617	0	23474.5
Excit_L6	Astro	FGF5	FGFR3	0.000511424	14816.3	0.077560112	1285	1.150862501	1893	1.656049886	259	0.722247389	47170	0	23474.5
Excit_L3	Micro	CALM2	KCNQ1	0.000511669	6791.9	0.059112052	2243	1.672001277	470	0.922181159	1889	0.916017697	5883	0	23474.5
Excit_L3/4/5	Excit_L6	PTMA	VIPR1	0.000514574	12741.3	0.022821582	9735	0.771508268	5816	0.144037221	10933	0.875344006	13748	0	23474.5
Excit_L3/4/5	OPC	CALM2	GRM7	0.00051551	8316.1	0.017646536	13753	1.085192124	2291	0.991201196	1601	0.956688869	461	0	23474.5
Micro	OPC	A2M	LRP1	0.000517177	7266.3	0.06118268	2082	1.705673422	431	0.572258811	4445	0.915937327	5899	0	23474.5
Astro	EndoMural	TGFB2	TGFBR1_TGFBR2	0.00051867	10382.9	0.080272758	1200	1.149575352	1902	1.164001544	1003	0.828113259	24335	0	23474.5
Excit_L4	Micro	BMP8A	TGFBR1	0.00051867	14916.1	0.063795206	1902	1.168163905	1772	1.00244105	1554	0.728322837	45878	0	23474.5
EndoMural	Oligo	COL4A3	ITGA2_ITGB1	0.00051948	10746.3	0.072427175	1466	1.149555932	1903	1.006576043	1537	0.823501661	25351	0	23474.5
Excit_L3/4/5	OPC	APP	DCC	0.000520401	9136.5	0.017624468	13779	0.878392917	4171	0.688991759	3345	0.950425215	913	0	23474.5
Inhib	Micro	HMGB1	TLR2	0.000521725	10641.9	0.072651182	1460	1.420086086	889	0.029399611	13600	0.87521011	13786	0	23474.5
Oligo	EndoMural	SEMA3B	NRP2_PLXNA2	0.000522033	10902.1	0.058814972	2267	0.79411889	5422	0.445757593	5913	0.858910141	17434	0	23474.5
Excit_L3	Excit_L4	NPTX1	NPTXR	0.00052324	12902.5	0.018887433	12557	0.730471853	6590	0.215799106	9478	0.881568602	12413	0	23474.5
EndoMural	EndoMural	BMP6	ACVR1_ACVR2B	0.000523539	10232.1	0.097139368	803	1.149151522	1908	1.296301579	671	0.82822189	24304	0	23474.5
Excit_L6	Excit_L6	SLIT3	ROBO2	0.000524353	6773.3	0.0301019	6744	1.148990228	1909	1.305739037	658	0.948811559	1081	0	23474.5
OPC	Excit_L6	NLGN4X	NRXN1	0.00052514	9028.1	0.01760381	13804	1.044580165	2569	0.538111599	4810	0.956224638	483	0	23474.5
OPC	EndoMural	SORBS1	ITGA1	0.00052571	10640.7	0.037681129	4806	1.300080098	1206	0.021533045	13807	0.893847366	9910	0	23474.5
Oligo	Excit_L2/3	SEMA6A	PLXNA2	0.000527235	14519.9	0.018526453	12895	0.539498056	11645	0.021118298	13815	0.889185537	10770	0	23474.5
Excit_L3/4/5	Excit_L5	ARF1	CHRM3	0.000527617	10747.1	0.017596143	13817	0.717915939	6868	0.599054111	4178	0.918769399	5398	0	23474.5
Oligo	Excit_L6	SEMA6A	PLXNA4	0.000527808	14428.5	0.019184795	12307	0.484137079	13818	0.084956901	12241	0.891785243	10302	0	23474.5
Excit_L3/4/5	Excit_L6	CALM3	PDE1B	0.000528764	10961.1	0.02200962	10220	0.874563426	4215	0.724611733	3073	0.874985771	13823	0	23474.5
Inhib	Micro	CALM3	KCNQ1	0.000530295	10660.1	0.043493812	3792	1.451299884	821	0.02008823	13831	0.886338119	11382	0	23474.5
Excit_L2/3	Excit_L5	NPY	NPY2R	0.000530898	19250.9	0.104218602	690	1.147760701	1917	1.758124002	183	0.591133906	69990	0	23474.5
Excit_L3/4/5	Excit_L5/6	CALM3	KCNQ3	0.0005326	8278.3	0.017577248	13843	1.111340922	2118	1.123605841	1118	0.951271177	838	0	23474.5
Excit_L6	Oligo	FGF12	FGFR2	0.000533258	7867.9	0.041674016	4056	0.920840285	3692	0.442776229	5945	0.940395667	2172	0	23474.5
Oligo	OPC	COL4A5	CD47	0.000533948	13890.5	0.02956716	6894	0.483277052	13850	0.08928903	12132	0.878243559	13102	0	23474.5
Excit_L5	Astro	FGF17	FGFR3	0.000534191	15984.9	0.097459792	796	1.146628887	1921	1.616084905	290	0.691271917	53443	0	23474.5
Inhib	Astro	PROS1	MERTK	0.000535382	14113.9	0.032776207	5951	0.826278657	4912	0.674925331	3476	0.789348566	32756	0	23474.5
Excit_L2/3	EndoMural	SORBS1	ITGA1	0.000536092	7541.9	0.062467508	1994	1.601547643	570	0.460677421	5718	0.915552726	5953	0	23474.5
Excit_L3	Astro	APP	NOTCH2	0.000536652	10384.9	0.025583357	8328	0.722344653	6760	0.526587286	4924	0.901379918	8438	0	23474.5
EndoMural	Micro	GNAI2	ADCY7	0.000536669	9439.7	0.087145111	1029	1.514658449	685	0.915005451	1924	0.847665848	20086	0	23474.5
Inhib	Excit_L2/3	NXPH1	NRXN1	0.000537039	11622.9	0.017546328	13866	0.536022655	11775	0.385382659	6789	0.940132803	2210	0	23474.5
OPC	Excit_L3/4/5	VEGFA	GRIN2B	0.000538008	13044.7	0.021498939	10575	0.553233504	11166	0.430544099	6137	0.874786834	13871	0	23474.5
OPC	Excit_L2/3	COL9A1	ITGA3_ITGB1	0.000538325	10666.9	0.063835355	1897	1.860963655	285	0.913669935	1926	0.821586995	25752	0	23474.5
Excit_L5/6	Inhib	SLIT1	ROBO1	0.000539293	7272.9	0.032718688	5962	1.088137787	2273	0.92215244	1890	0.936000604	2765	0	23474.5
Excit_L3	Astro	EFNA5	EPHB1	0.000539367	8731.9	0.021381414	10660	0.804594637	5245	1.672264926	244	0.927118953	4036	0	23474.5
Astro	OPC	PDGFC	PDGFRA	0.000539985	7983.3	0.063409949	1928	2.121044464	106	1.551953616	353	0.874087202	14055	0	23474.5
Astro	EndoMural	LAMA1	ITGA9_ITGB1	0.000540816	9740.3	0.087733069	1017	1.145061353	1929	1.232657932	813	0.841673021	21468	0	23474.5
EndoMural	Excit_L6	COL4A4	GP6	0.000541648	16104.3	0.078906272	1240	1.149547544	1904	0.913458512	1930	0.698629193	51973	0	23474.5
Excit_L3	Astro	ADAM17	ERBB4	0.000542093	12601.1	0.019866241	11771	0.605804667	9532	0.139913043	11020	0.908464218	7208	0	23474.5
Excit_L2/3	OPC	PDGFA	PDGFRA	0.000542481	11474.3	0.063362851	1931	2.015371509	179	1.052145243	1351	0.799825841	30436	0	23474.5
Excit_L3	Astro	NRG1	EGFR	0.000542679	8935.7	0.026399838	7996	0.727769003	6647	1.583807891	318	0.913936736	6243	0	23474.5
Excit_L3	Astro	NRG1	LGR4	0.000543069	10871.3	0.020206374	11461	0.573774433	10492	1.266077459	738	0.902850358	8191	0	23474.5
Excit_L3	Astro	CNTN1	PTPRZ1	0.00054346	9620.1	0.01857565	12847	0.77256425	5798	0.622596209	3967	0.941343435	2014	0	23474.5
Excit_L3	Astro	CNTN1	NOTCH1	0.000543656	11455.5	0.023890162	9136	0.57195953	10552	0.809544295	2515	0.885304357	11600	0	23474.5
Excit_L3	Astro	CNTN1	NOTCH2	0.000543851	9438.1	0.027028214	7768	0.78667319	5560	0.83024597	2393	0.903939151	7995	0	23474.5
Excit_L3/4/5	Excit_L5/6	SEMA6B	PLXNA4	0.000544438	10809.7	0.023583128	9305	0.754950313	6107	1.08012037	1258	0.874670078	13904	0	23474.5
Inhib	Excit_L3	SEMA3C	NRP2_PLXNA4	0.000546007	12033.3	0.041777783	4041	0.529466026	12036	0.389827732	6703	0.874649613	13912	0	23474.5
OPC	EndoMural	BMP7	PTPRK	0.000547382	10053.9	0.050956625	2925	1.04501821	2563	0.017027443	13919	0.907479922	7388	0	23474.5
Astro	Excit_L4	LAMA1	RPSA	0.000547495	9957.5	0.095218831	842	1.143983149	1937	1.187277505	939	0.836328385	22595	0	23474.5
OPC	Excit_L5/6	SEMA5A	PLXNA1	0.000547972	8517.1	0.050579334	2968	1.583285538	590	0.98311585	1631	0.874617653	13922	0	23474.5
OPC	Excit_L5/6	PTN	CDH10	0.000549548	10739.1	0.025826058	8216	0.894378863	3978	0.016560887	13930	0.926641652	4097	0	23474.5
Excit_L3/4/5	Oligo	CALM3	PDE1A	0.000550337	8848.9	0.01748136	13934	0.924479974	3655	1.014712708	1492	0.943651115	1689	0	23474.5
EndoMural	Micro	TGFB1	TGFBR1_TGFBR2	0.000550855	11948.7	0.063214585	1941	1.363340379	1035	0.977838727	1642	0.794330495	31651	0	23474.5
Excit_L2/3	Excit_L5	NPY	GRM7	0.00055254	6810.1	0.063191541	1943	1.297111967	1220	1.792180214	161	0.908283047	7252	0	23474.5
EndoMural	Excit_L3	COL1A2	GP6	0.000553384	18292.1	0.107635944	636	1.210940643	1562	0.911749534	1944	0.632224789	63844	0	23474.5
Excit_L2/3	Excit_L2/3	NPY	GRM7	0.000553384	6795.5	0.063181463	1944	1.296964299	1222	2.022001077	83	0.908276403	7254	0	23474.5
Excit_L3	OPC	APP	DCC	0.0005541	9418.9	0.017456631	13953	0.867592623	4306	0.573762247	4431	0.950199306	930	0	23474.5
Oligo	Astro	PTN	PTPRZ1	0.000554298	11516.5	0.025980445	8146	0.800352886	5316	0.015430315	13954	0.911463551	6692	0	23474.5
OPC	Excit_L5/6	COL9A1	ITGA3_ITGB1	0.000555074	10653.5	0.063162539	1946	1.863993704	279	0.977598113	1644	0.820809096	25924	0	23474.5
EndoMural	EndoMural	DLL4	NOTCH4	0.00055592	16007.1	0.526602599	33	1.623790695	537	0.911371777	1947	0.688169938	54044	0	23474.5
Oligo	Excit_L2/3	TF	LDLR	0.000556244	11573.5	0.040197768	4305	0.801715197	5291	0.666506741	3552	0.842644398	21245	0	23474.5
Oligo	Excit_L2/3	TF	TFRC	0.000556609	10884.9	0.033790041	5662	0.806962359	5210	0.478150647	5511	0.871727936	14567	0	23474.5
Excit_L2/3	Astro	FGF5	FGFR3	0.000557615	15011.5	0.074589763	1391	1.141679994	1949	1.706203704	220	0.71831361	48023	0	23474.5
Oligo	Astro	ADAM10	NOTCH2	0.000559901	11083.7	0.032494497	6019	0.791876778	5458	0.557959279	4594	0.865689431	15873	0	23474.5
Oligo	Excit_L3	COL4A5	ITGA9_ITGB1	0.000562472	9887.9	0.052799633	2749	0.759550356	6026	0.837845607	2349	0.870410462	14841	0	23474.5
Excit_L6	EndoMural	DLL1	NOTCH3	0.000562721	16004.7	0.063047566	1955	1.499349202	707	1.00493757	1545	0.696801418	52342	0	23474.5
Excit_L3	Oligo	CALM2	PDE1C	0.000563093	10453.9	0.017404677	13998	0.667706965	7937	0.519576917	5009	0.942475436	1851	0	23474.5
OPC	Astro	GDF11	BMPR1B	0.000565286	11993.3	0.074725802	1385	1.140114471	1958	1.185021515	947	0.791912968	32202	0	23474.5
Oligo	Excit_L5/6	ALCAM	CHL1	0.000565309	11585.9	0.017397145	14009	0.664865402	7993	0.227983984	9290	0.933062153	3163	0	23474.5
Excit_L3/4/5	Excit_L3	CALM3	MYLK	0.000566925	12193.5	0.018577962	12844	0.770741254	5827	0.538610849	4805	0.874271484	14017	0	23474.5
Oligo	Excit_L6	TF	TFR2	0.000569493	17835.7	0.032717103	5963	0.758569818	6045	1.085378827	1247	0.69626323	52449	0	23474.5
Excit_L3/4/5	Excit_L3	CALM3	RYR2	0.000569559	8324.9	0.017370542	14030	0.990138768	3019	1.533716578	369	0.952609809	732	0	23474.5
Micro	Astro	TGFB1	ITGB5	0.0005713	12021.7	0.06540309	1806	1.138387182	1965	1.087721006	1240	0.794411126	31623	0	23474.5
Excit_L3/4/5	OPC	HSP90B1	LRP1	0.000572406	13421.1	0.017357619	14044	0.807877968	5199	0.084625466	12246	0.882774777	12142	0	23474.5
Excit_L4	Astro	FGF17	FGFR3	0.000574755	16192.7	0.093422194	886	1.13801513	1969	1.60444092	303	0.686738844	54331	0	23474.5
OPC	Excit_L3	SEMA5A	PLXNA1	0.000576288	8513.3	0.050039598	3027	1.57888721	594	1.036093164	1408	0.874028221	14063	0	23474.5
EndoMural	EndoMural	COL4A4	CD44	0.000577356	15340.7	0.158964146	310	1.223865705	1515	0.906751087	1972	0.711502764	49432	0	23474.5
Excit_L3/4/5	Excit_L5/6	CALM1	VIPR1	0.00057834	10137.7	0.017321485	14073	0.98706401	3043	1.015205068	1488	0.900496794	8610	0	23474.5
OPC	Inhib	NLGN1	NRXN3	0.000579703	9007.7	0.016911102	14517.5	0.955062817	3347.5	0.649634582	3697.5	0.969397077	1.5	0	23474.5
Inhib	Inhib	ADAM10	EPHA3	0.000579703	33696.1	0.008549104	35578	0.144438668	38967	-0.866211764	51145	0.850801836	19316	0	23474.5
Excit_L4	Astro	FGF5	FGFR3	0.000579964	15115.5	0.073130049	1440	1.137167447	1975	1.653539913	263	0.716309795	48425	0	23474.5
Excit_L3	Astro	FAM3C	LIFR	0.000581635	13596.7	0.017859791	13542	0.610670905	9397	0.272947086	8500	0.878381925	13070	0	23474.5
Excit_L3/4/5	Excit_L2/3	CALM1	KCNQ5	0.000581707	8264.9	0.016418989	15122	1.136802432	1977	1.329790292	615	0.962581532	136	0	23474.5
EndoMural	OPC	LAMC3	ITGAV_ITGB8	0.000583454	9337.3	0.1368862	402	1.518368777	679	0.905243655	1979	0.847396092	20152	0	23474.5
Micro	Excit_L2/3	C3	CD46	0.000584328	8033.1	0.062624963	1980	2.029558276	168	1.052310961	1348	0.877884961	13195	0	23474.5
Oligo	Astro	ALCAM	NRP1	0.000584946	13640.9	0.01729073	14105	0.552093546	11202	0.485099934	5427	0.874337009	13996	0	23474.5
Excit_L3/4/5	Astro	FGF13	FGFR2	0.000585568	11773.5	0.040143879	4316	0.602955731	9627	0.34684217	7342	0.873814493	14108	0	23474.5
Inhib	Excit_L3	EFNA5	EPHA6	0.000585775	12072.9	0.017286658	14109	0.52447796	12225	0.38822262	6734	0.928560778	3822	0	23474.5
Inhib	OPC	FGF17	FGFR1	0.000586002	17169.7	0.044255545	3689	0.943120772	3468	0.433430365	6089	0.712945621	49128	0	23474.5
Excit_L3	Astro	RSPO2	ZNRF3	0.000588271	7637.7	0.049529712	3081	1.273814354	1302	1.823024799	143	0.892358629	10188	0	23474.5
OPC	Excit_L3	SEMA6A	PLXNA4	0.000590984	13820.5	0.020956605	10911	0.554791177	11124	0.009234156	14134	0.895974466	9459	0	23474.5
OPC	Excit_L3	BMP7	ACTR2	0.000591193	11776.5	0.038152638	4698	0.89719771	3945	0.068281654	12630	0.873702265	14135	0	23474.5
OPC	EndoMural	VEGFB	FLT1_KDR	0.000591356	13243.1	0.068926557	1624	1.165725695	1790	0.903454699	1988	0.767841651	37339	0	23474.5
Micro	Excit_L2/3	C3	NRP1	0.000592238	9151.5	0.06250105	1989	2.093650287	122	1.195198973	919	0.851057271	19253	0	23474.5
Excit_L3	Astro	HSP90AA1	EGFR	0.000592449	12415.9	0.018727724	12704	0.496259608	13324	0.467017646	5631	0.910078956	6946	0	23474.5
Inhib	Astro	FGF13	EGFR	0.000592475	10737.1	0.03218138	6106	0.76462587	5942	1.052993027	1343	0.86168885	16820	0	23474.5
Excit_L3	Astro	NECTIN3	CADM1	0.000593497	10099.7	0.019918855	11724	0.68817687	7495	0.758333883	2850	0.921168036	4955	0	23474.5
Astro	OPC	LRIG1	EGFR	0.000594006	7334.1	0.075160467	1370	1.313037819	1170	0.90309307	1991	0.900228583	8665	0	23474.5
EndoMural	Oligo	FN1	ITGAV_ITGB8	0.000594006	8585.3	0.062498267	1991	1.534360701	653	0.96051752	1723	0.869142587	15085	0	23474.5
Excit_L3	Astro	CALM2	EGFR	0.000595597	9870.9	0.022813616	9739	0.712235609	6987	0.638643051	3813	0.919191164	5341	0	23474.5
Excit_L3	Astro	CALM3	EGFR	0.000595808	9743.7	0.024776804	8695	0.737778351	6443	0.7629805	2820	0.908089852	7286	0	23474.5
OPC	EndoMural	COL9A3	ITGA1_ITGB1	0.000596663	10624.3	0.115331885	544	1.41353015	907	0.902455878	1994	0.819595589	26202	0	23474.5
OPC	Inhib	SEMA5A	PLXNA3	0.000596691	14318.5	0.033913238	5632	1.416485231	901	0.7650025	2808	0.761138365	38777	0	23474.5
EndoMural	EndoMural	COL27A1	ITGA1_ITGB1	0.000598439	11625.9	0.062414873	1996	1.299783062	1208	0.951436708	1757	0.803225367	29694	0	23474.5
Excit_L3	Astro	RIMS2	ABCA1	0.000598548	9416.9	0.02401281	9083	0.727007854	6658	1.204028372	883	0.909829081	6986	0	23474.5
Astro	Inhib	COL5A3	ITGA10_ITGB1	0.000599329	9064.9	0.062400105	1997	1.247742068	1400	1.506864243	388	0.856113907	18065	0	23474.5
EndoMural	EndoMural	LAMC3	ITGA9_ITGB1	0.00060111	10815.9	0.075592953	1354	1.237214988	1451	0.90182257	1999	0.821431608	25801	0	23474.5
EndoMural	Astro	LAMC3	DAG1	0.00060111	13942.3	0.068160744	1664	1.131864367	1999	1.048782484	1360	0.749483441	41214	0	23474.5
EndoMural	Micro	VCL	ITGB5	0.000602002	8519.7	0.062376843	2000	1.377626027	999	0.945683508	1773	0.872722617	14352	0	23474.5
Inhib	Inhib	RELN	ITGA3_ITGB1	0.00060209	11062.9	0.063777978	1903	0.753997961	6131	0.80224223	2556	0.842626875	21250	0	23474.5
Excit_L3	Astro	FGF14	FGFR2	0.000602147	8720.3	0.032178563	6109	0.660022123	8116	0.709654819	3198	0.93636983	2704	0	23474.5
Excit_L3	OPC	CNTN3	PTPRG	0.000602147	10070.7	0.017206072	14187	0.801476084	5297	0.587544856	4290	0.933518085	3105	0	23474.5
EndoMural	Excit_L5/6	VWF	ITGA9	0.000603788	8818.1	0.062323026	2002	1.502969505	702	1.633411157	276	0.85795654	17636	0	23474.5
Oligo	EndoMural	CDH1	IGF1R	0.000605191	9957.9	0.079061399	1233	0.753427899	6139	0.931715907	1853	0.860473497	17090	0	23474.5
Astro	Excit_L5	SPON1	APP	0.000605191	8335.5	0.032060471	6139	0.937539607	3522	0.499640462	5241	0.932130723	3301	0	23474.5
Excit_L3	Astro	FGF12	FGFR2	0.000605551	8854.9	0.0314714	6313	0.698432203	7255	0.627639998	3915	0.932022052	3317	0	23474.5
Inhib	Excit_L4	SLIT2	APP	0.000607899	13019.5	0.017181289	14214	0.5764962	10428	0.017595531	13903	0.933672643	3078	0	23474.5
Inhib	Inhib	SEMA3C	NRP2_PLXNA4	0.000608969	12192.5	0.04081501	4201	0.596779892	9795	0.228773831	9273	0.873365932	14219	0	23474.5
Excit_L3	Astro	NRG3	EGFR	0.000608969	7743.1	0.027495243	7602	0.849918812	4563	1.316088553	643	0.938413949	2433	0	23474.5
Excit_L3/4/5	Excit_L5/6	CALM2	PDE1B	0.000609183	11787.3	0.017177219	14220	0.821304231	4988	0.64184821	3777	0.881214669	12477	0	23474.5
Oligo	Excit_L4	SEMA6A	PLXNA2	0.000612188	13755.9	0.0202989	11381	0.598523206	9739	0.004617931	14234	0.893607557	9951	0	23474.5
EndoMural	Micro	LAMC3	ITGA9_ITGB1	0.000612773	11444.5	0.065730619	1789	1.149242839	1907	0.89839394	2012	0.810947398	28040	0	23474.5
Excit_L2/3	OPC	CORT	GRM7	0.000612773	8170.3	0.062605979	1982	1.128797961	2012	1.021439943	1461	0.88378138	11922	0	23474.5
Excit_L3/4/5	Excit_L2/3	CALM3	RYR2	0.000612833	8684.9	0.017160943	14237	0.978029831	3124	0.934386745	1836	0.952335035	753	0	23474.5
Excit_L3/4/5	Excit_L5/6	CALM1	PDE1B	0.000616069	10687.5	0.017142379	14252	0.896382528	3957	0.905555125	1977	0.894482829	9777	0	23474.5
Astro	EndoMural	MAML2	NOTCH4	0.000616391	8007.3	0.115540137	540	1.480475595	753	0.897243112	2016	0.877620012	13253	0	23474.5
EndoMural	Excit_L3	COL6A2	GP6	0.000616391	18560.9	0.098206188	782	1.128466717	2016	0.905990639	1974	0.627884269	64558	0	23474.5
Oligo	Excit_L3	COL4A5	GP6	0.000617319	14892.9	0.065507149	1801	0.751575352	6170	1.028967033	1433	0.747785945	41586	0	23474.5
Inhib	Astro	EFNA5	EPHB1	0.000617583	10925.7	0.017136565	14259	0.625401716	8997	0.796985996	2586	0.919279638	5312	0	23474.5
Excit_L3	Micro	IGSF10	MILR1	0.000618206	14360.1	0.159845103	305	1.494486219	720	0.896747957	2018	0.731198822	45283	0	23474.5
Astro	OPC	PTN	ALK	0.000618898	7153.3	0.057720654	2342	1.193783434	1633	0.87321035	2143	0.914297623	6174	0	23474.5
Excit_L3	EndoMural	NRG1	EGFR	0.0006191	10052.1	0.024543056	8792	0.671603093	7870	0.688290672	3350	0.911024946	6774	0	23474.5
Astro	Astro	LAMA1	ITGAV_ITGB8	0.000619114	10044.5	0.096436312	816	1.127760557	2019	1.295772914	673	0.833324351	23240	0	23474.5
Excit_L3	Astro	RGMB	BMPR1B	0.000619114	10084.3	0.061987588	2019	1.15172346	1889	1.36157078	558	0.836901327	22481	0	23474.5
Excit_L3	EndoMural	CNTN1	NOTCH1	0.000619535	12470.3	0.027980593	7447	0.661988568	8068	0.041208727	13307	0.893087295	10055	0	23474.5
OPC	Oligo	ST6GAL1	CD22	0.000619752	9969.7	0.071843976	1488	0.852644231	4516	0.432960626	6101	0.873173393	14269	0	23474.5
Excit_L3	EndoMural	COL5A2	ITGA10_ITGB1	0.000620934	8896.7	0.061935454	2021	1.188829646	1664	0.988786083	1605	0.866384913	15719	0	23474.5
Inhib	EndoMural	PDGFC	FLT1	0.000620934	13092.7	0.019161399	12324	1.490908976	724	1.336596258	600	0.809416706	28341	0	23474.5
Micro	Astro	LGALS9	CD44	0.000621845	17637.3	0.24940008	131	1.127052049	2022	0.985384487	1620	0.649777964	60939	0	23474.5
Excit_L5	EndoMural	PDGFC	PDGFRB	0.000622757	7603.7	0.070221316	1564	1.628153913	534	0.895769955	2023	0.891045309	10423	0	23474.5
Excit_L3/4/5	Excit_L5	CALM3	GRM5	0.000623671	9035.1	0.017111727	14287	0.958494179	3319	0.703771614	3239	0.951082282	856	0	23474.5
Astro	Excit_L6	NCAN	CDH2	0.000624842	7939.5	0.031851666	6189	1.059362348	2458	1.013269551	1500	0.914841913	6076	0	23474.5
Excit_L3	EndoMural	PDGFC	FLT1	0.000624981	8068.9	0.052928656	2739	1.699448157	439	2.110351237	59	0.875909114	13633	0	23474.5
Inhib	EndoMural	JAG2	NOTCH4	0.00062524	20579.9	0.047980432	3234	0.917905862	3722	0.426602186	6190	0.617254314	66279	0	23474.5
Excit_L3	Excit_L3/4/5	LAMA2	RPSA	0.000625856	13178.3	0.024300081	8931	0.583911987	10185	0.24385033	9004	0.873008581	14297	0	23474.5
Inhib	EndoMural	SEMA3C	NRP2_PLXNA2	0.000626732	11331.1	0.041140817	4144	0.68700199	7528	0.356394969	7208	0.872999469	14301	0	23474.5
EndoMural	Inhib	FN1	ITGA3_ITGB1	0.000628248	9196.1	0.061823726	2029	1.529729196	663	0.951673787	1756	0.856131864	18058	0	23474.5
OPC	EndoMural	NTN1	UNC5B	0.000629166	9036.5	0.118164262	513	1.758167922	372	0.894198148	2030	0.853105847	18793	0	23474.5
Excit_L4	EndoMural	COL22A1	ITGA1_ITGB1	0.000630086	13029.7	0.150271846	337	1.518534262	677	0.893818627	2031	0.761788157	38629	0	23474.5
Astro	Micro	TGFB2	ACVR1_TGFBR2	0.000630086	10419.1	0.0706607	1538	1.124711806	2031	1.103272999	1178	0.830295554	23874	0	23474.5
Excit_L3/4/5	Excit_L5/6	CALM2	TRPC5	0.000630246	11091.1	0.017093608	14317	0.700700495	7218	0.880968357	2099	0.901926932	8347	0	23474.5
OPC	Astro	VCAN	ITGB1	0.000630466	8837.3	0.03579326	5188	1.84734355	303	1.19877022	903	0.872873939	14318	0	23474.5
Excit_L3	Excit_L3	SLIT2	DCC	0.000630686	12023.9	0.017151617	14240	0.472894589	14319	0.904236225	1986	0.914717129	6100	0	23474.5
Excit_L3/4/5	Excit_L3	CALM2	KCNQ5	0.000633334	8119.5	0.017082957	14331	1.09938	2200	1.710988267	215	0.9582285	377	0	23474.5
Astro	Oligo	APOE	LRP2	0.000633771	8027.5	0.209676511	175	1.124024882	2035	1.388199953	528	0.87457832	13925	0	23474.5
Excit_L3	OPC	VCL	ALK	0.000634439	9915.1	0.034794639	5422	0.985031577	3059	0.697695847	3284	0.872790265	14336	0	23474.5
Oligo	EndoMural	PDAP1	PDGFRB	0.000635245	13256.1	0.031776623	6215	1.173789748	1742	0.540325623	4787	0.80146495	30062	0	23474.5
OPC	Excit_L2/3	OLFM2	ROBO2	0.000636433	10709.9	0.025598024	8325	0.848681428	4579	0.000571121	14345	0.935551097	2826	0	23474.5
OPC	Excit_L3	COL9A1	ITGA3_ITGB1	0.000636544	10642.3	0.061696181	2038	1.860682901	286	1.131483581	1099	0.819075157	26314	0	23474.5
Excit_L3	Excit_L4	RIMS1	SLC17A7	0.000636655	9562.1	0.017066753	14346	0.832538282	4818	0.970811677	1678	0.9307406	3494	0	23474.5
Excit_L5/6	Oligo	EGF	LRP2	0.000637212	12671.7	0.188582703	216	0.974166686	3161	1.597329622	309	0.773131194	36198	0	23474.5
EndoMural	Excit_L6	COL1A2	GP6	0.00063747	16951.5	0.147813764	343	1.303804768	1198	0.892129741	2039	0.66827032	57703	0	23474.5
EndoMural	Astro	AGRN	LRP4	0.00063747	10375.1	0.084887663	1078	1.123295802	2039	1.048021082	1363	0.830036991	23921	0	23474.5
Excit_L3	EndoMural	PIGF	FLT1	0.00063747	10176.7	0.061693243	2039	1.647498282	505	2.072956982	67	0.826043707	24798	0	23474.5
Excit_L3	Excit_L4	EFNA5	EPHA4	0.000637543	9770.7	0.017064888	14350	0.757012766	6080	0.912687432	1936	0.934116684	3013	0	23474.5
Excit_L3/4/5	Excit_L4	RTN4	LINGO1	0.000638432	9627.5	0.017061664	14354	0.909198927	3805	0.637888978	3819	0.936527589	2685	0	23474.5
Excit_L3/4/5	Excit_L5/6	CALM1	TRPC5	0.0006391	10203.5	0.017058939	14357	0.775778791	5741	1.144675272	1059	0.913109681	6386	0	23474.5
EndoMural	Excit_L6	FN1	TSHR	0.000639325	14029.5	0.061657663	2041	1.450836911	824	1.201353647	894	0.741830957	42914	0	23474.5
Oligo	Astro	SEMA6A	PLXNA2	0.000640659	13230.1	0.017052479	14364	0.49041247	13540	0.721738155	3103	0.885034709	11669	0	23474.5
Excit_L4	Micro	CALM2	KCNQ3	0.000641184	8711.9	0.015450833	16416	1.121666533	2043	1.114592737	1149	0.956445399	477	0	23474.5
Excit_L3	EndoMural	LAMA2	ITGA6_ITGB1	0.000641328	8988.1	0.048773637	3159	1.065948601	2408	0.406315372	6469	0.896090341	9430	0	23474.5
EndoMural	Micro	CCN1	ITGB5	0.000642115	12282.5	0.111819002	585	1.249061503	1393	0.891762289	2044	0.783865978	33916	0	23474.5
OPC	OPC	NTN1	UNC5C	0.000643116	9602.1	0.049212199	3113	1.455991492	809	-0.000365554	14375	0.913965674	6239	0	23474.5
Inhib	Inhib	RELN	VLDLR	0.000643742	12699.1	0.10197372	727	0.748166256	6236	0.817832607	2469	0.799086538	30589	0	23474.5
Excit_L2/3	Excit_L5/6	NPY	NPFFR2	0.000643979	16180.5	0.065265519	1811	1.120550124	2046	1.879540146	124	0.691254394	53447	0	23474.5
Micro	Excit_L4	C3	LRP1	0.000643979	7699.1	0.061524155	2046	2.099552244	118	1.095500359	1209	0.88510137	11648	0	23474.5
Oligo	Micro	ADAM10	TSPAN14	0.000646029	13265.7	0.020925178	10926	0.712115235	6991	0.161414971	10549	0.872602603	14388	0	23474.5
Excit_L2/3	Excit_L3	NPY	ADRB1	0.000647717	14793.1	0.072667861	1459	1.120103365	2050	1.753122578	188	0.724058956	46794	0	23474.5
Oligo	Excit_L3	IL1RAPL1	PTPRF	0.000648503	11633.3	0.017019372	14399	0.590078361	10008	0.463339091	5682	0.923279117	4603	0	23474.5
Excit_L3/4/5	Inhib	CALM3	GRM7	0.000648953	8969.1	0.017018686	14401	0.90187555	3890	0.928197165	1864	0.947588964	1216	0	23474.5
Excit_L4	Excit_L3	CALM1	KCNQ5	0.0006496	8957.9	0.01481286	17277	0.941871513	3481	1.58946011	312	0.96068283	245	0	23474.5
Excit_L3/4/5	Inhib	CADM3	CADM1	0.000651661	12295.3	0.017010105	14413	0.602072403	9647	0.283000404	8353	0.917799363	5589	0	23474.5
OPC	EndoMural	MAML2	NOTCH1	0.000653698	9825.5	0.07100806	1516	1.353034259	1062	-0.002363228	14422	0.900275343	8653	0	23474.5
Excit_L3	EndoMural	CNTN4	PTPRG	0.000654606	8619.9	0.01699483	14426	0.899095316	3919	1.431578902	468	0.951625557	812	0	23474.5
Oligo	Excit_L6	SEMA3B	NRP1_PLXNA2	0.000655514	10339.5	0.066387274	1748	0.86686052	4314	0.320759675	7731	0.872377992	14430	0	23474.5
EndoMural	Micro	TGM2	ADGRG1	0.000656181	10823.3	0.196788044	203	1.653592945	492	0.88870423	2059	0.811711743	27888	0	23474.5
Oligo	Excit_L5	TF	TFRC	0.000656423	11437.3	0.034172242	5577	0.809989989	5171	0.271017984	8530	0.872355464	14434	0	23474.5
Excit_L3/4/5	Oligo	HSPA8	LRP2	0.000657105	9168.7	0.084559418	1086	0.785345191	5580	1.077297276	1266	0.872340314	14437	0	23474.5
Astro	EndoMural	PDGFC	FLT1	0.000657126	7576.3	0.061422365	2060	1.75190344	385	2.22528766	39	0.883773778	11923	0	23474.5
Inhib	Micro	GNAS	ADCY7	0.00065756	10822.1	0.039371011	4454	1.194760489	1631	-0.00316119	14439	0.892755511	10112	0	23474.5
Excit_L2/3	Oligo	NRG3	ERBB3	0.000657676	8032.3	0.051134305	2909	0.746445431	6270	0.666794434	3549	0.927617615	3959	0	23474.5
Excit_L5	Micro	SPON2	ITGAM	0.000658072	18435.5	0.070922851	1521	1.549039106	634	0.888407245	2061	0.628353073	64487	0	23474.5
Excit_L3	Excit_L3	CALM1	CRHR1	0.0006587	15362.5	0.017576498	13844	0.470229909	14444	0.151691918	10769	0.873089768	14281	0	23474.5
Excit_L6	Astro	FGF9	FGFR3	0.000659966	11629.1	0.063245063	1940	1.118511302	2063	1.443775109	449	0.800752139	30219	0	23474.5
Excit_L3/4/5	Excit_L3	CALM3	GRM5	0.000660983	8544.1	0.016964095	14454	0.950188158	3398	1.394439647	515	0.95088032	879	0	23474.5
Oligo	Astro	SPP1	CD44	0.000662647	15396.5	0.126975659	457	0.74584958	6282	0.498656767	5250	0.748098644	41519	0	23474.5
EndoMural	Micro	CX3CL1	CX3CR1	0.000662814	10781.9	0.061353799	2066	1.9238275	237	1.4642946	428	0.812575851	27704	0	23474.5
OPC	Oligo	TGFA	PTPRD	0.000663502	11704.5	0.041671904	4057	0.680866593	7660	-0.004138693	14465	0.899044034	8866	0	23474.5
Excit_L2/3	Astro	NRG1	EGFR	0.00066556	8321.1	0.03151302	6289	0.845441275	4632	0.869874501	2163	0.920649172	5047	0	23474.5
EndoMural	Excit_L3	LAMC3	ITGA9_ITGB1	0.000665671	11666.7	0.062824903	1969	1.126887247	2025	0.886596663	2069	0.807457146	28796	0	23474.5
EndoMural	Excit_L6	COL6A2	GP6	0.000667579	17188.9	0.134864114	415	1.221330842	1522	0.886370846	2071	0.664129211	58462	0	23474.5
OPC	Inhib	COL20A1	ITGA10_ITGB1	0.000668064	12758.3	0.099343076	763	1.457611947	801	0.672391	3503	0.777468116	35250	0	23474.5
OPC	Inhib	COL11A1	ITGA10_ITGB1	0.000669318	10070.3	0.033202194	5844	1.167218433	1780	0.658020942	3613	0.866780179	15640	0	23474.5
Oligo	EndoMural	PSEN1	CD44	0.000669737	13668.3	0.069530343	1594	0.744746247	6299	0.624338883	3946	0.788170011	33028	0	23474.5
Excit_L5	Micro	GNB3	TGFBR1	0.000670449	16261.1	0.061822586	2030	1.160792862	1822	0.885463748	2074	0.698905362	51905	0	23474.5
Excit_L3/4/5	Excit_L5/6	CALM3	PDE1B	0.000671105	11208.5	0.020861842	10967	0.851194886	4540	0.800521765	2563	0.872027003	14498	0	23474.5
EndoMural	EndoMural	COL1A2	CD44	0.000672367	16381.7	0.297784804	90	1.37812293	996	0.885422315	2076	0.681850157	55272	0	23474.5
Excit_L3/4/5	Excit_L2/3	CALM3	TRPC5	0.000673191	12498.1	0.016921639	14507	0.662255506	8060	0.559147903	4583	0.884076583	11866	0	23474.5
EndoMural	Oligo	LPL	LRP2	0.000676213	11232.3	0.283855649	97	1.115933714	2080	1.379695033	542	0.80198615	29968	0	23474.5
Excit_L3	EndoMural	COL24A1	ITGA1_ITGB1	0.000679245	8459.5	0.052021086	2822	1.354106419	1061	1.488371849	407	0.871870154	14533	0	23474.5
Excit_L3	OPC	ADAM17	ERBB4	0.000679245	11615.3	0.024287439	8941	0.799657107	5327	-0.006546291	14533	0.916483074	5801	0	23474.5
Excit_L3	Astro	FGF13	FGFR3	0.000681041	9375.1	0.061147123	2085	1.140708418	1954	1.686952118	233	0.851605041	19129	0	23474.5
Oligo	Astro	CNTN2	NRP1	0.000681113	10827.7	0.038722914	4584	0.743398137	6326	1.153311213	1039	0.853491071	18715	0	23474.5
EndoMural	OPC	VWF	ITGB1	0.000682009	9522.1	0.063334293	1933	1.475821195	760	0.883304329	2086	0.850663999	19357	0	23474.5
EndoMural	OPC	SPARC	FGFR1	0.000683948	7385.7	0.114923238	548	1.744851571	393	0.882960321	2088	0.891032665	10425	0	23474.5
Astro	Micro	SDC2	PTPRJ	0.000684919	7613.5	0.061120463	2089	1.263585687	1330	1.089075647	1230	0.893672636	9944	0	23474.5
Excit_L2/3	EndoMural	COL5A2	ITGA1_ITGB1	0.000686864	8425.3	0.061094558	2091	1.340355311	1091	1.053204902	1340	0.873714882	14130	0	23474.5
OPC	Excit_L6	NLGN3	NRXN3	0.000686992	11863.1	0.027437258	7629.5	0.660893278	8095.5	-0.007861082	14566.5	0.917999013	5549.5	0	23474.5
Excit_L3	EndoMural	COL26A1	ITGA1_ITGB1	0.000687464	7388.3	0.059175085	2237	1.515949986	683	1.566753974	338	0.892253634	10209	0	23474.5
Excit_L3/4/5	OPC	FGF12	FGFR1	0.000688644	11910.1	0.016858649	14573	0.780766148	5669	0.182375154	10160	0.917297366	5674	0	23474.5
Excit_L3	Astro	FGF17	FGFR3	0.000688813	16758.7	0.082265503	1144	1.1142136	2093	1.713282117	210	0.672899459	56872	0	23474.5
Excit_L3/4/5	Excit_L5	CALM1	GRM4	0.000689353	11786.7	0.016856623	14576	0.816192628	5074	1.004560198	1547	0.873192805	14262	0	23474.5
Excit_L3/4/5	Excit_L2/3	CALM3	CACNA1C	0.00068959	8737.9	0.01685487	14577	0.964657123	3259	1.032849946	1423	0.949940196	956	0	23474.5
Excit_L3/4/5	Micro	LRPAP1	SORL1	0.000690063	10664.9	0.01685183	14579	1.057146218	2476	0.848749172	2282	0.890424472	10513	0	23474.5
Excit_L3	EndoMural	CNTN3	PTPRG	0.000693383	7736.5	0.021775996	10395	1.080975843	2323	1.570558103	334	0.940464624	2156	0	23474.5
Excit_L3/4/5	Astro	PSAP	GPR37L1	0.000694571	10011.7	0.036809042	4981	0.818400864	5035	0.906985821	1970	0.871621332	14598	0	23474.5
Excit_L3/4/5	Excit_L3	CALM3	CACNA1C	0.000694571	8567.3	0.016835719	14598	0.963551179	3271	1.383986662	534	0.949913157	959	0	23474.5
Excit_L2/3	Excit_L5	NPY	ADRA2A	0.00069468	17571.7	0.09899287	768	1.113212363	2099	1.686935938	234	0.647825645	61283	0	23474.5
Excit_L5/6	EndoMural	SEMA3A	NRP2	0.00069468	8877.7	0.060996496	2099	1.115180048	2086	1.062077032	1311	0.867744901	15418	0	23474.5
EndoMural	EndoMural	BMP6	ACVR1_ACVR2A	0.000696643	10033.5	0.070940035	1520	1.112813798	2101	1.288556929	689	0.837346754	22383	0	23474.5
OPC	Astro	PTN	SDC2	0.000696715	10338.5	0.064398192	1865	0.989927645	3023	0.259699142	8723	0.871584241	14607	0	23474.5
EndoMural	EndoMural	VEGFC	ITGB1	0.000697626	11133.5	0.102081662	724	1.112772958	2102	1.130878385	1101	0.809764163	28266	0	23474.5
Oligo	Excit_L5/6	TF	TFRC	0.000698228	10859.5	0.031297382	6366	0.78721659	5551	0.680830319	3423	0.867382157	15483	0	23474.5
Astro	Excit_L2/3	FGFR3	EPHA4	0.000698609	7389.9	0.06090267	2103	1.16643099	1786	1.561578567	342	0.897106016	9244	0	23474.5
OPC	Oligo	TGFA	ERBB3	0.00069866	11070.7	0.241711828	139	1.090499582	2254	1.048174321	1362	0.810475192	28124	0	23474.5
OPC	Oligo	NCAM1	FGFR2	0.000701256	9818.3	0.042944253	3865	0.914819068	3752	-0.048224973	15736	0.93973059	2264	0	23474.5
EndoMural	EndoMural	COL6A2	CD44	0.000701566	16579.1	0.271696511	106	1.295649004	1226	0.879663421	2106	0.677796835	55983	0	23474.5
Inhib	Excit_L6	RELN	ITGA3_ITGB1	0.000703859	11519.3	0.056913739	2412	0.740414417	6379	0.822509171	2443	0.834928734	22888	0	23474.5
Excit_L5/6	EndoMural	COL10A1	ITGA1_ITGB1	0.000704531	11597.3	0.060827135	2109	1.246506432	1404	1.072573156	1279	0.803132487	29720	0	23474.5
Excit_L3	EndoMural	FBN1	ITGB1	0.000706307	13686.1	0.019880197	11759	0.577927629	10378	0.232001598	9213	0.876073078	13606	0	23474.5
Oligo	Excit_L4	COL4A5	ITGA11_ITGB1	0.000707341	14148.5	0.034175755	5575	0.739949969	6387	0.559421577	4580	0.7984836	30726	0	23474.5
EndoMural	Excit_L3	TFPI	VLDLR	0.000707504	14654.5	0.121486831	493	1.331100388	1122	0.878677959	2112	0.727468546	46071	0	23474.5
EndoMural	Astro	NID1	ITGAV	0.000708497	10649.1	0.079250234	1223	1.219711953	1530	0.878614189	2113	0.825567497	24905	0	23474.5
Excit_L6	Micro	NRG1	HLA-DPB1	0.000708497	8521.1	0.06614502	1758	1.111746888	2113	0.943675825	1783	0.87671009	13477	0	23474.5
Inhib	Astro	JAG1	NOTCH2	0.000709087	15430.5	0.047883594	3246	0.787763874	5540	0.413142152	6391	0.76239369	38501	0	23474.5
Excit_L3/4/5	Astro	CADM3	CADM1	0.000711385	11134.7	0.016779403	14668	0.588485593	10047	0.939455668	1803	0.917282782	5681	0	23474.5
OPC	Excit_L5	COL9A1	ITGA3_ITGB1	0.000712478	10477.9	0.067642674	1687	1.882358287	266	0.877592906	2117	0.825793396	24845	0	23474.5
Excit_L3	EndoMural	LAMA2	ITGA3_ITGB1	0.000712841	13273.9	0.030700432	6535	0.628202011	8914	0.061710813	12772	0.871259372	14674	0	23474.5
Astro	Excit_L5/6	SPON1	APP	0.000713465	7875.9	0.03117359	6401	0.904314471	3859	0.858490162	2223	0.931237981	3422	0	23474.5
Excit_L3/4/5	Excit_L2/3	CALM3	ADCY8	0.000713813	12041.5	0.016774186	14678	0.704476542	7149	0.353321322	7250	0.90584842	7656	0	23474.5
OPC	Oligo	COL11A1	DDR1	0.000715474	9701.5	0.060697589	2120	1.226159788	1501	0.901826352	1998	0.850425753	19414	0	23474.5
Oligo	Excit_L5/6	RTN4	RTN4RL1	0.000716004	13436.3	0.017496086	13917	0.64696864	8445	-0.011226744	14687	0.911668399	6658	0	23474.5
Excit_L5	EndoMural	PIGF	FLT1	0.000717475	10269.7	0.060659942	2122	1.643754321	508	1.790580229	162	0.824826793	25082	0	23474.5
Excit_L5/6	Micro	CALM1	KCNQ1	0.000717863	7635.5	0.052579633	2777	1.539011896	645	0.410764952	6411	0.921671721	4870	0	23474.5
Inhib	EndoMural	COL10A1	ITGA1_ITGB1	0.000717863	15707.1	0.031135027	6411	1.047148776	2547	0.635208547	3848	0.744813167	42255	0	23474.5
Astro	Excit_L5/6	LAMA1	GPC1	0.000718477	11016.3	0.091185915	941	1.11069992	2123	0.983706942	1625	0.816340677	26918	0	23474.5
OPC	Oligo	COL4A4	ITGA2_ITGB1	0.000719186	14569.3	0.049681783	3061	0.776445756	5729	0.492130535	5328	0.77745332	35254	0	23474.5
Excit_L3	EndoMural	RIMS2	ABCA1	0.000719913	11325.1	0.020081584	11579	0.62644482	8973	0.586753053	4296	0.902221705	8303	0	23474.5
OPC	Excit_L5/6	NLGN4X	NRXN1	0.000720157	9249.5	0.016755121	14704	0.977716991	3126	0.578911606	4394	0.955178744	549	0	23474.5
OPC	Oligo	COL4A3	ITGA2_ITGB1	0.000720511	12915.7	0.054459355	2616	0.890336694	4028	0.571882021	4452	0.801817173	30008	0	23474.5
OPC	Inhib	COL4A3	GP6	0.000720953	20069.1	0.04201068	4005	0.769556488	5854	0.410373412	6418	0.651696794	60594	0	23474.5
Excit_L5	Astro	NRG1	LGR4	0.000723167	8132.9	0.031100424	6423	0.901330095	3898	0.95384224	1745	0.920188872	5124	0	23474.5
OPC	Oligo	LAMA4	ITGA2_ITGB1	0.00072361	11115.7	0.044698761	3633	0.990322854	3017	0.53007951	4893	0.845637063	20561	0	23474.5
Excit_L2/3	EndoMural	ANGPT2	TIE1	0.000726527	14431.3	0.088162341	1000	1.319286956	1155	0.874302506	2131	0.735150566	44396	0	23474.5
Inhib	Excit_L5/6	FSTL5	CNTN5	0.000728028	11741.5	0.016730189	14736	0.534797072	11822	0.725845773	3066	0.917691955	5609	0	23474.5
Excit_L3	Inhib	CALM3	ADCY8	0.000731741	12199.9	0.022848408	9723	0.686316588	7549	-0.013721462	14751	0.918226141	5502	0	23474.5
Excit_L3	EndoMural	NRG3	EGFR	0.00073323	9252.3	0.025561417	8339	0.793752902	5434	0.420571335	6295	0.936272554	2719	0	23474.5
Inhib	Oligo	IGF1	IGF1R	0.000734722	14107.3	0.032142144	6120	0.529879809	12017	-0.013914942	14763	0.873578391	14162	0	23474.5
Micro	OPC	PDGFB	LRP1	0.000736673	7950.1	0.067276033	1701	1.543113904	642	0.873689277	2141	0.88447741	11792	0	23474.5
OPC	Oligo	WNT5A	LRP2	0.000737004	14806.7	0.164360211	289	0.830146443	4855	1.068638053	1290	0.736437871	44125	0	23474.5
OPC	Astro	RIMS2	ABCA1	0.000737713	14321.1	0.017889186	13513	0.462688998	14775	0.159546729	10587	0.897002531	9256	0	23474.5
Oligo	Excit_L5/6	QDPR	DYSF	0.000737963	12716.3	0.032573218	6000	0.682507067	7627	0.108823754	11704	0.87072633	14776	0	23474.5
Astro	Oligo	SPON1	APP	0.000739254	7879.1	0.030961458	6459	0.896367373	3958	0.891131487	2048	0.931019043	3456	0	23474.5
Excit_L5	EndoMural	COL12A1	ITGA11_ITGB1	0.000739734	9334.5	0.063858363	1896	1.290953996	1243	0.872986591	2144	0.856828648	17915	0	23474.5
Inhib	Excit_L4	EFNA5	EPHB6	0.000741465	12066.9	0.016696365	14790	0.72311064	6743	0.194483452	9901	0.918562251	5426	0	23474.5
Oligo	Micro	HMGB1	HAVCR2	0.000743222	13605.3	0.021939763	10273	0.66150558	8079	-0.01550746	14797	0.886243658	11403	0	23474.5
OPC	OPC	NCAM1	FGFR1	0.000743473	10064.3	0.028472973	7250	1.185355824	1687	-0.015609186	14798	0.933479547	3112	0	23474.5
EndoMural	EndoMural	COL4A3	CD44	0.00074383	15150.7	0.139293776	388	1.168668747	1771	0.872476082	2148	0.718603051	47972	0	23474.5
Oligo	Micro	GNAS	ADCY7	0.000745736	12619.9	0.028049658	7424	0.923453287	3665	-0.016040546	14807	0.875411189	13729	0	23474.5
Oligo	Excit_L3	IL1RAPL1	PTPRD	0.000746489	9845.1	0.014298822	18140	0.735795116	6475	1.122715968	1122	0.967788528	14	0	23474.5
OPC	Oligo	COL9A3	MAG	0.000746943	11230.7	0.242820139	137	1.006199219	2862	1.083898623	1250	0.808955303	28430	0	23474.5
Excit_L3	Astro	SORBS1	ITGB5	0.000748006	14574.1	0.016669849	14816	0.532815414	11896	0.271342077	8524	0.873586931	14160	0	23474.5
OPC	Oligo	COL9A2	MAG	0.00074876	9710.7	0.281183787	100	1.064291511	2421	0.993954846	1589	0.843843894	20969	0	23474.5
Excit_L3/4/5	Micro	OMG	TNFRSF1B	0.00074897	11183.7	0.060256139	2153	1.394374348	952	1.193552463	926	0.809046472	28413	0	23474.5
Excit_L3/4/5	Excit_L6	CALM3	KCNQ3	0.000749016	8974.3	0.016667136	14820	1.056650862	2482	0.716624065	3148	0.950024041	947	0	23474.5
Oligo	Excit_L2/3	COL4A5	GP6	0.000749215	15364.1	0.06126513	2077	0.735465081	6481	0.943385564	1784	0.741420431	43004	0	23474.5
OPC	Inhib	TGFA	ERBB4	0.000750786	11388.7	0.060190561	2160	0.744446078	6304	0.181697033	10178	0.870515007	14827	0	23474.5
Excit_L3/4/5	Excit_L2/3	CALM3	GRM5	0.000751293	8933.5	0.016660615	14829	0.933113875	3572	0.924606948	1884	0.950457035	908	0	23474.5
Oligo	Excit_L6	LGI3	ADAM23	0.0007518	15211.1	0.017270391	14125	0.594177957	9869	0.023848645	13756	0.870481312	14831	0	23474.5
Excit_L5	OPC	NTN4	DCC	0.000752405	8232.3	0.034139701	5585	1.16357843	1805	0.639034266	3809	0.912523308	6488	0	23474.5
Micro	Inhib	C3	NRP1	0.000753099	9399.3	0.060210742	2157	2.083379297	129	1.042181419	1377	0.848675617	19859	0	23474.5
Astro	Excit_L3	LAMA1	GPC1	0.000754133	10875.7	0.090191096	959	1.105523743	2158	1.277788027	716	0.815516912	27071	0	23474.5
EndoMural	Excit_L3	HLA-B	KLRD1	0.000754133	14905.7	0.061590924	2044	1.189761511	1658	0.870438345	2158	0.731583971	45194	0	23474.5
Oligo	EndoMural	PSEN1	NOTCH1	0.00075469	9994.7	0.065739362	1788	0.974652363	3157	0.404771167	6493	0.869256324	15061	0	23474.5
EndoMural	Excit_L6	VWF	ITGB1	0.000755169	9188.3	0.069382882	1606	1.510264137	692	0.87033518	2159	0.856365456	18010	0	23474.5
Inhib	Excit_L3	PNOC	GRM7	0.000757243	13500.7	0.063056082	1953	0.595356249	9836	0.869989703	2161	0.801342606	30079	0	23474.5
OPC	Excit_L4	THBS4	CD47	0.000757392	11206.9	0.035592788	5233	0.856986414	4455	0.302354235	8019	0.870379254	14853	0	23474.5
Excit_L4	Micro	COPA	CD74	0.000758281	8271.5	0.070791083	1530	1.631461003	528	0.869898169	2162	0.875767779	13663	0	23474.5
Excit_L2/3	Oligo	FGF14	FGFR2	0.000758356	8064.5	0.041366667	4107	0.851890975	4527	0.40400996	6501	0.943454912	1713	0	23474.5
Excit_L3/4/5	Inhib	CALM3	CACNA1C	0.000758413	9039.5	0.016638409	14857	0.952157062	3382	0.814487237	2492	0.949631964	992	0	23474.5
Excit_L3	EndoMural	COL26A1	ITGA10_ITGB1	0.000758923	8880.3	0.044879399	3605	1.179124694	1713	1.261717408	750	0.870346825	14859	0	23474.5
EndoMural	Astro	FGF2	FGFR3	0.00075932	13196.1	0.061164648	2083	1.104268915	2163	1.229853275	816	0.767364122	37444	0	23474.5
Astro	Astro	GDF11	BMPR1B	0.00076036	12532.9	0.064556314	1855	1.104258645	2164	1.523946462	375	0.77960248	34796	0	23474.5
Excit_L2/3	Excit_L5/6	NPY	GRM7	0.00076036	6935.7	0.060122729	2164	1.252149175	1378	2.055770898	71	0.906188303	7591	0	23474.5
Inhib	Excit_L4	SEMA3C	NRP2_PLXNA4	0.000760457	13628.1	0.038660458	4598	0.499410542	13222	0.096689187	11981	0.870336441	14865	0	23474.5
OPC	Excit_L3/4/5	NLGN1	NRXN2	0.000761225	9803.3	0.016627473	14868.5	0.79463702	5407.5	0.846268067	2299.5	0.934504957	2966.5	0	23474.5
Excit_L3/4/5	OPC	NRXN2	NLGN1	0.000761481	9803.3	0.016627473	14868.5	0.79463702	5407.5	0.846268067	2299.5	0.934504957	2966.5	0	23474.5
Oligo	Micro	HMGB1	TLR2	0.000761993	9589.3	0.06652668	1741	1.349073682	1070	0.385365332	6790	0.870320921	14871	0	23474.5
OPC	Astro	NLGN4X	NRXN1	0.000763018	8902.5	0.016619309	14875	0.967017191	3233	0.832683408	2375	0.955004202	555	0	23474.5
Oligo	Excit_L5/6	COL4A5	ITGA11_ITGB1	0.000763419	13116.9	0.040359043	4281	0.734284644	6512	0.684203847	3391	0.811531628	27926	0	23474.5
Oligo	Excit_L4	ALCAM	CHL1	0.000765586	12156.5	0.016613274	14885	0.623368005	9067	0.190675035	9979	0.931607934	3377	0	23474.5
Excit_L3	OPC	NCAM1	FGFR1	0.000766873	12332.1	0.019643659	11931	0.741291578	6368	-0.019613016	14890	0.920985233	4997	0	23474.5
EndoMural	Excit_L4	FN1	DPP4	0.000771864	13009.7	0.060038824	2175	1.533142435	656	1.1786105	970	0.765714044	37773	0	23474.5
Excit_L3	Micro	HMGB1	HAVCR2	0.000773851	11614.3	0.023859169	9159	0.728988544	6627	0.286782711	8293	0.890403284	10518	0	23474.5
Excit_L3/4/5	Excit_L5/6	CALM2	PDE1A	0.000776449	8908.1	0.016574465	14927	1.0087342	2843	0.818695389	2463	0.951372163	833	0	23474.5
Excit_L3/4/5	OPC	MIF	EGFR	0.00077775	13520.3	0.027980124	7448	0.67882574	7706	0.013068738	14041	0.86996421	14932	0	23474.5
Inhib	EndoMural	JAG1	NOTCH4	0.000778187	16099.5	0.109042397	617	1.102203732	2181	0.332913387	7540	0.724578854	46685	0	23474.5
OPC	Excit_L5	NTN4	DCC	0.000778792	15005.7	0.016570723	14936	0.578769158	10350	0.040567212	13325	0.879046275	12943	0	23474.5
EndoMural	Oligo	TCN2	LRP2	0.000782421	12630.5	0.372296438	56	1.101674805	2185	1.2037353	884	0.771418586	36553	0	23474.5
OPC	Excit_L5/6	COL9A1	ITGA11_ITGB1	0.000782421	11417.5	0.059901997	2185	1.902331804	249	1.10099186	1187	0.80189437	29992	0	23474.5
Oligo	Excit_L3	TF	TFRC	0.000783451	10921.7	0.030654979	6555	0.782127753	5647	0.714258667	3168	0.866184778	15764	0	23474.5
Astro	Excit_L2/3	LRIG1	MET	0.000784544	10921.9	0.070665188	1537	1.101251871	2187	1.074585663	1276	0.819888115	26135	0	23474.5
Excit_L3	Excit_L4	SLIT2	APP	0.000784807	12003.9	0.016552855	14959	0.549665714	11298	0.366556758	7050	0.932509485	3238	0	23474.5
Excit_L3/4/5	Excit_L2/3	CALM3	KCNQ3	0.000785594	8957.7	0.016550344	14962	1.049632636	2529	0.757124264	2854	0.949856842	969	0	23474.5
Oligo	Micro	SEMA4D	PLXNB2	0.000785805	13483.1	0.032856329	5935	0.731954244	6560	0.483725935	5443	0.820487161	26003	0	23474.5
OPC	EndoMural	COL5A1	ITGA1_ITGB1	0.00078667	13103.1	0.064889657	1832	1.251442707	1381	0.866166934	2189	0.771039515	36639	0	23474.5
Excit_L3	Micro	GNAS	ADCY7	0.000787697	9439.9	0.033121668	5862	1.044999975	2564	0.677784659	3454	0.884196091	11845	0	23474.5
Excit_L3	Micro	HMGB1	TLR2	0.000789277	8605.5	0.072346784	1471	1.416556647	900	0.687655503	3357	0.874980646	13825	0	23474.5
Inhib	Excit_L3	SEMA3C	NRP1_PLXNA2	0.000789804	12942.1	0.03474351	5433	0.549372743	11306	0.213129129	9519	0.869729352	14978	0	23474.5
Excit_L3/4/5	Excit_L5/6	CALM1	PDE1A	0.000789804	8489.5	0.016540848	14978	1.083812496	2303	1.082402304	1252	0.957184577	440	0	23474.5
Micro	Micro	TGFB1	ACVR1_TGFBR2	0.000789867	10414.9	0.083906921	1104	1.393228473	956	0.86505914	2192	0.828067853	24348	0	23474.5
Excit_L3	Micro	SORBS1	ITGB5	0.000790067	8877.7	0.037247031	4887	1.116534391	2076	0.35015716	7303	0.911737603	6648	0	23474.5
Oligo	Inhib	CDH1	PTPRM	0.00079053	11088.3	0.089111735	975	0.731648144	6570	0.668442813	3528	0.84414455	20894	0	23474.5
OPC	Excit_L5	COL9A1	ITGA11_ITGB1	0.000790935	11558.5	0.059795324	2193	1.871297772	272	0.936168416	1826	0.801752758	30027	0	23474.5
OPC	Excit_L2/3	BMP7	PTPRK	0.000791387	10950.1	0.043168244	3832	0.909063014	3808	-0.022553518	14984	0.90027743	8652	0	23474.5
Excit_L3	Micro	LRP1B	PLAUR	0.000791387	10997.5	0.031829835	6202	0.620030311	9150	0.778371869	2717	0.876849169	13444	0	23474.5
OPC	Excit_L3	DSCAM	DCC	0.000792179	8594.5	0.016534546	14987	0.963509959	3272	1.554565235	350	0.95074201	889	0	23474.5
Micro	EndoMural	MAML2	NOTCH4	0.000793073	7346.3	0.151507185	330	1.756195879	378	0.864931178	2195	0.891445349	10354	0	23474.5
Excit_L4	Micro	GNAI2	P2RY12	0.000793073	8763.3	0.059790412	2195	1.894590141	255	1.336001809	602	0.859619831	17290	0	23474.5
Oligo	Astro	ADAM12	SDC4	0.0007948	15170.9	0.082942426	1131	0.731179404	6579	0.890458312	2050	0.743319661	42620	0	23474.5
Excit_L2/3	OPC	PDGFC	PDGFRA	0.000795214	8229.5	0.059767886	2197	2.09925691	119	1.345342658	594	0.870795914	14763	0	23474.5
Oligo	Inhib	IL1RAPL1	PTPRS	0.000796152	11380.3	0.016523088	15002	0.675919221	7773	0.234895829	9154	0.945393302	1498	0	23474.5
EndoMural	Inhib	CXCL12	GRM7	0.000796287	8269.7	0.060859897	2106	1.099544208	2198	0.889316986	2054	0.885675749	11516	0	23474.5
Excit_L3/4/5	Excit_L4	CALM1	CRHR1	0.000797479	11974.7	0.016518125	15007	0.829090178	4868	1.00891492	1528	0.869609013	14996	0	23474.5
Micro	EndoMural	LGALS9	MRC2	0.000798434	14062.3	0.178461687	239	1.434606437	857	0.862670713	2200	0.73887246	43541	0	23474.5
Excit_L3/4/5	Excit_L6	LGI3	ADAM23	0.000799607	13960.9	0.01698409	14438	0.587756562	10070	0.384246808	6807	0.869536052	15015	0	23474.5
Astro	OPC	AGT	GRM7	0.000801662	7322.1	0.076417466	1332	1.099240008	2203	1.040029241	1383	0.902692602	8218	0	23474.5
EndoMural	EndoMural	TIMP3	CD44	0.00080274	12191.1	0.092971363	897	1.09900648	2204	0.891856913	2041	0.791185807	32339	0	23474.5
Excit_L3	Excit_L6	EFNA5	EPHB2	0.000804144	12194.5	0.018268203	13104	0.617755368	9210	0.455132792	5790	0.89628262	9394	0	23474.5
Excit_L3	Excit_L6	EFNA5	EPHA5	0.000804412	8098.3	0.022059783	10188	1.020913008	2758	1.11714776	1141	0.93475281	2930	0	23474.5
Excit_L3	Excit_L6	EFNA5	EPHA7	0.000805215	8550.1	0.024842328	8663	0.948319197	3412	0.936439533	1824	0.918915736	5377	0	23474.5
OPC	OPC	NTN1	MCAM	0.00080675	11608.5	0.09345911	885	1.637290464	518	0.640166007	3796	0.804755656	29369	0	23474.5
EndoMural	Micro	TNFSF10	TNFRSF10B	0.000808144	15593.7	0.249860018	129	1.408131897	920	0.860772065	2209	0.702419711	51236	0	23474.5
Astro	Excit_L2/3	SPON1	APP	0.000809638	8379.5	0.030472397	6610	0.878045751	4176	0.607047232	4104	0.930506013	3533	0	23474.5
Excit_L6	Astro	FGF17	FGFR3	0.000812485	17236.9	0.074616022	1389	1.097894303	2213	1.612266018	294	0.662069445	58814	0	23474.5
OPC	Excit_L5	NTN1	NEO1	0.0008149	11175.9	0.04258383	3911	1.425022094	877	-0.025750298	15072	0.880902362	12545	0	23474.5
Excit_L5	Micro	BMP8A	TGFBR2	0.00081575	15210.7	0.071462514	1500	1.307629976	1183	0.859846365	2216	0.720026254	47680	0	23474.5
OPC	Inhib	DSCAM	DCC	0.00081932	13388.9	0.009674766	30749	0.728813005	6630	0.682364916	3409	0.936565154	2682	0	23474.5
Excit_L3/4/5	Excit_L2/3	CALM2	KCNQ5	0.00082005	8545.1	0.016452358	15091	1.061724135	2437	1.066083378	1300	0.957469228	423	0	23474.5
Inhib	Excit_L6	NXPH1	NRXN2	0.000821137	15288.7	0.019220288	12285	0.455850771	15095	0.096408443	11987	0.876097811	13602	0	23474.5
Excit_L3	Micro	IL16	CD4	0.000821212	20545.1	0.059411358	2221	1.178332078	1714	1.032834582	1424	0.560947054	73892	0	23474.5
Excit_L5	EndoMural	COL13A1	ITGA1_ITGB1	0.000822307	13919.5	0.132304784	431	1.469261303	774	0.858667987	2222	0.742975855	42696	0	23474.5
EndoMural	Oligo	COL18A1	ITGA2_ITGB1	0.000822307	10443.5	0.074892494	1377	1.096342637	2222	0.994021528	1588	0.83186907	23556	0	23474.5
Inhib	OPC	PTN	PTPRZ1	0.000823588	10963.9	0.025426103	8393	1.372770322	1009	-0.026821336	15104	0.910589444	6839	0	23474.5
Excit_L3	EndoMural	ANGPT2	TIE1	0.0008245	14573.7	0.085963445	1055	1.31153031	1173	0.858459221	2224	0.73268438	44942	0	23474.5
Excit_L4	Excit_L5/6	CALM3	KCNQ5	0.0008245	7658.9	0.020384361	11305	1.095584714	2224	1.288468189	690	0.954308044	601	0	23474.5
EndoMural	Astro	COL4A1	CD44	0.000826074	14080.7	0.146133912	352	1.045454525	2557	1.604903248	300	0.738061916	43720	0	23474.5
Excit_L5/6	Inhib	SLIT1	ROBO2	0.000826697	7238.7	0.025283258	8464	1.095411019	2226	1.276020081	719	0.946832164	1310	0	23474.5
OPC	OPC	NCAM1	GFRA1	0.000826865	10612.1	0.036907846	4960	1.042262596	2585	-0.027119022	15116	0.910183051	6925	0	23474.5
OPC	Excit_L3/4/5	SEMA5A	PLXNA1	0.000827686	8622.9	0.045737451	3494	1.543828885	641	1.507830228	386	0.868995488	15119	0	23474.5
EndoMural	Inhib	COL1A2	GP6	0.000827797	17908.7	0.11944269	505	1.238229909	1444	0.858013668	2227	0.644239802	61893	0	23474.5
Excit_L3/4/5	Excit_L2/3	CALM1	KCNQ3	0.000828898	9534.3	0.013599579	19441	1.094820277	2228	0.862157624	2203	0.959293142	325	0	23474.5
EndoMural	Astro	DLL4	NOTCH1	0.00083	16318.1	0.204397743	182	1.094637177	2229	0.970898868	1677	0.688261764	54028	0	23474.5
Inhib	Oligo	WNT5A	LRP2	0.00083	18986.1	0.07988444	1209	0.626459206	8972	0.857902002	2229	0.660785378	59046	0	23474.5
EndoMural	Excit_L6	COL4A3	GP6	0.000831103	15996.3	0.069142337	1609	1.094350586	2230	0.879183508	2110	0.705915358	50558	0	23474.5
Excit_L2/3	Excit_L5/6	NPY	NPY5R	0.000832207	18605.7	0.092752945	905	1.094314714	2231	1.947407693	102	0.61707138	66316	0	23474.5
Micro	Micro	C3	CD81	0.000832207	8741.1	0.059254186	2231	2.056757274	147	1.088291095	1237	0.862501022	16616	0	23474.5
Oligo	Excit_L2/3	COL4A5	ITGA9_ITGB1	0.000834003	10835.1	0.04851554	3182	0.726791091	6660	0.523823559	4951	0.865562806	15908	0	23474.5
Oligo	Excit_L5/6	FARP2	PLXNA4	0.000834551	13360.3	0.016398398	15144	0.606677942	9504	0.365461035	7065	0.885259298	11614	0	23474.5
Excit_L3/4/5	Excit_L2/3	CALM3	PDE1A	0.000835654	10044.9	0.016394452	15148	0.877635304	4179	0.480791442	5483	0.941919945	1940	0	23474.5
Inhib	OPC	FGF13	FGFR1	0.000836206	10761.9	0.030076123	6759	0.998137453	2942	0.480595961	5484	0.868853627	15150	0	23474.5
Excit_L3/4/5	OPC	CALM3	GRM5	0.000836758	9174.7	0.016387718	15152	0.917760238	3723	0.797508247	2580	0.950066744	944	0	23474.5
Astro	Oligo	LAMA1	ITGAV_ITGB8	0.00083774	10485.1	0.090187484	960	1.093801828	2236	1.009086159	1527	0.828619831	24228	0	23474.5
Inhib	EndoMural	SEMA3C	NRP1_PLXNA2	0.000838416	12885.7	0.034186883	5572	0.578628486	10354	0.196123011	9870	0.868811676	15158	0	23474.5
OPC	OPC	COL11A1	DDR1	0.000839435	9669.7	0.06794155	1674	1.269177468	1316	0.605150082	4119	0.857455629	17765	0	23474.5
Inhib	EndoMural	TGFB2	ENG	0.000840425	15100.5	0.061345855	2068	1.237933377	1446	0.392172714	6673	0.746679405	41841	0	23474.5
Micro	Excit_L3	C3	LRP1	0.000841072	7784.7	0.059144705	2239	2.083226216	130	1.167006422	998	0.883080481	12082	0	23474.5
Excit_L5	EndoMural	NRG1	LSR	0.000842185	8142.3	0.092955824	899	1.272148385	1308	0.856144569	2240	0.879686985	12790	0	23474.5
EndoMural	Excit_L3/4/5	NID1	PTPRF	0.000842185	11134.9	0.066095901	1762	1.093025415	2240	0.904854824	1983	0.819529307	26215	0	23474.5
Inhib	Excit_L4	NXPH1	NRXN1	0.000842295	13551.9	0.016366323	15172	0.454278454	15170	0.118711655	11468	0.938143338	2475	0	23474.5
EndoMural	EndoMural	LAMA3	ITGA3_ITGB1	0.000843298	10533.3	0.084323715	1092	1.092969758	2241	0.979959708	1638	0.828640637	24221	0	23474.5
Excit_L3/4/5	Excit_L4	CALM3	KCNQ5	0.000845353	9290.5	0.016358725	15183	0.913491839	3762	0.734923696	3002	0.949264468	1031	0	23474.5
Astro	Excit_L3/4/5	SPON1	APP	0.000845391	7758.5	0.030273446	6683	0.870592481	4266	1.233995018	810	0.930293929	3559	0	23474.5
Astro	OPC	ANGPTL4	SDC3	0.000845528	10962.9	0.116511341	526	1.092439481	2243	1.110996948	1159	0.813967403	27412	0	23474.5
Excit_L3/4/5	EndoMural	ADCYAP1	RAMP2	0.000846644	16989.5	0.112760899	571	1.092439315	2244	1.078984348	1261	0.670182793	57397	0	23474.5
Excit_L3	Excit_L6	SLIT3	ROBO2	0.000852616	8780.5	0.019268972	12239	0.814085846	5112	1.469363485	425	0.936828702	2652	0	23474.5
Excit_L3/4/5	Excit_L3	RTN4	RTN4RL1	0.000852896	11492.7	0.016339084	15210	0.661303426	8086	0.666132448	3557	0.90887454	7136	0	23474.5
Astro	EndoMural	AGT	ENPEP	0.000853363	14827.1	0.217860393	165	1.091075463	2250	1.100839797	1189	0.722865843	47057	0	23474.5
Excit_L3/4/5	Astro	FGF13	EGFR	0.000854018	9928.5	0.03623771	5089	0.821215616	4991	1.207638788	874	0.868612315	15214	0	23474.5
Excit_L3	Excit_L6	SLIT2	ROBO2	0.00085458	7869.5	0.025369414	8434	0.800317955	5317	1.203476073	887	0.947434894	1235	0	23474.5
Excit_L3	OPC	NCAM1	GFRA1	0.000856547	13347.5	0.025462924	8377	0.598198351	9750	-0.031122852	15223	0.893810797	9913	0	23474.5
Oligo	Excit_L5/6	LGI3	ADAM23	0.000856828	14820.5	0.016695257	14794	0.558879131	10982	0.20774794	9628	0.868560057	15224	0	23474.5
Oligo	Excit_L5/6	CNTN2	NRP1	0.000858403	11745.1	0.036909769	4959	0.724777505	6709	0.599151888	4177	0.850467327	19406	0	23474.5
OPC	Micro	MAML2	NOTCH2	0.000858518	12327.7	0.031531057	6285	1.06428883	2422	-0.031348712	15230	0.87333805	14227	0	23474.5
OPC	EndoMural	CNTN6	PTPRG	0.000859082	11187.5	0.016325882	15232	0.751513266	6171	0.860188798	2213	0.899160372	8847	0	23474.5
Inhib	Excit_L5/6	IGF1	IGF2R	0.000859914	12816.3	0.047541543	3289	0.724528843	6712	0.396688664	6606	0.829614814	24000	0	23474.5
Astro	EndoMural	COL27A1	ITGA1_ITGB1	0.000860117	11670.9	0.058918443	2256	1.277699415	1287	1.309949551	654	0.798629644	30683	0	23474.5
Excit_L4	Excit_L5/6	CALM3	RYR2	0.000860117	7917.7	0.019109521	12374	1.090087337	2256	1.195958912	916	0.954717531	568	0	23474.5
Excit_L3	Micro	LRPAP1	SORL1	0.000860775	11208.5	0.016321935	15238	1.044592513	2568	0.625956295	3932	0.888856094	10830	0	23474.5
EndoMural	Excit_L5/6	COL4A4	GP6	0.000861246	17120.1	0.065164389	1814	1.090048335	2257	0.874133858	2133	0.678111149	55922	0	23474.5
Excit_L3/4/5	Excit_L5	CALM1	CRHR1	0.00086134	12239.7	0.016321786	15240	0.825138604	4928	0.826406073	2418	0.868929591	15138	0	23474.5
Excit_L3/4/5	Micro	CALM1	OPRM1	0.000861906	9293.1	0.016320306	15242	0.994826543	2977	1.253189267	770	0.927316111	4002	0	23474.5
Excit_L3/4/5	Astro	HMGB1	TLR4	0.000863037	11403.5	0.033286433	5810	0.675897104	7774	0.547657403	4713	0.868468063	15246	0	23474.5
Astro	Micro	BMP7	ENG	0.000863507	12471.5	0.093833776	876	1.089552959	2259	1.079489055	1260	0.781124596	34488	0	23474.5
EndoMural	EndoMural	VEGFC	NRP2	0.000864639	12198.9	0.137296565	397	1.089208528	2260	1.237968625	803	0.783159342	34060	0	23474.5
EndoMural	Excit_L5/6	COL1A2	GP6	0.000864639	17819.7	0.122071331	486	1.24430556	1413	0.852805086	2260	0.646730525	61465	0	23474.5
Excit_L5/6	Micro	CALM2	KCNQ1	0.000865471	7812.7	0.052464611	2788	1.556351984	622	0.482693585	5456	0.911313687	6723	0	23474.5
Astro	Inhib	LAMA1	ITGA3_ITGB1	0.000865772	11198.9	0.089214094	972	1.089170323	2261	1.000242426	1567	0.812449482	27720	0	23474.5
Excit_L4	Micro	GRN	TNFRSF1B	0.000866906	16847.3	0.058872111	2262	1.38888531	967	1.009149284	1526	0.67765747	56007	0	23474.5
EndoMural	Inhib	COL6A2	GP6	0.000868041	18164.7	0.10897857	618	1.155755983	1860	0.852254773	2263	0.63996033	62608	0	23474.5
Astro	EndoMural	LAMA1	RPSA	0.000868041	10544.9	0.084802841	1081	1.08881137	2263	0.988249616	1607	0.828244283	24299	0	23474.5
Inhib	Inhib	ADAM10	NRCAM	0.000869535	42411.3	0.005754561	51521	0.026725201	52880	-1.613584229	76098	0.903493103	8083	0	23474.5
EndoMural	Inhib	FN1	ITGA8_ITGB1	0.000870313	9289.7	0.058863822	2265	1.519089528	676	0.998553088	1570	0.854547769	18463	0	23474.5
Excit_L5/6	Excit_L6	SLIT1	ROBO2	0.000870313	7298.1	0.025134775	8524	1.088749939	2265	1.198915934	902	0.946683713	1325	0	23474.5
Excit_L3/4/5	EndoMural	CALM2	INSR	0.000870706	10127.5	0.016295814	15273	0.925640959	3645	0.496730404	5270	0.934457954	2975	0	23474.5
Excit_L5/6	EndoMural	EFNB2	PECAM1	0.000871451	10368.3	0.067847129	1678	1.289291554	1252	0.851727049	2266	0.833647886	23171	0	23474.5
Astro	Excit_L6	SPON1	APP	0.000871563	8384.5	0.030139883	6735	0.865588817	4335	0.640010854	3798	0.930150427	3580	0	23474.5
Astro	Micro	HMGB1	TLR2	0.00087373	8552.7	0.069102858	1612	1.378943956	993	0.85066619	2268	0.872449872	14416	0	23474.5
Micro	Astro	MAML2	NOTCH1	0.00087373	7893.9	0.058806635	2268	1.227042361	1491	0.924458269	1885	0.891486754	10351	0	23474.5
Inhib	Astro	CNTN6	NOTCH1	0.000874621	12538.3	0.049389381	3090	0.723169382	6741	0.913666987	1927	0.813775028	27459	0	23474.5
Oligo	EndoMural	FBN1	ITGB1	0.000874991	15267.1	0.017286466	14110	0.515004547	12609	0.147927257	10854	0.868282467	15288	0	23474.5
EndoMural	Inhib	FN1	SDC2	0.000878298	10778.9	0.080635081	1188	1.511063845	691	0.850420951	2272	0.819263998	26269	0	23474.5
Excit_L2/3	EndoMural	LAMC1	ITGA1	0.000879443	10425.5	0.05874749	2273	1.551347427	629	1.06116922	1318	0.827729984	24433	0	23474.5
EndoMural	Micro	VWF	ITGB1	0.000880589	9697.7	0.058688439	2274	1.449365956	828	1.045516275	1371	0.845760068	20541	0	23474.5
Excit_L3/4/5	EndoMural	CALM1	INSR	0.000882745	9289.5	0.016262762	15315	1.000719256	2921	0.760437319	2836	0.942169204	1901	0	23474.5
Excit_L5/6	EndoMural	COL19A1	ITGA1_ITGB1	0.000882883	8352.5	0.058670342	2276	1.362081669	1037	1.337930715	599	0.872642811	14376	0	23474.5
Inhib	Micro	IGSF10	MILR1	0.000883843	21122.7	0.045145532	3564	1.161135905	1821	0.38715346	6759	0.59111012	69995	0	23474.5
OPC	Excit_L3/4/5	COL9A1	ITGA3_ITGB1	0.000884357	14358.3	0.030078353	6757	1.693314311	446	0.892690394	2035	0.75967271	39079	0	23474.5
Excit_L3	Inhib	GNAS	ADCY8	0.000884764	14325.5	0.017802373	13609	0.496731173	13311	-0.034745977	15322	0.915852389	5911	0	23474.5
OPC	Excit_L3/4/5	COL9A1	ITGAV_ITGB8	0.000884872	13259.7	0.032212371	6098	1.701657811	434	0.825197652	2424	0.784080198	33868	0	23474.5
Excit_L3/4/5	Oligo	CALM1	GRM3	0.000885052	8847.9	0.016256114	15323	0.988243975	3035	0.938990355	1810	0.954346347	597	0	23474.5
Excit_L5/6	Astro	FGF14	FGFR2	0.000885387	8498.9	0.034121391	5588	0.722319343	6762	0.597751232	4190	0.938094101	2480	0	23474.5
OPC	Oligo	NRG3	ERBB3	0.000885919	12624.1	0.038750372	4581	0.476638829	14137	-0.034822725	15326	0.917737723	5602	0	23474.5
Excit_L3	Inhib	EFNA5	EPHA10	0.000888234	12920.1	0.019809036	11805	0.558270103	11003	0.738945349	2984	0.868095174	15334	0	23474.5
Excit_L5/6	Astro	FGF17	FGFR3	0.000890944	17567.1	0.069491584	1599	1.086961896	2283	1.626811919	282	0.654064862	60197	0	23474.5
OPC	Excit_L5/6	COL9A1	ITGA9_ITGB1	0.000890944	9558.7	0.058544079	2283	1.821838108	322	1.158453345	1026	0.845138177	20688	0	23474.5
EndoMural	Excit_L6	LAMA2	ITGA9_ITGB1	0.000891065	7358.5	0.045895877	3475	1.173254985	1747	1.059972369	1323	0.911030522	6773	0	23474.5
Astro	Excit_L3	SPON1	APP	0.000891583	7880.1	0.029985153	6774	0.859792187	4414	1.118765506	1135	0.929983041	3603	0	23474.5
Excit_L4	EndoMural	ADCYAP1	RAMP2	0.000893255	17242.7	0.110009082	608	1.085995469	2285	0.905964466	1975	0.667446516	57871	0	23474.5
Astro	Astro	PTN	SDC4	0.000894413	9028.5	0.113065575	569	1.085966851	2286	1.193299092	927	0.856919784	17886	0	23474.5
Inhib	Inhib	EFNA5	EPHA6	0.00089579	14297.7	0.016227344	15360	0.475238277	14206	0.001574094	14318	0.926434703	4130	0	23474.5
EndoMural	EndoMural	LAMB2	ITGA6_ITGB1	0.000896731	10859.7	0.171405222	264	1.430300971	865	0.847988121	2288	0.813999835	27407	0	23474.5
Astro	Excit_L6	SPON1	LRP8	0.000896731	7831.5	0.05849084	2288	1.160555584	1823	1.287704685	691	0.888616653	10881	0	23474.5
Oligo	Oligo	TGFA	ERBB3	0.00089729	15232.9	0.106019882	664	0.721395979	6785	0.957977103	1730	0.739050821	43511	0	23474.5
Excit_L5/6	OPC	DSCAM	DCC	0.000897891	7666.3	0.022584345	9873	1.087176645	2277	0.847914632	2289	0.957550921	418	0	23474.5
Excit_L3/4/5	Excit_L6	CALM1	CACNA1C	0.000897891	8862.1	0.014928638	17106	1.085661294	2289	1.096248447	1208	0.960798754	233	0	23474.5
Excit_L5	Astro	RSPO3	SDC4	0.000899052	14723.9	0.173021137	253	1.085432132	2290	1.022124759	1457	0.72713329	46145	0	23474.5
EndoMural	Excit_L5/6	CD34	SELP	0.000901378	20913.7	0.185154566	221	1.342058599	1087	0.84744357	2292	0.525446493	77494	0	23474.5
Astro	Micro	CALM1	KCNQ1	0.000901458	8243.1	0.039716682	4401	1.279845462	1281	0.497038453	5266	0.910926605	6793	0	23474.5
Excit_L3/4/5	Excit_L4	FGF13	SCN8A	0.000902223	12442.3	0.016211288	15382	0.591875836	9945	0.591801698	4254	0.897610158	9156	0	23474.5
OPC	Excit_L3/4/5	NTN1	UNC5A	0.000902502	10443.7	0.046449845	3413	1.542320115	643	1.395564361	513	0.828894506	24175	0	23474.5
Inhib	EndoMural	LAMA5	BCAM	0.000903025	21797.9	0.077917224	1273	0.874030057	4221	0.3849734	6796	0.566190186	73225	0	23474.5
EndoMural	Excit_L5/6	COL6A2	GP6	0.000906041	18076.1	0.111376922	591	1.161831634	1817	0.847046192	2296	0.642464386	62202	0	23474.5
Astro	EndoMural	COL16A1	ITGA10_ITGB1	0.000906041	10371.1	0.06331812	1935	1.084539384	2296	1.203544181	885	0.833198943	23265	0	23474.5
Oligo	Excit_L5/6	SEMA3B	NRP2_PLXNA4	0.000906631	10849.7	0.067446776	1695	0.680564279	7665	0.43784793	6017	0.867843353	15397	0	23474.5
Excit_L5/6	Astro	FGF12	FGFR2	0.000907737	9114.1	0.032956347	5902	0.746184981	6276	0.384288878	6805	0.933468113	3113	0	23474.5
Excit_L3/4/5	Excit_L3	CALM2	GRM7	0.000908694	8565.7	0.016186585	15404	0.999529382	2931	1.439974604	455	0.954864061	564	0	23474.5
Excit_L3/4/5	Excit_L6	CALM1	GRM5	0.000909549	8715.1	0.015238596	16670	1.084319335	2299	1.18200359	960	0.961802885	172	0	23474.5
Astro	OPC	LAMA1	ITGA9_ITGB1	0.000910721	10179.9	0.080827345	1181	1.084286954	2300	1.062385884	1310	0.836133667	22634	0	23474.5
Excit_L3/4/5	Excit_L5/6	CALM1	CRHR1	0.000911647	12294.9	0.016177431	15414	0.822233268	4978	0.837528389	2352	0.868422878	15256	0	23474.5
EndoMural	Inhib	COL4A4	GP6	0.000911893	17232.7	0.063761163	1904	1.083972684	2301	0.879342439	2109	0.675730741	56375	0	23474.5
Astro	Excit_L6	LAMA1	GPC1	0.000915415	11145.9	0.091324447	938	1.111420723	2116	0.845156363	2304	0.816454451	26897	0	23474.5
Oligo	Excit_L5/6	TGFA	PTPRD	0.000915795	12628.7	0.022609671	9858	0.615689694	9262	0.509377313	5121	0.867717093	15428	0	23474.5
OPC	Excit_L5	NLGN4X	NRXN1	0.000915795	10984.1	0.016164929	15428	0.931219306	3586	0.103571209	11837	0.954404826	595	0	23474.5
EndoMural	Excit_L6	NID1	ITGA3	0.000920126	12652.9	0.093665503	879	1.248503684	1397	0.844716034	2308	0.777717391	35206	0	23474.5
Oligo	EndoMural	CALM1	TRPC3	0.000920553	11267.7	0.029093217	7042	0.859809977	4413	-0.038851629	15444	0.915490179	5965	0	23474.5
Astro	Micro	ENTPD1	TMIGD3	0.000921306	12847.5	0.131539323	434	1.38198069	983	0.84422993	2309	0.769221225	37037	0	23474.5
Excit_L3/4/5	Excit_L5/6	LGI3	ADAM23	0.00092294	13947.3	0.016418491	15124	0.552457736	11190	0.568146103	4496	0.867602908	15452	0	23474.5
EndoMural	Excit_L5	HLA-B	CD8A	0.00092367	17778.5	0.078249998	1262	1.224300863	1512	0.843572629	2311	0.65322236	60333	0	23474.5
Excit_L3	Micro	THY1	ITGAM_ITGB2	0.000925631	8834.5	0.081348348	1160	1.426100422	874	0.708573188	3203	0.867517072	15461	0	23474.5
OPC	Astro	PTN	SDC4	0.000926829	8874.7	0.135105374	413	1.224473824	1511	0.671492539	3510	0.867494202	15465	0	23474.5
EndoMural	Oligo	LAMA2	ITGA2_ITGB1	0.000929596	7518.7	0.058112718	2316	1.13587274	1982	1.416303334	485	0.896611149	9336	0	23474.5
Excit_L2/3	Excit_L6	TAC1	DPP4	0.000930784	15043.1	0.116142985	532	1.099861407	2197	0.842534532	2317	0.724546336	46695	0	23474.5
Excit_L3/4/5	Excit_L5/6	CALM2	KCNQ3	0.000930784	9173.9	0.014472751	17830	1.081450267	2317	0.964932286	1698	0.95506278	550	0	23474.5
OPC	EndoMural	NRG2	NRP2	0.000931333	11863.7	0.031875359	6182	0.713191696	6960	0.355134141	7222	0.867398182	15480	0	23474.5
EndoMural	Excit_L5/6	HLA-B	CD8A	0.000931973	18024.5	0.074181013	1402	1.213257445	1552	0.842520171	2318	0.64714965	61376	0	23474.5
OPC	EndoMural	CNTN3	PTPRG	0.00093676	9763.5	0.016104094	15498	0.870807076	4263	0.866361939	2186	0.931434473	3396	0	23474.5
OPC	EndoMural	SEMA3E	NRP2	0.000937062	9546.1	0.051675082	2853	0.955069091	3346	0.801415588	2558	0.867335232	15499	0	23474.5
Micro	Excit_L6	C3	GRM7	0.000937468	7172.9	0.045882941	3477	1.884555548	260	0.941873452	1792	0.910506369	6861	0	23474.5
EndoMural	Micro	ENTPD1	TMIGD3	0.000939129	12141.5	0.156507369	315	1.471818794	766	0.84184143	2324	0.784285555	33828	0	23474.5
Oligo	EndoMural	FGF1	EGFR	0.000940392	11382.7	0.051257179	2894	0.847144292	4602	0.168723762	10433	0.867252358	15510	0	23474.5
OPC	Excit_L3/4/5	BMP7	ACVR1B	0.000940695	13873.3	0.037304429	4873	0.786991843	5554	0.488599104	5377	0.801303266	30088	0	23474.5
EndoMural	Excit_L6	B2M	KLRD1	0.00094272	11767.9	0.059514867	2214	1.349520879	1069	0.841241335	2327	0.802956868	29755	0	23474.5
Oligo	EndoMural	COL16A1	ITGA1_ITGB1	0.000945012	11637.3	0.05365853	2684	1.213920445	1550	0.379982123	6875	0.831652706	23603	0	23474.5
Excit_L2/3	EndoMural	PDGFC	FLT1	0.00094512	7777.9	0.057894462	2329	1.730115886	407	2.018676702	85	0.880701133	12594	0	23474.5
Inhib	Excit_L5	APOO	IL1RAPL2	0.000946634	11172.3	0.029619639	6878	1.040351302	2605	0.673153514	3495	0.850463157	19409	0	23474.5
Oligo	Excit_L3	SEMA3B	NRP1_PLXNA4	0.000946776	10660.9	0.059766742	2198	0.697043897	7281	0.537422274	4820	0.86716812	15531	0	23474.5
Excit_L3/4/5	Oligo	PSAP	SORT1	0.000948606	11500.9	0.016068228	15537	0.725955456	6682	0.325608932	7657	0.926273324	4154	0	23474.5
Inhib	Astro	FGF13	FGFR2	0.000950745	13117.3	0.035650305	5223	0.546365985	11392	0.192196409	9953	0.867123222	15544	0	23474.5
Excit_L4	Inhib	CALM1	TRPC5	0.000951514	7894.1	0.029594229	6887	0.911520274	3784	0.880128151	2102	0.932620775	3223	0	23474.5
Inhib	Excit_L5/6	SEMA3C	NRP2_PLXNA2	0.000952581	13860.5	0.037055766	4921	0.516832246	12540	0.059845305	12817	0.867088239	15550	0	23474.5
OPC	Astro	LAMA4	CD44	0.000953549	13051.3	0.108712309	620	1.093703118	2238	0.84026281	2336	0.771261882	36588	0	23474.5
Micro	Astro	C1QB	LRP1	0.000955966	12279.5	0.093804859	878	1.077441638	2338	1.102927121	1179	0.785789558	33528	0	23474.5
Excit_L4	Inhib	CALM2	TRPC5	0.000956957	8559.5	0.029563062	6897	0.863681284	4362	0.668475607	3527	0.92363068	4537	0	23474.5
Inhib	Micro	TGFB2	TGFBR1_TGFBR2	0.000958049	14274.9	0.042082065	3993	1.180120408	1707	0.378096694	6899	0.777197681	35301	0	23474.5
Oligo	OPC	MEGF10	ABCA1	0.000958415	11414.5	0.070274492	1560	0.918512112	3715	0.06259361	12754	0.867034535	15569	0	23474.5
Inhib	Excit_L4	SEMA3C	NRP1_PLXNA4	0.000958723	14552.9	0.033318587	5796	0.44611625	15570	0.070154546	12586	0.868087746	15338	0	23474.5
Excit_L3	Excit_L5/6	EFNA5	EPHA3	0.000959339	11493.5	0.016123287	15472	0.594092533	9872	0.911331364	1948	0.911433408	6701	0	23474.5
Excit_L5/6	EndoMural	CNTN3	PTPRG	0.0009596	7822.1	0.021672531	10463	1.077142016	2341	1.314823446	645	0.940331151	2187	0	23474.5
Excit_L3	Excit_L5/6	EFNA5	EPHA5	0.000959955	8870.7	0.019109171	12375	0.878941011	4163	1.250441302	777	0.930235029	3564	0	23474.5
Excit_L3	Excit_L5/6	EFNA5	EPHA7	0.00096088	10268.1	0.019193237	12303	0.740379537	6381	0.895036311	2028	0.908770147	7154	0	23474.5
EndoMural	Astro	LAMA3	ITGA7_ITGB1	0.000962027	11691.9	0.063441921	1925	1.076848422	2343	1.211125171	864	0.802511302	29853	0	23474.5
Excit_L3/4/5	Oligo	CALM3	INSR	0.000962732	10452.5	0.016030423	15583	0.812453867	5139	0.707618198	3213	0.921789553	4853	0	23474.5
OPC	Excit_L3	SEMA5A	PLXNA3	0.000964617	14831.9	0.030302093	6670	1.402086146	937	0.874049956	2135	0.750753759	40943	0	23474.5
Excit_L3	OPC	NRG3	ERBB3	0.000965206	13303.1	0.030329076	6660	0.491820281	13485	-0.043370067	15591	0.908002209	7305	0	23474.5
Astro	Inhib	FGFR3	EPHA4	0.000965676	7702.5	0.057667234	2346	1.133565405	1990	1.186370677	943	0.894559153	9759	0	23474.5
OPC	Excit_L3	NTRK3	PTPRD	0.000967364	11397.7	0.012890846	20884	0.745405071	6293	0.443844668	5934	0.95778588	403	0	23474.5
Excit_L3/4/5	Excit_L6	FGF13	SCN8A	0.000968926	13664.7	0.016013855	15603	0.579772826	10316	0.205284792	9679	0.897045696	9251	0	23474.5
Astro	Excit_L4	APOE	SORL1	0.000969015	9131.7	0.033236595	5828	0.989966618	3021	0.376642589	6919	0.912957248	6416	0	23474.5
Excit_L3/4/5	Excit_L5/6	CALM1	CACNA1C	0.000969334	8831.5	0.014794201	17316	1.076213511	2349	1.254006451	766	0.96062804	252	0	23474.5
OPC	Excit_L3	NLGN4X	NRXN1	0.000969565	9435.3	0.015861442	15818	0.907309351	3826	0.679646776	3437	0.953990666	621	0	23474.5
OPC	Excit_L3	NLGN1	NRXN1	0.000970116	11046.1	0.01273494	21289.5	0.787304739	5547.5	0.530520802	4888.5	0.966694403	30.5	0	23474.5
Excit_L3	Micro	COPA	CD74	0.000970555	8851.1	0.060300349	2152	1.547647848	636	0.837679323	2350	0.866776249	15643	0	23474.5
Inhib	EndoMural	COL19A1	ITGA11_ITGB1	0.000970668	13185.3	0.032050127	6142	0.715457612	6922	0.562153922	4554	0.825845073	24834	0	23474.5
Excit_L4	Astro	CALM2	EGFR	0.000970668	7567.1	0.029490455	6922	1.013218145	2816	1.262831873	746	0.928226626	3877	0	23474.5
OPC	Excit_L3	NLGN1	NRXN3	0.000970668	9789.7	0.014989334	17019.5	0.7988852	5337.5	0.722273462	3099.5	0.967556166	17.5	0	23474.5
Excit_L5	EndoMural	NRG1	EGFR	0.000972875	8433.5	0.037775181	4784	0.999158755	2932	0.376055454	6926	0.927022449	4051	0	23474.5
Excit_L4	OPC	NCAM1	PTPRZ1	0.00097398	7724.1	0.02946904	6928	1.317823165	1159	0.418014122	6328	0.952642147	731	0	23474.5
Astro	Astro	BMP7	ACVR2A_BMPR1B	0.000974225	9130.1	0.077852821	1276	1.076049813	2353	1.421813493	476	0.85610133	18071	0	23474.5
Astro	Excit_L6	LAMA1	ITGA3_ITGB1	0.000977904	11625.7	0.079612239	1216	1.075586779	2356	1.020509367	1466	0.803619202	29616	0	23474.5
OPC	EndoMural	COL4A3	ITGA10_ITGB1	0.000980362	10547.9	0.080661016	1185	1.354767447	1059	0.836000006	2358	0.826650129	24663	0	23474.5
Excit_L4	Excit_L5/6	CALM1	KCNQ5	0.000980362	8238.1	0.016745361	14716	1.074954646	2358	1.390543503	522	0.962934393	120	0	23474.5
Oligo	Excit_L5	COL4A5	ITGA3_ITGB1	0.000981184	12527.1	0.045574333	3514	0.714311127	6941	0.460804893	5715	0.834507973	22991	0	23474.5
Inhib	Excit_L4	RIMS1	SLC17A7	0.000981409	11720.5	0.015988198	15643	0.773574275	5773	0.194567179	9898	0.928606682	3814	0	23474.5
OPC	Excit_L3/4/5	NLGN3	NRXN2	0.000983409	12205.3	0.031942596	6162.5	0.714107813	6945.5	0.627466062	3919.5	0.845848577	20524.5	0	23474.5
OPC	Excit_L2/3	NLGN1	NRXN3	0.000983922	10094.1	0.015980115	15651.5	0.879403684	4157.5	0.357665777	7179.5	0.968545889	7.5	0	23474.5
OPC	Astro	HAS2	CD44	0.000986524	19522.1	0.33084072	78	1.082190329	2311	0.835129723	2363	0.595462083	69384	0	23474.5
Micro	Astro	LGALS9	LRP1	0.000986524	11959.1	0.068377718	1654	1.073956155	2363	1.093299227	1218	0.796788425	31086	0	23474.5
OPC	EndoMural	COL27A1	ITGA1_ITGB1	0.00098776	10135.9	0.09358042	880	1.496626366	713	0.834908394	2364	0.833284317	23248	0	23474.5
OPC	Inhib	BCAN	NRCAM	0.000988987	12344.7	0.029396948	6955	1.019375158	2772	-0.268740775	23239	0.919388723	5283	0	23474.5
Excit_L5/6	OPC	FGF14	FGFR1	0.000990234	7358.9	0.028786266	7144	1.174090812	1738	0.886150784	2072	0.938965333	2366	0	23474.5
Excit_L3/4/5	Excit_L5	CALM1	CACNA1C	0.000990234	9080.9	0.01475843	17379	1.073699574	2366	0.91334913	1931	0.960582233	254	0	23474.5
OPC	Astro	COL11A1	DDR1	0.000991472	9735.1	0.057453706	2367	1.206896248	1581	1.168105404	994	0.846898788	20259	0	23474.5
Inhib	Micro	THY1	ITGAX_ITGB2	0.000991805	11599.7	0.056507927	2438	1.38928577	965	-0.046251071	15676	0.867628923	15445	0	23474.5
OPC	Excit_L3	COL9A1	ITGAV_ITGB8	0.000992906	10982.3	0.051544049	2866	1.787396304	347	0.832580863	2376	0.821221807	25848	0	23474.5
Excit_L3	EndoMural	COL5A1	ITGA1_ITGB1	0.000996437	13653.9	0.057438693	2371	1.210762154	1564	0.927038169	1869	0.760095863	38991	0	23474.5
Excit_L3	Oligo	FGF13	FGFR2	0.000997195	12060.3	0.035266797	5324	0.627683869	8930	0.379784745	6880	0.866498884	15693	0	23474.5
Excit_L5	Micro	CALM1	KCNQ1	0.000997398	7261.5	0.065414185	1805	1.797606144	337	0.372600415	6970	0.929201352	3721	0	23474.5
EndoMural	EndoMural	LAMA3	ITGA7_ITGB1	0.00099768	10007.5	0.103872869	695	1.250231258	1384	0.833100012	2372	0.838699856	22112	0	23474.5
Excit_L3	Micro	OMG	TNFRSF1B	0.00099768	11632.1	0.05743368	2372	1.378484477	995	0.887987396	2064	0.805313251	29255	0	23474.5
EndoMural	Excit_L2/3	COL1A2	CD36	0.000998925	18273.5	0.146577494	346	1.259306403	1346	0.833047634	2373	0.632313489	63828	0	23474.5
Excit_L2/3	EndoMural	CRH	RAMP2	0.00100017	16316.5	0.208106884	177	1.273263873	1304	0.833032707	2374	0.687190566	54253	0	23474.5
OPC	Excit_L3	COL4A3	GP6	0.001001906	20581.1	0.037857982	4764	0.742267222	6350	0.464109278	5674	0.639792814	62643	0	23474.5
EndoMural	Excit_L4	COL4A4	CD47	0.001003914	8512.9	0.057407161	2377	1.281474827	1273	0.873833337	2140	0.877454535	13300	0	23474.5
EndoMural	EndoMural	LAMA3	CD44	0.001005163	15390.1	0.166543022	281	1.07172039	2378	0.913533969	1928	0.714131887	48889	0	23474.5
Astro	Inhib	LAMA1	ITGA9_ITGB1	0.001006414	10419.3	0.077453841	1290	1.071566752	2379	0.968965937	1686	0.833192027	23267	0	23474.5
Excit_L3	Excit_L6	CNTN3	PTPRG	0.001007083	10803.1	0.015933797	15724	0.72366282	6729	0.55387127	4643	0.93109422	3445	0	23474.5
Excit_L3	Excit_L5/6	SLIT2	DCC	0.001007723	9026.9	0.02379635	9197	0.692054987	7391	1.174093439	979	0.926651884	4093	0	23474.5
Excit_L3	Excit_L5/6	SLIT2	ROBO2	0.001008044	9699.5	0.020817217	11007	0.597990584	9755	0.83150175	2383	0.942286799	1878	0	23474.5
Astro	Inhib	LAMA1	SDC2	0.001010172	13164.1	0.116359627	528	1.070504972	2382	0.89898959	2009	0.767428428	37427	0	23474.5
Inhib	Inhib	NRG2	NRP2	0.001012217	13300.9	0.031274219	6371	0.746625342	6261	-0.01046726	14658	0.866299416	15740	0	23474.5
EndoMural	EndoMural	LAMA4	CD44	0.001012683	13529.5	0.096288182	822	1.123467221	2038	0.831472227	2384	0.760381189	38929	0	23474.5
Oligo	EndoMural	ADAM10	TSPAN14	0.001013504	15149.7	0.018721279	12713	0.630253494	8859	-0.021743062	14958	0.866287254	15744	0	23474.5
Oligo	Excit_L6	TGFA	PTPRD	0.001013826	13365.9	0.022054241	10195	0.576717006	10417	0.370545385	6998	0.86628305	15745	0	23474.5
OPC	Inhib	NLGN4X	NRXN1	0.001015437	10426.5	0.015911228	15750	0.911231692	3787	0.272744178	8506	0.954059394	615	0	23474.5
Inhib	Excit_L3	IGF1	IGF2R	0.001016089	12858.5	0.046108318	3459	0.71164555	7003	0.449758714	5858	0.827440424	24498	0	23474.5
OPC	Excit_L3/4/5	COL4A3	CD47	0.001016089	12017.3	0.029233078	7003	0.76277408	5969	0.612456894	4042	0.849668666	19598	0	23474.5
Oligo	Excit_L3	LGI3	ADAM23	0.001017049	14677.5	0.016031045	15580	0.51811313	12482	0.433163836	6096	0.866225295	15755	0	23474.5
Micro	Excit_L5/6	C3	LRP1	0.001017717	8028.5	0.057262147	2388	2.070309493	138	0.964893548	1700	0.88140019	12442	0	23474.5
Excit_L4	Excit_L5/6	CALM1	RYR2	0.001017717	8535.3	0.015698104	16035	1.069457269	2388	1.298034226	669	0.963269548	110	0	23474.5
[truncated: 4,589 more rows]
