# Supplementary material for: Integrated single cell and unsupervised spatial transcriptomic analysis defines molecular anatomy of the human dorsolateral prefrontal cortex
Source: bioRxiv. 2023 Feb 15:2023.02.15.528722. Preprint. [Version 1] doi: 10.1101/2023.02.15.528722 (PMC9949126; doi:10.1101/2023.02.15.528722)
Supplement: Supplement 8 [file media-8.csv]

top	model_type	test	gene	stat	pval	fdr	ensembl	spatial_domain_resolution
1	anova	all	PLP1	166.360544111021	1.85162966203215e-97	2.2636172618343e-93	ENSG00000123560	Sp09
2	anova	all	IFITM3	136.117766947811	3.23483662616397e-88	1.83036034121652e-84	ENSG00000142089	Sp09
3	anova	all	B2M	135.689052994206	4.49168181893625e-88	1.83036034121652e-84	ENSG00000166710	Sp09
4	anova	all	HLA-E	131.794879009972	9.20650816177173e-87	2.81373905694149e-83	ENSG00000204592	Sp09
5	anova	all	HLA-B	130.065527333112	3.60191743733492e-86	8.80668813428388e-83	ENSG00000234745	Sp09
6	anova	all	VIM	122.100593998986	2.33640519293218e-83	4.76042558059931e-80	ENSG00000026025	Sp09
7	anova	all	CNP	119.949730887594	1.42102045132274e-82	2.48171071677436e-79	ENSG00000173786	Sp09
8	anova	all	GFAP	118.67816102791	4.18125601845815e-82	6.38948185320636e-79	ENSG00000131095	Sp09
9	anova	all	RNASE1	118.284597844873	5.85018118704061e-82	7.94649611239683e-79	ENSG00000129538	Sp09
10	anova	all	CLDND1	117.397494324113	1.25123482258271e-81	1.52963457060736e-78	ENSG00000080822	Sp09
11	anova	all	DBNDD2	115.095223033523	9.1907228584186e-81	1.02142351767425e-77	ENSG00000244274	Sp09
12	anova	all	CLDN5	114.392509786702	1.69961609585068e-80	1.73148389764788e-77	ENSG00000184113	Sp09
13	anova	all	GSN	112.691034597562	7.62299408248509e-80	6.65789554839592e-77	ENSG00000148180	Sp09
14	anova	all	NEFL	112.690799545285	7.62458385910371e-80	6.65789554839592e-77	ENSG00000277586	Sp09
15	anova	all	APOD	110.791053564723	4.15870552893137e-79	3.38934500607907e-76	ENSG00000189058	Sp09
16	anova	all	SELENOP	109.635074602934	1.1803654379048e-78	9.01872967399136e-76	ENSG00000250722	Sp09
17	anova	all	MBP	104.495323656171	1.35424211066169e-76	9.7385940016701e-74	ENSG00000197971	Sp09
18	anova	all	PLEKHB1	101.786471855587	1.77123773845145e-75	1.20296563069828e-72	ENSG00000021300	Sp09
19	anova	all	TAGLN	100.146083851131	8.61677776664532e-75	5.54421622090732e-72	ENSG00000149591	Sp09
20	anova	all	TUBA1B	99.2331859686444	2.0958656515487e-74	1.28109787950914e-71	ENSG00000123416	Sp09
21	anova	all	UCHL1	97.9908183264119	7.09541939259705e-74	4.13054771783328e-71	ENSG00000154277	Sp09
22	anova	all	RTN3	97.438735615117	1.22442758800801e-73	6.80392148336268e-71	ENSG00000133318	Sp09
23	anova	all	PAQR6	95.2736130192458	1.06397999073598e-72	5.4583942756904e-70	ENSG00000160781	Sp09
24	anova	all	NEFM	95.2665387701343	1.07158660627051e-72	5.4583942756904e-70	ENSG00000104722	Sp09
25	anova	all	SPARC	93.2803693033355	8.04318407645258e-72	3.93311701338531e-69	ENSG00000113140	Sp09
26	anova	all	A2M	91.5291533769678	4.88317712502614e-71	2.29603232128633e-68	ENSG00000175899	Sp09
27	anova	all	TUBB2A	91.0747426539515	7.82956987356043e-71	3.54505524830653e-68	ENSG00000137267	Sp09
28	anova	all	TF	90.952413039292	8.89327965232752e-71	3.88286941963228e-68	ENSG00000091513	Sp09
29	anova	all	AIF1L	90.4956457878129	1.43257493372404e-70	5.95565972473512e-68	ENSG00000126878	Sp09
30	anova	all	ABCA2	90.4765233304284	1.46151158889205e-70	5.95565972473512e-68	ENSG00000107331	Sp09
31	anova	all	SOX2-OT	89.9367123440288	2.57349392129996e-70	1.01486978025458e-67	ENSG00000242808	Sp09
32	anova	all	OLFM1	89.7826392257184	3.0258933099733e-70	1.15598580357574e-67	ENSG00000130558	Sp09
33	anova	all	ENC1	89.5069296236474	4.04508062183007e-70	1.49851850308705e-67	ENSG00000171617	Sp09
34	anova	all	HBA2	89.3735710708082	4.65595918592911e-70	1.67409120729363e-67	ENSG00000188536	Sp09
35	anova	all	PMP22	88.7809011101057	8.7150775031221e-70	3.04405207073336e-67	ENSG00000109099	Sp09
36	anova	all	SNAP25	88.6405793851398	1.01140546700887e-69	3.4345643983843e-67	ENSG00000132639	Sp09
37	anova	all	BASP1	88.5338637818189	1.13277785059031e-69	3.74275924958554e-67	ENSG00000176788	Sp09
38	anova	all	SPP1	88.4518550643895	1.23594190164823e-69	3.97615519674991e-67	ENSG00000118785	Sp09
39	anova	all	YWHAH	88.2553549493161	1.5233557303513e-69	4.77513430860119e-67	ENSG00000128245	Sp09
40	anova	all	DIRAS2	88.0875129551264	1.82170243249752e-69	5.56757805932054e-67	ENSG00000165023	Sp09
41	anova	all	ATP1B1	87.8914666926746	2.24564875345612e-69	6.69586731975636e-67	ENSG00000143153	Sp09
42	anova	all	S100B	87.63908412238	2.94125701524523e-69	8.56115881223164e-67	ENSG00000160307	Sp09
43	anova	all	PTGDS	87.213078423806	4.64405917064991e-69	1.32031682235337e-66	ENSG00000107317	Sp09
44	anova	all	MYL9	86.3133936468306	1.22498383734908e-68	3.4035062299074e-66	ENSG00000101335	Sp09
45	anova	all	VSNL1	85.973506657229	1.77046386471905e-68	4.80976016582009e-66	ENSG00000163032	Sp09
46	anova	all	QKI	85.3589608741227	3.45508292227256e-68	9.18225841843088e-66	ENSG00000112531	Sp09
47	anova	all	NPTN	85.2857818197522	3.7422699773212e-68	9.73388307930885e-66	ENSG00000156642	Sp09
48	anova	all	CD74	85.0476285782691	4.8543838780525e-68	1.23635089394149e-65	ENSG00000019582	Sp09
49	anova	all	YWHAG	82.1800423932947	1.16092402817048e-66	2.89638698864981e-64	ENSG00000170027	Sp09
50	anova	all	HBA1	80.1888823719908	1.10229882673983e-65	2.69512063137888e-63	ENSG00000206172	Sp09
51	anova	all	LGALS1	80.0547356162	1.28459605938988e-65	3.07925231883163e-63	ENSG00000100097	Sp09
52	anova	all	GPRC5B	79.2236694302263	3.32887003883012e-65	7.82604542782659e-63	ENSG00000167191	Sp09
53	anova	all	STMN1	78.3479009295917	9.14895048609793e-65	2.1103003715575e-62	ENSG00000117632	Sp09
54	anova	all	MAP1B	78.1370943995223	1.16834890095036e-64	2.64501209520706e-62	ENSG00000131711	Sp09
55	anova	all	MDH1	77.8699943227974	1.59375312920011e-64	3.54247854626752e-62	ENSG00000014641	Sp09
56	anova	all	SERPINI1	76.8110724834429	5.49818750191379e-64	1.20027396805172e-61	ENSG00000163536	Sp09
57	anova	all	HPCAL1	76.5185149747286	7.7572662175664e-64	1.66372946508332e-61	ENSG00000115756	Sp09
58	anova	all	GNG3	76.3783508729461	9.15101375614096e-64	1.92881281325557e-61	ENSG00000162188	Sp09
59	anova	all	MALAT1	76.0366176631123	1.37028512727359e-63	2.83927723405417e-61	ENSG00000251562	Sp09
60	anova	all	CCK	75.8553410564094	1.69841748056014e-63	3.46052561664129e-61	ENSG00000187094	Sp09
61	anova	all	ADIRF	75.735673813895	1.95738227911255e-63	3.92278661674606e-61	ENSG00000148671	Sp09
62	anova	all	GOT1	75.5376463270433	2.47634947449575e-63	4.88280198801784e-61	ENSG00000120053	Sp09
63	anova	all	CSRP1	74.2995658314899	1.08791077345839e-62	2.11106495325855e-60	ENSG00000159176	Sp09
64	anova	all	EPAS1	73.495954684409	2.86916313585126e-62	5.48054989621589e-60	ENSG00000116016	Sp09
65	anova	all	ACTA2	73.4688911267838	2.96478809344787e-62	5.57608222190772e-60	ENSG00000107796	Sp09
66	anova	all	ENO2	72.3628018715646	1.14027199972801e-61	2.11209472676892e-59	ENSG00000111674	Sp09
67	anova	all	CNTN2	71.8069958910132	2.25568000710231e-61	4.11577434131727e-59	ENSG00000184144	Sp09
68	anova	all	MOBP	71.4815772992292	3.36870673697542e-61	6.05624115581242e-59	ENSG00000168314	Sp09
69	anova	all	PGK1	71.2670609573084	4.39117548951549e-61	7.7800174433807e-59	ENSG00000102144	Sp09
70	anova	all	MAG	71.1351077386872	5.17021353624708e-61	9.02940864008865e-59	ENSG00000105695	Sp09
71	anova	all	BEX1	71.04175427756	5.80419184954759e-61	9.9938373747492e-59	ENSG00000133169	Sp09
72	anova	all	COL1A2	71.0201995388758	5.96137795728716e-61	1.01219229899772e-58	ENSG00000164692	Sp09
73	anova	all	ATP6V1B2	70.8223927683657	7.62001095632659e-61	1.27609087590538e-58	ENSG00000147416	Sp09
74	anova	all	STMN2	70.4412931934902	1.22438910250987e-60	2.02272388894367e-58	ENSG00000104435	Sp09
75	anova	all	ENPP2	70.2488778348689	1.55666551580555e-60	2.53736479076305e-58	ENSG00000136960	Sp09
76	anova	all	CHN1	69.4432881234422	4.27433917217984e-60	6.87549952367086e-58	ENSG00000128656	Sp09
77	anova	all	GDI1	69.2588183103283	5.39262534745662e-60	8.56166816528016e-58	ENSG00000203879	Sp09
78	anova	all	TMSB10	68.7889970719246	9.76508067412711e-60	1.53048860565646e-57	ENSG00000034510	Sp09
79	anova	all	NSG1	68.5689670875812	1.29077739828058e-59	1.99743717645317e-57	ENSG00000168824	Sp09
80	anova	all	SCG5	68.2175101569603	2.01811886293641e-59	3.0839378874247e-57	ENSG00000166922	Sp09
81	anova	all	MOAP1	68.1902940975397	2.0893196293667e-59	3.15332499617382e-57	ENSG00000165943	Sp09
82	anova	all	RTN1	68.1184151868802	2.28977832592374e-59	3.3776996055471e-57	ENSG00000139970	Sp09
83	anova	all	LMO4	68.1172290736085	2.29324390397063e-59	3.3776996055471e-57	ENSG00000143013	Sp09
84	anova	all	RAB3A	67.8248920029393	3.33092017920544e-59	4.84767847509364e-57	ENSG00000105649	Sp09
85	anova	all	APLP1	67.6902554639356	3.95715200902855e-59	5.69131568357342e-57	ENSG00000105290	Sp09
86	anova	all	NDFIP1	67.6642800350547	4.09099418375861e-59	5.81539580191268e-57	ENSG00000131507	Sp09
87	anova	all	SLC2A1	67.5557301415532	4.7015210992795e-59	6.60644775157378e-57	ENSG00000117394	Sp09
88	anova	all	BCAS1	66.7538269139449	1.31983069497316e-58	1.83351480068714e-56	ENSG00000064787	Sp09
89	anova	all	PTMA	66.5246516798961	1.77536225567351e-58	2.43862961523692e-56	ENSG00000187514	Sp09
90	anova	all	NPTX1	65.642805166764	5.5915113873747e-58	7.59513630118397e-56	ENSG00000171246	Sp09
91	anova	all	ARPP19	65.5784564306102	6.08216887187729e-58	8.17082576469229e-56	ENSG00000128989	Sp09
92	anova	all	SLC17A7	65.2826426435004	8.95960722495961e-58	1.19055650353404e-55	ENSG00000104888	Sp09
93	anova	all	NSF	65.1065333786234	1.12896635368212e-57	1.48404448104988e-55	ENSG00000073969	Sp09
94	anova	all	KLC1	64.7289326519375	1.85582229374234e-57	2.41355612138299e-55	ENSG00000126214	Sp09
95	anova	all	SH3GL2	64.6028365210713	2.19181021668252e-57	2.82051367357303e-55	ENSG00000107295	Sp09
96	anova	all	NAPB	64.5521778695866	2.34348277806276e-57	2.9842788501893e-55	ENSG00000125814	Sp09
97	anova	all	ERMN	64.3197706797491	3.1868874571585e-57	3.98498259008687e-55	ENSG00000136541	Sp09
98	anova	all	SYT1	64.3179677585652	3.19450547098988e-57	3.98498259008687e-55	ENSG00000067715	Sp09
99	anova	all	MTURN	64.1262184158498	4.11900673319241e-57	5.08634922356336e-55	ENSG00000180354	Sp09
100	anova	all	PTN	64.0585375985852	4.50616788639869e-57	5.5087902411224e-55	ENSG00000105894	Sp09
101	anova	all	OPALIN	63.3839877932099	1.10695673534962e-56	1.3398560484801e-54	ENSG00000197430	Sp09
102	anova	all	YWHAZ	63.3443998976797	1.16713663988429e-56	1.39884759044956e-54	ENSG00000164924	Sp09
103	anova	all	PLLP	63.2882730267349	1.25815439579472e-56	1.49329490180489e-54	ENSG00000102934	Sp09
104	anova	all	PPP1R14A	62.9573493942413	1.96064177856851e-56	2.3046967060577e-54	ENSG00000167641	Sp09
105	anova	all	EDIL3	62.5598011064363	3.34750865658587e-56	3.89745650731069e-54	ENSG00000164176	Sp09
106	anova	all	CALM1	62.4604826498936	3.82746815053668e-56	4.41422623965197e-54	ENSG00000198668	Sp09
107	anova	all	ATP1A1	61.7856123700742	9.54781558300698e-56	1.09086023833888e-53	ENSG00000163399	Sp09
108	anova	all	PLAAT3	61.6406469868146	1.16290488975035e-55	1.31634372937019e-53	ENSG00000176485	Sp09
109	anova	all	BGN	61.4918467842839	1.42424505613643e-55	1.59737576250164e-53	ENSG00000182492	Sp09
110	anova	all	LINC00844	61.2835317340731	1.89264299347334e-55	2.10341459956469e-53	ENSG00000237949	Sp09
111	anova	all	CLDN11	61.1440198086537	2.29043868099429e-55	2.52257773650047e-53	ENSG00000013297	Sp09
112	anova	all	SYT4	61.0497169651542	2.60609160807111e-55	2.84459552755976e-53	ENSG00000132872	Sp09
113	anova	all	NKX6-2	60.7842843607542	3.75068331982057e-55	4.05770828184128e-53	ENSG00000148826	Sp09
114	anova	all	RGS4	60.6890148313483	4.27534498114579e-55	4.58474494688661e-53	ENSG00000117152	Sp09
115	anova	all	THY1	60.6517888520318	4.49991875922638e-55	4.78360928969935e-53	ENSG00000154096	Sp09
116	anova	all	KLK6	60.6160296241497	4.72683424598215e-55	4.98151281526998e-53	ENSG00000167755	Sp09
117	anova	all	PKM	60.3686443688511	6.64662432568676e-55	6.94487028901885e-53	ENSG00000067225	Sp09
118	anova	all	IFI27	60.1795602099783	8.62992381241225e-55	8.94074733955421e-53	ENSG00000165949	Sp09
119	anova	all	MGP	60.1449363235528	9.05310849902111e-55	9.30035726054899e-53	ENSG00000111341	Sp09
120	anova	all	SNCB	60.0410584558637	1.04524852348969e-54	1.06484693330513e-52	ENSG00000074317	Sp09
121	anova	all	SYN2	59.8484490919635	1.36503513923373e-54	1.37913674191176e-52	ENSG00000157152	Sp09
122	anova	all	TPPP	59.8054932760111	1.44887088028362e-54	1.45183987798912e-52	ENSG00000171368	Sp09
123	anova	all	PGAM1	59.5916228234199	1.95023837261012e-54	1.93834667521616e-52	ENSG00000171314	Sp09
124	anova	all	STXBP1	59.5346346036457	2.11118518662053e-54	2.08139023439e-52	ENSG00000136854	Sp09
125	anova	all	CRYAB	59.4211304158142	2.47275237146091e-54	2.41835181928877e-52	ENSG00000109846	Sp09
126	anova	all	MYH11	59.2926414870241	2.95800646297048e-54	2.86997055633446e-52	ENSG00000133392	Sp09
127	anova	all	TMEM144	59.1851945670021	3.43681215776547e-54	3.30826997076243e-52	ENSG00000164124	Sp09
128	anova	all	SEPTIN4	58.7962852945186	5.92409168166205e-54	5.65797037564989e-52	ENSG00000108387	Sp09
129	anova	all	GAP43	58.733610714189	6.46877235049789e-54	6.13029007634393e-52	ENSG00000172020	Sp09
130	anova	all	ATP5F1B	58.669090989022	7.08228649857716e-54	6.66007326500813e-52	ENSG00000110955	Sp09
131	anova	all	SNCA	58.5763310721555	8.06858137866424e-54	7.52964941634888e-52	ENSG00000145335	Sp09
132	anova	all	TUBB3	58.5322673062466	8.5844995229647e-54	7.95041717183662e-52	ENSG00000258947	Sp09
133	anova	all	MYRF	58.4841169188253	9.1863682097348e-54	8.44386100481263e-52	ENSG00000124920	Sp09
134	anova	all	CXCL14	58.2132229348883	1.34584793792865e-53	1.2278351523267e-51	ENSG00000145824	Sp09
135	anova	all	CAMK2N1	58.1222655255267	1.53035702521259e-53	1.38582330616474e-51	ENSG00000162545	Sp09
136	anova	all	FLNA	57.9924746142776	1.83868235924831e-53	1.65278616483901e-51	ENSG00000196924	Sp09
137	anova	all	AMER2	57.7517483075586	2.58613668679858e-53	2.30770226248998e-51	ENSG00000165566	Sp09
138	anova	all	MOG	57.1310910128024	6.25754426524266e-53	5.5433680175791e-51	ENSG00000204655	Sp09
139	anova	all	HLA-DRA	56.9093383604715	8.59302010022141e-53	7.55753026800048e-51	ENSG00000204287	Sp09
140	anova	all	CYFIP2	56.6948508316087	1.16867584859066e-52	1.02050444635863e-50	ENSG00000055163	Sp09
141	anova	all	HBB	56.6506901087874	1.24517195938681e-52	1.07959058180878e-50	ENSG00000244734	Sp09
142	anova	all	SCD	56.6419162448765	1.26096095083031e-52	1.08558081858455e-50	ENSG00000099194	Sp09
143	anova	all	CALM3	56.4592466089569	1.63965987653665e-52	1.40173720214409e-50	ENSG00000160014	Sp09
144	anova	all	CKB	56.3787590351556	1.84111157555977e-52	1.56302701466793e-50	ENSG00000166165	Sp09
145	anova	all	MEF2C	56.2972724461035	2.07050667364908e-52	1.74565131623172e-50	ENSG00000081189	Sp09
146	anova	all	HSPA2	56.2125844413205	2.33951229191155e-52	1.95894094305608e-50	ENSG00000126803	Sp09
147	anova	all	TTYH2	56.0300665789871	3.0452558211118e-52	2.53253417776134e-50	ENSG00000141540	Sp09
148	anova	all	TUBA1A	55.9441701548332	3.44817302983402e-52	2.84823751957573e-50	ENSG00000167552	Sp09
149	anova	all	PPP3CA	55.6830260379023	5.03467491617501e-52	4.13079871478117e-50	ENSG00000138814	Sp09
150	anova	all	AHNAK	55.578027868796	5.86406986902181e-52	4.77921694325277e-50	ENSG00000124942	Sp09
151	anova	all	SLC24A2	55.4911730909019	6.65336531852617e-52	5.38658218668758e-50	ENSG00000155886	Sp09
152	anova	all	SLC22A17	55.4470796478454	7.0941987832954e-52	5.70569606090699e-50	ENSG00000092096	Sp09
153	anova	all	ANLN	55.3723178897156	7.90998167225279e-52	6.32023045380983e-50	ENSG00000011426	Sp09
154	anova	all	CARNS1	55.2841066257453	8.99502710429282e-52	7.14053287986882e-50	ENSG00000172508	Sp09
155	anova	all	MAL	55.0947146188803	1.18590662633221e-51	9.35336032703956e-50	ENSG00000172005	Sp09
156	anova	all	ELOVL1	54.9267169833774	1.51617904837765e-51	1.18815954271902e-49	ENSG00000066322	Sp09
157	anova	all	SLC12A5	54.8578403077911	1.67708107409505e-51	1.30588000833197e-49	ENSG00000124140	Sp09
158	anova	all	LHPP	54.8427342421587	1.71461098097286e-51	1.32665311660717e-49	ENSG00000107902	Sp09
159	anova	all	EEF1A2	54.7884789662492	1.85652182890754e-51	1.42742008543362e-49	ENSG00000101210	Sp09
160	anova	all	SNRPN	54.3835362068164	3.36604121891306e-51	2.57186586882576e-49	ENSG00000128739	Sp09
161	anova	all	SULT4A1	54.2307616565854	4.21619818356835e-51	3.20142998721261e-49	ENSG00000130540	Sp09
162	anova	all	SCN1B	54.1598608710985	4.68130409242193e-51	3.53265077344803e-49	ENSG00000105711	Sp09
163	anova	all	SHTN1	54.0781167785616	5.28211943278269e-51	3.96158957458702e-49	ENSG00000187164	Sp09
164	anova	all	ATP6V1E1	54.0051539465401	5.8837890541743e-51	4.38593421873664e-49	ENSG00000131100	Sp09
165	anova	all	HSPA8	53.9366979453468	6.51099498120448e-51	4.82405537243786e-49	ENSG00000109971	Sp09
166	anova	all	AK5	53.8091881511499	7.86460631684813e-51	5.79185615804026e-49	ENSG00000154027	Sp09
167	anova	all	CNDP1	53.6846341478494	9.46062268430384e-51	6.92551570752183e-49	ENSG00000150656	Sp09
168	anova	all	LPAR1	53.6736390165567	9.61631504579727e-51	6.99758639493284e-49	ENSG00000198121	Sp09
169	anova	all	FGF1	53.5447275300261	1.16463199308514e-50	8.42463083755379e-49	ENSG00000113578	Sp09
170	anova	all	BEX3	53.5119955462995	1.22272395585282e-50	8.79282374135337e-49	ENSG00000166681	Sp09
171	anova	all	PFKP	53.381661694007	1.48450522127925e-50	1.06129101345841e-48	ENSG00000067057	Sp09
172	anova	all	ANXA6	53.3193623899203	1.62891659507332e-50	1.15776194039368e-48	ENSG00000197043	Sp09
173	anova	all	EVI2A	53.2525645253981	1.79952983976775e-50	1.27163308041392e-48	ENSG00000126860	Sp09
174	anova	all	NAP1L5	53.033485410994	2.49616189905675e-50	1.75376892045797e-48	ENSG00000177432	Sp09
175	anova	all	TMEM59L	52.8511616166185	3.27956007674007e-50	2.29100696789414e-48	ENSG00000105696	Sp09
176	anova	all	LAMP2	52.8363833673625	3.35301062761765e-50	2.32900880242192e-48	ENSG00000005893	Sp09
177	anova	all	CLSTN1	52.52419707449	5.35824411815702e-50	3.70082114940506e-48	ENSG00000171603	Sp09
178	anova	all	FA2H	52.3891484213547	6.56627584373843e-50	4.5097034938035e-48	ENSG00000103089	Sp09
179	anova	all	TOLLIP	52.375627428141	6.70142090908421e-50	4.57680841416505e-48	ENSG00000078902	Sp09
180	anova	all	GABRD	52.2774489029341	7.77058393328354e-50	5.25181678753259e-48	ENSG00000187730	Sp09
181	anova	all	NRGN	52.2770129554799	7.7756960208049e-50	5.25181678753259e-48	ENSG00000154146	Sp09
182	anova	all	TSC22D1	52.2286239102299	8.36471424585026e-50	5.61860613491865e-48	ENSG00000102804	Sp09
183	anova	all	GPR37	52.1206898571376	9.84577086069636e-50	6.57729774710453e-48	ENSG00000170775	Sp09
184	anova	all	HPCA	52.0416737732741	1.10952172058894e-49	7.37168643163029e-48	ENSG00000121905	Sp09
185	anova	all	PLEKHH1	51.7808297163637	1.64724023465597e-49	1.0885141550632e-47	ENSG00000054690	Sp09
186	anova	all	OLIG1	51.6515289170193	2.00457556478332e-49	1.31752345588581e-47	ENSG00000184221	Sp09
187	anova	all	CHL1	51.4863474964867	2.57712449353773e-49	1.68477791088228e-47	ENSG00000134121	Sp09
188	anova	all	APP	51.4700249630242	2.64197601724998e-49	1.71798706440856e-47	ENSG00000142192	Sp09
189	anova	all	ATP5F1A	51.4297024579464	2.80932127987056e-49	1.81714035166231e-47	ENSG00000152234	Sp09
190	anova	all	BEX5	51.3259871929574	3.29052043126511e-49	2.11719011959032e-47	ENSG00000184515	Sp09
191	anova	all	KCNA2	51.2359867296703	3.77498666105039e-49	2.41618910635293e-47	ENSG00000177301	Sp09
192	anova	all	GPM6B	51.0260323667223	5.20371730211472e-49	3.31330437595586e-47	ENSG00000046653	Sp09
193	anova	all	FEZ1	50.9019417766525	6.29309372492746e-49	3.98616947084136e-47	ENSG00000149557	Sp09
194	anova	all	SLC44A1	50.7726813157416	7.67329086475401e-49	4.83535983616587e-47	ENSG00000070214	Sp09
195	anova	all	LDHA	50.7479770514216	7.9699445650569e-49	4.99654216963183e-47	ENSG00000134333	Sp09
196	anova	all	RNF11	50.5294636736672	1.11525903340767e-48	6.95614371602488e-47	ENSG00000123091	Sp09
197	anova	all	RTN4	50.487651225244	1.18943395411267e-48	7.38113202488702e-47	ENSG00000115310	Sp09
198	anova	all	MAP2K1	50.3615316524968	1.44468716035495e-48	8.91984875522188e-47	ENSG00000169032	Sp09
199	anova	all	GPX3	50.3190373673453	1.54259106603808e-48	9.47647024236963e-47	ENSG00000211445	Sp09
200	anova	all	FRZB	50.2929930334684	1.6058728028128e-48	9.81589750719322e-47	ENSG00000162998	Sp09
201	anova	all	NGRN	50.2782305104725	1.64289739068945e-48	9.99224905531272e-47	ENSG00000182768	Sp09
202	anova	all	SEMA3B	50.1700185563804	1.9418995638408e-48	1.17523377069078e-46	ENSG00000012171	Sp09
203	anova	all	ATP6V1G2	50.0884612428842	2.20301626705887e-48	1.32669329383225e-46	ENSG00000213760	Sp09
204	anova	all	CRIP1	49.8093046452659	3.39592777011811e-48	2.03505965635754e-46	ENSG00000213145	Sp09
205	anova	all	MLLT11	49.6378511785283	4.43299668730976e-48	2.64357973182253e-46	ENSG00000213190	Sp09
206	anova	all	ID3	49.3907731167109	6.51481394617489e-48	3.8661941986402e-46	ENSG00000117318	Sp09
207	anova	all	GABRA1	49.3104738938344	7.38497101850467e-48	4.36141404353718e-46	ENSG00000022355	Sp09
208	anova	all	PCMT1	49.2422491430373	8.2157932286977e-48	4.82875347215526e-46	ENSG00000120265	Sp09
209	anova	all	GLDN	48.9933510383467	1.21306629460723e-47	7.09556720170973e-46	ENSG00000186417	Sp09
210	anova	all	MARCKSL1	48.960002797102	1.27819629301132e-47	7.44092842003019e-46	ENSG00000175130	Sp09
211	anova	all	ISCU	48.9275832067643	1.34489005144284e-47	7.7920762459188e-46	ENSG00000136003	Sp09
212	anova	all	CBR1	48.7501087869014	1.77730530635784e-47	1.02390730516704e-45	ENSG00000159228	Sp09
213	anova	all	TSPAN7	48.7477230456253	1.78398573415607e-47	1.02390730516704e-45	ENSG00000156298	Sp09
214	anova	all	NDRG4	48.6327820644303	2.13769411455462e-47	1.22118273600141e-45	ENSG00000103034	Sp09
215	anova	all	SCD5	48.5623449208797	2.38857090664142e-47	1.35815252714843e-45	ENSG00000145284	Sp09
216	anova	all	TPM2	48.3621359488454	3.27599380984354e-47	1.85412149654339e-45	ENSG00000198467	Sp09
217	anova	all	CDK5R1	48.2985929935471	3.62208714367494e-47	2.04055370190904e-45	ENSG00000176749	Sp09
218	anova	all	HEPACAM	48.0224891117145	5.6087448148476e-47	3.14527088814275e-45	ENSG00000165478	Sp09
219	anova	all	FAM222A	47.963030450078	6.16374970675265e-47	3.44072329520782e-45	ENSG00000139438	Sp09
220	anova	all	ATP6V1A	47.8939941344385	6.87800295850429e-47	3.82198118944159e-45	ENSG00000114573	Sp09
221	anova	all	SLAIN1	47.7263753323015	8.97930050040326e-47	4.96705649852624e-45	ENSG00000139737	Sp09
222	anova	all	SERPING1	47.6910346805604	9.49912562053325e-47	5.23093741941527e-45	ENSG00000149131	Sp09
223	anova	all	ALDOC	47.6802717466323	9.66338359111375e-47	5.29752755163074e-45	ENSG00000109107	Sp09
224	anova	all	IGFBP7	47.5875777208927	1.12019468272171e-46	6.11356249833613e-45	ENSG00000163453	Sp09
225	anova	all	HSPA12A	47.5423320333153	1.20403634243425e-46	6.54193079389278e-45	ENSG00000165868	Sp09
226	anova	all	ATP6V1H	47.4518764019854	1.39110153842344e-46	7.52487447222413e-45	ENSG00000047249	Sp09
227	anova	all	TTC9B	47.4223655072689	1.45826270941915e-46	7.85341921702606e-45	ENSG00000174521	Sp09
228	anova	all	MTCH1	47.402871887909	1.5044092406406e-46	8.06640481001376e-45	ENSG00000137409	Sp09
229	anova	all	PIN1	47.3957435651227	1.52164889618966e-46	8.12321299385091e-45	ENSG00000127445	Sp09
230	anova	all	DLGAP1	47.390923774456	1.53341809985367e-46	8.15045055248311e-45	ENSG00000170579	Sp09
231	anova	all	TIMP3	46.8907763632194	3.41948611101454e-46	1.80966310420575e-44	ENSG00000100234	Sp09
232	anova	all	TPI1	46.8647626817453	3.56562032459423e-46	1.87886674431743e-44	ENSG00000111669	Sp09
233	anova	all	CD9	46.8195228184237	3.83491195312416e-46	2.01209436167137e-44	ENSG00000010278	Sp09
234	anova	all	PPP2CA	46.7634320967359	4.19743798508139e-46	2.19289228066752e-44	ENSG00000113575	Sp09
235	anova	all	PRKAR1B	46.7298890639853	4.43053974349409e-46	2.30482333464746e-44	ENSG00000188191	Sp09
236	anova	all	FXYD7	46.6306888843308	5.19912745917512e-46	2.69319208425491e-44	ENSG00000221946	Sp09
237	anova	all	H3F3B	46.6016881909304	5.44824752976517e-46	2.81033021313836e-44	ENSG00000132475	Sp09
238	anova	all	OXR1	46.5525992691741	5.8976559401941e-46	3.02936318776777e-44	ENSG00000164830	Sp09
239	anova	all	GABRG2	46.3905201348752	7.66447049060699e-46	3.92042475931676e-44	ENSG00000113327	Sp09
240	anova	all	SYNGR3	46.3822736999587	7.76744915372229e-46	3.95654441267729e-44	ENSG00000127561	Sp09
241	anova	all	AGT	46.3562697056351	8.1013985598839e-46	4.10952686284567e-44	ENSG00000135744	Sp09
242	anova	all	NORAD	46.1001701756921	1.22721273907879e-45	6.19945278315628e-44	ENSG00000260032	Sp09
243	anova	all	SV2B	46.072329426096	1.28398919644669e-45	6.45957527842005e-44	ENSG00000185518	Sp09
244	anova	all	PI4KA	46.0326239954271	1.36957268773278e-45	6.86189594571033e-44	ENSG00000241973	Sp09
245	anova	all	CMTM5	45.9716910361922	1.51222994489749e-45	7.54571880668239e-44	ENSG00000166091	Sp09
246	anova	all	NRXN1	45.9662744074282	1.52561447073381e-45	7.5815597173662e-44	ENSG00000179915	Sp09
247	anova	all	EEF1A1	45.9147787072698	1.65897744192228e-45	8.21093086133597e-44	ENSG00000156508	Sp09
248	anova	all	PTP4A2	45.8424159826785	1.86648162352107e-45	9.20070074497784e-44	ENSG00000184007	Sp09
249	anova	all	PHLDB1	45.7835335036524	2.05450002241279e-45	1.00868525196773e-43	ENSG00000019144	Sp09
250	anova	all	RAB6B	45.6653609942664	2.49144717406051e-45	1.21831766811559e-43	ENSG00000154917	Sp09
251	anova	all	NSG2	45.6311442912846	2.63465107383577e-45	1.28321152898973e-43	ENSG00000170091	Sp09
252	anova	all	MT-ATP8	45.5435594536456	3.0401714574701e-45	1.47484508204651e-43	ENSG00000228253	Sp09
253	anova	all	GJB1	45.5310911973718	3.10280583569401e-45	1.49928068542922e-43	ENSG00000169562	Sp09
254	anova	all	QDPR	45.3930854485128	3.88933823881896e-45	1.87193543187251e-43	ENSG00000151552	Sp09
255	anova	all	GHITM	45.0202518835266	7.17473672108287e-45	3.43965319275443e-43	ENSG00000165678	Sp09
256	anova	all	PPP2R2C	44.8572307285774	9.38587867598515e-45	4.48212370366869e-43	ENSG00000074211	Sp09
257	anova	all	NCDN	44.8193811011403	9.99072251577451e-45	4.75239621616122e-43	ENSG00000020129	Sp09
258	anova	all	MT2A	44.8116812607337	1.01184959716007e-44	4.7945198935201e-43	ENSG00000125148	Sp09
259	anova	all	RCAN2	44.666042608382	1.2870847981136e-44	6.07513963588371e-43	ENSG00000172348	Sp09
260	anova	all	CERS2	44.466027958316	1.79235662903247e-44	8.42752299612381e-43	ENSG00000143418	Sp09
261	anova	all	ATP2B1	44.4165566580346	1.94559308083729e-44	9.11297908553097e-43	ENSG00000070961	Sp09
262	anova	all	SYT11	44.4055398209017	1.98147686591755e-44	9.24563155948169e-43	ENSG00000132718	Sp09
263	anova	all	GPM6A	44.2075510371055	2.7530696980189e-44	1.2797063520259e-42	ENSG00000150625	Sp09
264	anova	all	NDRG3	44.0185172289552	3.77155223814495e-44	1.74648583755008e-42	ENSG00000101079	Sp09
265	anova	all	CNTN1	43.9247826817266	4.40988830630578e-44	2.03437300168257e-42	ENSG00000018236	Sp09
266	anova	all	YWHAB	43.9063079458351	4.54801040983798e-44	2.09020403234095e-42	ENSG00000166913	Sp09
267	anova	all	GABARAPL1	43.6846245062346	6.58846066274502e-44	3.01662665176247e-42	ENSG00000139112	Sp09
268	anova	all	PRKACB	43.6802893891442	6.63645546659262e-44	3.02726373429458e-42	ENSG00000142875	Sp09
269	anova	all	PRNP	43.6596944093989	6.86932322940111e-44	3.1218392743282e-42	ENSG00000171867	Sp09
270	anova	all	SNN	43.6486246614863	6.99787352853979e-44	3.16848162542218e-42	ENSG00000184602	Sp09
271	anova	all	FAM107A	43.613435182097	7.42284650513772e-44	3.34849810056489e-42	ENSG00000168309	Sp09
272	anova	all	SIRT2	43.5951910161706	7.65331757383684e-44	3.43977232868218e-42	ENSG00000068903	Sp09
273	anova	all	DCN	43.533760133535	8.48370888208237e-44	3.79902348291051e-42	ENSG00000011465	Sp09
274	anova	all	IGFBP5	43.4582500361943	9.62992406945994e-44	4.29656283756014e-42	ENSG00000115461	Sp09
275	anova	all	ATP13A2	43.4198134868414	1.02720838530498e-43	4.56640818558305e-42	ENSG00000159363	Sp09
276	anova	all	LZTS3	43.356451927457	1.14262759606833e-43	5.0610950586722e-42	ENSG00000088899	Sp09
277	anova	all	BOK	43.3538560060742	1.14762555985004e-43	5.06488175782192e-42	ENSG00000176720	Sp09
278	anova	all	NENF	43.3281302970586	1.1983623418674e-43	5.26977684508235e-42	ENSG00000117691	Sp09
279	anova	all	CLTC	43.2668892555901	1.32842943680351e-43	5.82080640319818e-42	ENSG00000141367	Sp09
280	anova	all	CREG2	43.1778525422816	1.54334319090197e-43	6.73834661027735e-42	ENSG00000175874	Sp09
281	anova	all	NEFH	43.171351560371	1.56034426867273e-43	6.78465815985117e-42	ENSG00000100285	Sp09
282	anova	all	NAP1L2	43.1695647688266	1.56504998043193e-43	6.78465815985117e-42	ENSG00000186462	Sp09
283	anova	all	KRT17	43.0132465781964	2.03730579017746e-43	8.80072907594325e-42	ENSG00000128422	Sp09
284	anova	all	LRP2	42.9996059738651	2.08478395192631e-43	8.97411401841518e-42	ENSG00000081479	Sp09
285	anova	all	PPP3CB	42.9717879416496	2.18509289811295e-43	9.37289848401079e-42	ENSG00000107758	Sp09
286	anova	all	CAMK2A	42.9400215144193	2.30560258683877e-43	9.85524182660977e-42	ENSG00000070808	Sp09
287	anova	all	NGEF	42.9362231681958	2.3204533089347e-43	9.88416087168178e-42	ENSG00000066248	Sp09
288	anova	all	DPYSL2	42.869904454294	2.59585054780103e-43	1.09807832143227e-41	ENSG00000092964	Sp09
289	anova	all	NCALD	42.8699009052859	2.59586613410164e-43	1.09807832143227e-41	ENSG00000104490	Sp09
290	anova	all	CNTNAP2	42.8283506237941	2.78496357747971e-43	1.17400619774791e-41	ENSG00000174469	Sp09
291	anova	all	HLA-C	42.7937469515597	2.95300269448451e-43	1.24056556495097e-41	ENSG00000204525	Sp09
292	anova	all	CNTNAP4	42.7849996248548	2.99707500266177e-43	1.2547685584774e-41	ENSG00000152910	Sp09
293	anova	all	WASF1	42.776506449728	3.04050094185e-43	1.26860491515755e-41	ENSG00000112290	Sp09
294	anova	all	ANK2	42.6605763970478	3.70076150465093e-43	1.53883705422985e-41	ENSG00000145362	Sp09
295	anova	all	HAPLN2	42.651807464358	3.7562271768232e-43	1.55660600802249e-41	ENSG00000132702	Sp09
296	anova	all	PREPL	42.6335583571803	3.87435782790472e-43	1.60013596101808e-41	ENSG00000138078	Sp09
297	anova	all	PCDH8	42.5429935339262	4.51839750504654e-43	1.8598454376833e-41	ENSG00000136099	Sp09
298	anova	all	TMX4	42.0114612878542	1.11823394453202e-42	4.58738589661208e-41	ENSG00000125827	Sp09
299	anova	all	G3BP2	41.909886084039	1.33060489041687e-42	5.44034942653719e-41	ENSG00000138757	Sp09
300	anova	all	S100A6	41.9018815836256	1.3489763574692e-42	5.49707865668699e-41	ENSG00000197956	Sp09
301	anova	all	GLS	41.8290595906149	1.52830950882835e-42	6.20717067954371e-41	ENSG00000115419	Sp09
302	anova	all	UGT8	41.8153472685349	1.56467522555336e-42	6.33382603721518e-41	ENSG00000174607	Sp09
303	anova	all	DNAH17	41.7185993863453	1.84728400099258e-42	7.45315079608393e-41	ENSG00000187775	Sp09
304	anova	all	SLC30A3	41.6670801541441	2.01822642589082e-42	8.11605857122215e-41	ENSG00000115194	Sp09
305	anova	all	DAAM2	41.5701324676992	2.38434174747491e-42	9.55691077471501e-41	ENSG00000146122	Sp09
306	anova	all	CAVIN1	41.5467356601445	2.48230153359169e-42	9.91703798959426e-41	ENSG00000177469	Sp09
307	anova	all	GPI	41.5150854263317	2.62130431582294e-42	1.0438255785321e-40	ENSG00000105220	Sp09
308	anova	all	TMEM130	41.4934786523008	2.72067781226973e-42	1.07987942386355e-40	ENSG00000166448	Sp09
309	anova	all	AKAP6	41.4903809832402	2.7352323957927e-42	1.08214291386944e-40	ENSG00000151320	Sp09
310	anova	all	BTBD16	41.4025476601594	3.18225096374865e-42	1.25493606554282e-40	ENSG00000138152	Sp09
311	anova	all	CDKN1C	41.3681884001672	3.37653883391079e-42	1.32727290175432e-40	ENSG00000129757	Sp09
312	anova	all	PDP1	41.3330026732241	3.58789872636124e-42	1.40583531826174e-40	ENSG00000164951	Sp09
313	anova	all	S100A4	41.319417551288	3.67302783119039e-42	1.43459313854002e-40	ENSG00000196154	Sp09
314	anova	all	AEBP1	41.2749734825409	3.9660142302764e-42	1.54409311990857e-40	ENSG00000106624	Sp09
315	anova	all	VDAC3	41.2494316877057	4.14493471203823e-42	1.6086294239577e-40	ENSG00000078668	Sp09
316	anova	all	MUSTN1	41.2050049081891	4.47574588308656e-42	1.73151877913713e-40	ENSG00000272573	Sp09
317	anova	all	SYNGR1	41.0057587547246	6.31922689245295e-42	2.4369889198813e-40	ENSG00000100321	Sp09
318	anova	all	NCAM1	40.9863607005975	6.53535114303177e-42	2.50767191983869e-40	ENSG00000149294	Sp09
319	anova	all	RPL13A	40.9856387904477	6.54353654338277e-42	2.50767191983869e-40	ENSG00000142541	Sp09
320	anova	all	NRSN1	40.9729875005618	6.68867217300237e-42	2.55528179109231e-40	ENSG00000152954	Sp09
321	anova	all	KIF3C	40.9294733776726	7.21309206537686e-42	2.74704207162717e-40	ENSG00000084731	Sp09
322	anova	all	DOC2A	40.8924845021018	7.69134008780211e-42	2.9167317721931e-40	ENSG00000149927	Sp09
323	anova	all	GPRASP1	40.8913595754305	7.7063751527065e-42	2.9167317721931e-40	ENSG00000198932	Sp09
324	anova	all	DBI	40.8633706529447	8.09014471780546e-42	3.05253145602382e-40	ENSG00000155368	Sp09
325	anova	all	DNM1	40.6549301743881	1.16247801349212e-41	4.37270575844342e-40	ENSG00000106976	Sp09
326	anova	all	SEZ6L2	40.5471016463856	1.40279678716894e-41	5.26048795188351e-40	ENSG00000174938	Sp09
327	anova	all	WIPF1	40.4623707072887	1.6263171830008e-41	6.08003900984245e-40	ENSG00000115935	Sp09
328	anova	all	UBE2QL1	40.4388130650127	1.69461264427047e-41	6.31604865128246e-40	ENSG00000215218	Sp09
329	anova	all	HSP90AB1	40.4233469004612	1.74101459945553e-41	6.46927157396471e-40	ENSG00000096384	Sp09
330	anova	all	PTPRD	40.3910206943705	1.84217748480862e-41	6.82443022781377e-40	ENSG00000153707	Sp09
331	anova	all	FOLH1	40.3768835419192	1.88826099174566e-41	6.97401529428722e-40	ENSG00000086205	Sp09
332	anova	all	NEGR1	40.3412713492342	2.00956357371225e-41	7.39967309898561e-40	ENSG00000172260	Sp09
333	anova	all	PABPC1	40.1749038098569	2.689004539007e-41	9.87179594275092e-40	ENSG00000070756	Sp09
334	anova	all	SEPTIN2	40.0988920630751	3.07239333167513e-41	1.12455115208768e-39	ENSG00000168385	Sp09
335	anova	all	MRTFB	40.0721549280881	3.2199706059375e-41	1.17504897485331e-39	ENSG00000186260	Sp09
336	anova	all	STMN3	39.9738282316655	3.82687706718275e-41	1.39236821864015e-39	ENSG00000197457	Sp09
337	anova	all	SYP	39.7942167799302	5.2491203460246e-41	1.90416902760091e-39	ENSG00000102003	Sp09
338	anova	all	FTL	39.7860410295702	5.3252684832137e-41	1.92607713631028e-39	ENSG00000087086	Sp09
339	anova	all	GRIN2A	39.7710968050689	5.46734622471808e-41	1.97163149254214e-39	ENSG00000183454	Sp09
340	anova	all	HIPK2	39.7311172279327	5.86650604560912e-41	2.1093540119874e-39	ENSG00000064393	Sp09
341	anova	all	PIP4K2A	39.7148024204716	6.03771536641512e-41	2.16454751772507e-39	ENSG00000150867	Sp09
342	anova	all	YWHAQ	39.6223984641527	7.10694247402161e-41	2.54042022645948e-39	ENSG00000134308	Sp09
343	anova	all	PNMA2	39.4922625824438	8.94450454715654e-41	3.18794659151571e-39	ENSG00000240694	Sp09
344	anova	all	GAL3ST1	39.487490723587	9.0203169009851e-41	3.20562134053904e-39	ENSG00000128242	Sp09
345	anova	all	AATK	39.4172674957383	1.0213885738704e-40	3.61926820741032e-39	ENSG00000181409	Sp09
346	anova	all	ADAMTS4	39.4087189705457	1.03696557219618e-40	3.66384512141569e-39	ENSG00000158859	Sp09
347	anova	all	TUBB	39.2886051566249	1.28293656422155e-40	4.51985576299956e-39	ENSG00000196230	Sp09
348	anova	all	RAB6A	39.2538332561185	1.36456400012308e-40	4.79361922457029e-39	ENSG00000175582	Sp09
349	anova	all	EFHD1	39.2467901200492	1.38172482970915e-40	4.83999600091529e-39	ENSG00000115468	Sp09
350	anova	all	BTBD8	39.2230190432505	1.44126576836052e-40	5.03413543377353e-39	ENSG00000189195	Sp09
351	anova	all	ATP6V0B	39.2142404607915	1.4639019864282e-40	5.09863298691871e-39	ENSG00000117410	Sp09
352	anova	all	C11orf96	39.197255603488	1.50872089389277e-40	5.23980480904521e-39	ENSG00000187479	Sp09
353	anova	all	FAM107B	39.1805905418379	1.55403978301835e-40	5.38190831371084e-39	ENSG00000065809	Sp09
354	anova	all	SYN1	39.1674268420852	1.59080487749008e-40	5.49366938624751e-39	ENSG00000008056	Sp09
355	anova	all	RHOU	39.1116816136671	1.75646726229779e-40	6.04867951594099e-39	ENSG00000116574	Sp09
356	anova	all	CYP46A1	39.0477137719051	1.96810909020161e-40	6.75846450216704e-39	ENSG00000036530	Sp09
357	anova	all	RASSF2	38.9588710472975	2.3053805970046e-40	7.89447557377627e-39	ENSG00000101265	Sp09
358	anova	all	PLD3	38.9402767421466	2.38303406491512e-40	8.13759537530371e-39	ENSG00000105223	Sp09
359	anova	all	COX5A	38.9272447370936	2.43902421911176e-40	8.3055908297051e-39	ENSG00000178741	Sp09
360	anova	all	ENSA	38.8866376991302	2.62213188373572e-40	8.90432285518589e-39	ENSG00000143420	Sp09
361	anova	all	NRCAM	38.835688150477	2.87160489576092e-40	9.7244791830131e-39	ENSG00000091129	Sp09
362	anova	all	STX1B	38.5937651325903	4.42499404503573e-40	1.49435227073375e-38	ENSG00000099365	Sp09
363	anova	all	HOPX	38.588493310549	4.46695633447045e-40	1.50436752586505e-38	ENSG00000171476	Sp09
364	anova	all	CNTNAP1	38.4471330341301	5.75484493222527e-40	1.93277415649599e-38	ENSG00000108797	Sp09
365	anova	all	RPS27	38.4292266007289	5.94272262194126e-40	1.9904050425543e-38	ENSG00000177954	Sp09
366	anova	all	BSCL2	38.1019089751874	1.07057384843335e-39	3.57589215767697e-38	ENSG00000168000	Sp09
367	anova	all	EEF1D	38.0549892567731	1.16507553260946e-39	3.88093961475496e-38	ENSG00000104529	Sp09
368	anova	all	RPL27A	37.9918230989477	1.3057183597321e-39	4.33761058362089e-38	ENSG00000166441	Sp09
369	anova	all	FGFR2	37.9891449535693	1.31204576717406e-39	4.34681829368642e-38	ENSG00000066468	Sp09
370	anova	all	PIK3R1	37.9239886166612	1.47587849541467e-39	4.87638232606603e-38	ENSG00000145675	Sp09
371	anova	all	TP53INP2	37.9087352076512	1.51712137617388e-39	4.99913984467e-38	ENSG00000078804	Sp09
372	anova	all	COL18A1	37.8835018629079	1.58791424184543e-39	5.21834720606461e-38	ENSG00000182871	Sp09
373	anova	all	KLC2	37.8670597286151	1.63582505335612e-39	5.36138372045003e-38	ENSG00000174996	Sp09
374	anova	all	CAPN3	37.794657466483	1.86474445490108e-39	6.09532111261114e-38	ENSG00000092529	Sp09
375	anova	all	CALY	37.7749564782315	1.93244475878187e-39	6.29976991362888e-38	ENSG00000130643	Sp09
376	anova	all	MAPK10	37.7687091792274	1.95442596348115e-39	6.35448335200985e-38	ENSG00000109339	Sp09
377	anova	all	CALM2	37.6945336286395	2.23549807744307e-39	7.24906206810119e-38	ENSG00000143933	Sp09
378	anova	all	ERBB3	37.6787016941728	2.30057944915487e-39	7.44036607563977e-38	ENSG00000065361	Sp09
379	anova	all	FGF12	37.5325615804666	2.99921280112722e-39	9.67424181893937e-38	ENSG00000114279	Sp09
380	anova	all	SUN2	37.5142493677829	3.10066680838588e-39	9.9751715085572e-38	ENSG00000100242	Sp09
381	anova	all	YPEL3	37.4937382597251	3.21841551466109e-39	1.03268056868063e-37	ENSG00000090238	Sp09
382	anova	all	CADPS	37.4896532835436	3.24239896480352e-39	1.03765254829118e-37	ENSG00000163618	Sp09
383	anova	all	BNIP3	37.4617921566449	3.4108493571658e-39	1.08871105460449e-37	ENSG00000176171	Sp09
384	anova	all	PTPRN	37.4521072115954	3.47144817832076e-39	1.10516807239509e-37	ENSG00000054356	Sp09
385	anova	all	UGP2	37.3800022323293	3.95807215829271e-39	1.25681641909424e-37	ENSG00000169764	Sp09
386	anova	all	MT-ND1	37.2224712520017	5.27415200694595e-39	1.67037586230348e-37	ENSG00000198888	Sp09
387	anova	all	CHGB	37.166959890244	5.83644849780963e-39	1.84368431229258e-37	ENSG00000089199	Sp09
388	anova	all	ELAVL4	37.1116948570212	6.45628983201391e-39	2.03423049475181e-37	ENSG00000162374	Sp09
389	anova	all	EPB41L3	37.0914718642291	6.69933347375826e-39	2.10538179220295e-37	ENSG00000082397	Sp09
390	anova	all	EPDR1	37.074688646601	6.90802416172318e-39	2.16539988146323e-37	ENSG00000086289	Sp09
391	anova	all	RASGRF2	37.0609897093812	7.08321040200635e-39	2.21463547735365e-37	ENSG00000113319	Sp09
392	anova	all	CTXN1	36.8278587479222	1.08553034439145e-38	3.38535930106772e-37	ENSG00000178531	Sp09
393	anova	all	HS3ST2	36.804599567345	1.13285209532989e-38	3.52394831180861e-37	ENSG00000122254	Sp09
394	anova	all	ACOT7	36.7847594028563	1.17485742308008e-38	3.64533807034365e-37	ENSG00000097021	Sp09
395	anova	all	EGR3	36.7611632927796	1.2268632599891e-38	3.79706414009284e-37	ENSG00000179388	Sp09
396	anova	all	SOX10	36.7346312643258	1.2881162739382e-38	3.97657107295316e-37	ENSG00000100146	Sp09
397	anova	all	CUX2	36.6649603862797	1.46404281393023e-38	4.50829304793378e-37	ENSG00000111249	Sp09
398	anova	all	FREM3	36.6609114837852	1.47498138046932e-38	4.53056466739633e-37	ENSG00000183090	Sp09
399	anova	all	CDK18	36.6394349577075	1.53439461235853e-38	4.70124665064739e-37	ENSG00000117266	Sp09
400	anova	all	FBLN5	36.5905557591815	1.67876419946938e-38	5.1307230846283e-37	ENSG00000140092	Sp09
401	anova	all	TUBB4B	36.5616579959769	1.77047760038144e-38	5.39752834530252e-37	ENSG00000188229	Sp09
402	anova	all	GRINA	36.5521008383136	1.80190724747357e-38	5.47968062198119e-37	ENSG00000178719	Sp09
403	anova	all	CALD1	36.5476859096352	1.81661541688794e-38	5.5107006132643e-37	ENSG00000122786	Sp09
404	anova	all	RHBDD2	36.537098777824	1.85238083335838e-38	5.60528606133817e-37	ENSG00000005486	Sp09
405	anova	all	DKK3	36.4605758092286	2.13288945206112e-38	6.4381663089993e-37	ENSG00000050165	Sp09
406	anova	all	MT-ND5	36.425690849414	2.27461031957942e-38	6.84904215686166e-37	ENSG00000198786	Sp09
407	anova	all	DMTN	36.2944714663051	2.89814421238118e-38	8.70511375831939e-37	ENSG00000158856	Sp09
408	anova	all	C1orf122	36.2032419315213	3.43069900178216e-38	1.02794841413693e-36	ENSG00000197982	Sp09
409	anova	all	RTL8C	36.1344250169718	3.89680410009732e-38	1.16475379275525e-36	ENSG00000134590	Sp09
410	anova	all	HS6ST3	36.0611207128589	4.46376115675736e-38	1.33096293027704e-36	ENSG00000185352	Sp09
411	anova	all	TAGLN2	36.0522020444003	4.53818793747114e-38	1.34986247045218e-36	ENSG00000158710	Sp09
412	anova	all	PFKM	36.0201490520686	4.8161471472991e-38	1.42906307950805e-36	ENSG00000152556	Sp09
413	anova	all	SELENOH	36.0069771850345	4.93528768359496e-38	1.46086905404233e-36	ENSG00000211450	Sp09
414	anova	all	RASGRF1	35.981734922016	5.17196936250685e-38	1.52723008349387e-36	ENSG00000058335	Sp09
415	anova	all	JAM3	35.8640843112745	6.43530644217273e-38	1.89570171700148e-36	ENSG00000166086	Sp09
416	anova	all	HMOX2	35.8490968753656	6.61715724860729e-38	1.94458527317847e-36	ENSG00000103415	Sp09
417	anova	all	NDUFV2	35.8305607902484	6.84924516691477e-38	2.007962162243e-36	ENSG00000178127	Sp09
418	anova	all	DDN	35.8034459364669	7.20360548647811e-38	2.10679610220562e-36	ENSG00000181418	Sp09
419	anova	all	CERCAM	35.7991467474201	7.26146386257111e-38	2.11864906252821e-36	ENSG00000167123	Sp09
420	anova	all	NDUFA4	35.793329008916	7.34050511306575e-38	2.13661130969592e-36	ENSG00000189043	Sp09
421	anova	all	SCG3	35.7918610506795	7.3605857597801e-38	2.13736724259648e-36	ENSG00000104112	Sp09
422	anova	all	PADI2	35.7732437397957	7.62011223760044e-38	2.20748512096363e-36	ENSG00000117115	Sp09
423	anova	all	RXFP1	35.7644685319368	7.7456171825409e-38	2.23853829920951e-36	ENSG00000171509	Sp09
424	anova	all	NDUFA5	35.7261569376314	8.31841941886102e-38	2.39841220272585e-36	ENSG00000128609	Sp09
425	anova	all	ARNT2	35.6837840867891	9.00180624249691e-38	2.58934308975352e-36	ENSG00000172379	Sp09
426	anova	all	MT-ND2	35.6065758307988	1.03958650232006e-37	2.98332042039032e-36	ENSG00000198763	Sp09
427	anova	all	NEAT1	35.5603478754545	1.13326971146159e-37	3.24454852988711e-36	ENSG00000245532	Sp09
428	anova	all	ATP5MF	35.505298173562	1.25599762722922e-37	3.58751658712083e-36	ENSG00000241468	Sp09
429	anova	all	OCIAD1	35.4828560814429	1.3097955066551e-37	3.73245922351016e-36	ENSG00000109180	Sp09
430	anova	all	PRR18	35.4511584078889	1.38976103260412e-37	3.95112293571753e-36	ENSG00000176381	Sp09
431	anova	all	CLASP2	35.3100024350121	1.81005051153344e-37	5.13407598689009e-36	ENSG00000163539	Sp09
432	anova	all	BEX2	35.0924684975463	2.72258664925175e-37	7.70454208034785e-36	ENSG00000133134	Sp09
433	anova	all	UBE2V2	35.0630966091039	2.87714601305142e-37	8.12312009458513e-36	ENSG00000169139	Sp09
434	anova	all	NUPR1	35.0091270196166	3.1845684849583e-37	8.97035708032607e-36	ENSG00000176046	Sp09
435	anova	all	IFITM2	34.9209196569639	3.75994621349108e-37	1.0566745393087e-35	ENSG00000185201	Sp09
436	anova	all	MT-CO1	34.909250551189	3.84353428512073e-37	1.07768822558718e-35	ENSG00000198804	Sp09
437	anova	all	PACC1	34.8913057209638	3.97574544066352e-37	1.11220796366388e-35	ENSG00000065600	Sp09
438	anova	all	NAPA	34.8683242238098	4.15178033217314e-37	1.15880170230175e-35	ENSG00000105402	Sp09
439	anova	all	GAPDH	34.862313923929	4.19910019583853e-37	1.16933940533317e-35	ENSG00000111640	Sp09
440	anova	all	LIPE	34.7977406534908	4.74310006279326e-37	1.31782723335563e-35	ENSG00000079435	Sp09
441	anova	all	SLC31A2	34.7815716901289	4.89009662205629e-37	1.35558800917547e-35	ENSG00000136867	Sp09
442	anova	all	PNMA8A	34.777509135481	4.92774654838064e-37	1.36293442429759e-35	ENSG00000182013	Sp09
443	anova	all	LMOD1	34.7527797185787	5.16331214959288e-37	1.42486435730864e-35	ENSG00000163431	Sp09
444	anova	all	GNAO1	34.7379669388707	5.3098154293098e-37	1.46199309962415e-35	ENSG00000087258	Sp09
445	anova	all	ATP2A2	34.7331460607309	5.3583932730783e-37	1.47205298344679e-35	ENSG00000174437	Sp09
446	anova	all	SPARCL1	34.6516192604048	6.25118445108294e-37	1.71346928059392e-35	ENSG00000152583	Sp09
447	anova	all	DYNLT3	34.6315506782176	6.49305615821703e-37	1.77578549293519e-35	ENSG00000165169	Sp09
448	anova	all	PLPP2	34.5726771713784	7.25842730499705e-37	1.9806757545444e-35	ENSG00000141934	Sp09
449	anova	all	SARAF	34.4928960044698	8.44280684230134e-37	2.29873749770899e-35	ENSG00000133872	Sp09
450	anova	all	MAPRE3	34.45526763103	9.06721037002542e-37	2.46052055155387e-35	ENSG00000084764	Sp09
451	anova	all	HHIP	34.4546837217765	9.07725782209238e-37	2.46052055155387e-35	ENSG00000164161	Sp09
452	anova	all	DOCK3	34.4476248526621	9.19961251708699e-37	2.48816953587142e-35	ENSG00000088538	Sp09
453	anova	all	GNAI2	34.4062292116692	9.95134420216701e-37	2.68554487575037e-35	ENSG00000114353	Sp09
454	anova	all	SNHG25	34.3561836999543	1.09433164754236e-36	2.94674105533158e-35	ENSG00000266402	Sp09
455	anova	all	SPTAN1	34.2912879405829	1.23795749769618e-36	3.32616052952435e-35	ENSG00000197694	Sp09
456	anova	all	MFSD4A	34.2562518893546	1.32324670669968e-36	3.54751995381657e-35	ENSG00000174514	Sp09
457	anova	all	CHCHD10	34.2530353041798	1.33136771202315e-36	3.56148146159365e-35	ENSG00000250479	Sp09
458	anova	all	SOX8	34.1530787819689	1.61039590392636e-36	4.29849125010911e-35	ENSG00000005513	Sp09
459	anova	all	CARTPT	34.1430655346993	1.64141052477897e-36	4.37173064606165e-35	ENSG00000164326	Sp09
460	anova	all	MORF4L2	33.9829355624497	2.22774088621733e-36	5.92046355087106e-35	ENSG00000123562	Sp09
461	anova	all	METRN	33.9691938207413	2.28697932382773e-36	6.06471198130021e-35	ENSG00000103260	Sp09
462	anova	all	C9orf16	33.9529001627256	2.35927908239658e-36	6.24289757192603e-35	ENSG00000171159	Sp09
463	anova	all	AL359091.1	33.9251386714863	2.4878106967596e-36	6.56878742286957e-35	ENSG00000207955	Sp09
464	anova	all	CA14	33.9217455425586	2.50399679587054e-36	6.59727604084427e-35	ENSG00000118298	Sp09
465	anova	all	PPP2R1A	33.8894847294996	2.66329009545323e-36	7.00187557353028e-35	ENSG00000105568	Sp09
466	anova	all	USP22	33.8456759576008	2.8960823530695e-36	7.59755510005892e-35	ENSG00000124422	Sp09
467	anova	all	PRDX2	33.7953160293452	3.18914245522265e-36	8.34845107389655e-35	ENSG00000167815	Sp09
468	anova	all	MYT1L	33.7197806700433	3.68571565378399e-36	9.62775082639087e-35	ENSG00000186487	Sp09
469	anova	all	CDC42EP1	33.7152400894193	3.71793615648144e-36	9.69120885138285e-35	ENSG00000128283	Sp09
470	anova	all	ADD3	33.6836653333125	3.94998321643224e-36	1.02662627448616e-34	ENSG00000148700	Sp09
471	anova	all	KALRN	33.6829579915413	3.95534540108777e-36	1.02662627448616e-34	ENSG00000160145	Sp09
472	anova	all	SCAMP5	33.6370420694904	4.31958408184121e-36	1.11879058051925e-34	ENSG00000198794	Sp09
473	anova	all	SNX10	33.60007263845	4.63728357073414e-36	1.1985368214001e-34	ENSG00000086300	Sp09
474	anova	all	TRIM59	33.5979916315264	4.65585125969027e-36	1.20079708121759e-34	ENSG00000213186	Sp09
475	anova	all	GJC2	33.5703055602634	4.91012689149084e-36	1.26371160523106e-34	ENSG00000198835	Sp09
476	anova	all	C1orf198	33.5569321949761	5.03791784720577e-36	1.29387701012795e-34	ENSG00000119280	Sp09
477	anova	all	SPOCK1	33.5010291304535	5.60942679849927e-36	1.43763611345186e-34	ENSG00000152377	Sp09
478	anova	all	ATP6V0D1	33.4417515945583	6.28701119288357e-36	1.60792284169459e-34	ENSG00000159720	Sp09
479	anova	all	FBXW7	33.3860167058333	6.99921018105044e-36	1.78633286979836e-34	ENSG00000109670	Sp09
480	anova	all	MT-ND4	33.3603326108653	7.35425107952506e-36	1.87303582181654e-34	ENSG00000198886	Sp09
481	anova	all	TESPA1	33.2773084697735	8.63094144660945e-36	2.19362285207485e-34	ENSG00000135426	Sp09
482	anova	all	KCNK1	33.2751077638504	8.66766383472743e-36	2.19838569252164e-34	ENSG00000135750	Sp09
483	anova	all	CPLX1	33.2593586368133	8.93509936483369e-36	2.26152359699983e-34	ENSG00000168993	Sp09
484	anova	all	HSP90AA1	33.2038567621788	9.94563529365943e-36	2.51209486497906e-34	ENSG00000080824	Sp09
485	anova	all	CADM3	33.1786504497434	1.04418654686394e-35	2.63199598668282e-34	ENSG00000162706	Sp09
486	anova	all	BEX4	33.1692025307344	1.06342275596585e-35	2.67496773491411e-34	ENSG00000102409	Sp09
487	anova	all	TTYH1	33.116871188011	1.17662357858495e-35	2.95363927067784e-34	ENSG00000167614	Sp09
488	anova	all	MT-ND6	32.9169067248867	1.7330651348655e-35	4.34154124461696e-34	ENSG00000198695	Sp09
489	anova	all	SOD1	32.876944460855	1.87276610332547e-35	4.67499657365855e-34	ENSG00000142168	Sp09
490	anova	all	NDUFS2	32.8766537858695	1.87382275754003e-35	4.67499657365855e-34	ENSG00000158864	Sp09
491	anova	all	ARL6IP1	32.8429916995685	2.00034354792998e-35	4.98048877259552e-34	ENSG00000170540	Sp09
492	anova	all	FXYD6	32.7705188746504	2.30273720039758e-35	5.72174029976837e-34	ENSG00000137726	Sp09
493	anova	all	LITAF	32.6581566747871	2.86526124155298e-35	7.10503421460147e-34	ENSG00000189067	Sp09
494	anova	all	NDRG1	32.610268962132	3.14532649748548e-35	7.78372802262347e-34	ENSG00000104419	Sp09
495	anova	all	VAMP2	32.6077699218581	3.16067690707967e-35	7.80591417960586e-34	ENSG00000220205	Sp09
496	anova	all	APOE	32.5781335798185	3.34857876592841e-35	8.25330149465218e-34	ENSG00000130203	Sp09
497	anova	all	MCAM	32.5578178621649	3.48385005835769e-35	8.56942997251966e-34	ENSG00000076706	Sp09
498	anova	all	C7	32.5490539264397	3.54389166015911e-35	8.6996135633424e-34	ENSG00000112936	Sp09
499	anova	all	TSPYL4	32.5409244450911	3.60051844106161e-35	8.82090940721007e-34	ENSG00000187189	Sp09
500	anova	all	RBFOX3	32.5157677100779	3.78159226392392e-35	9.24599308529399e-34	ENSG00000167281	Sp09
501	anova	all	MFAP4	32.4897923000102	3.97819540502606e-35	9.70727321885101e-34	ENSG00000166482	Sp09
502	anova	all	S1PR5	32.460422447104	4.21292842882621e-35	1.02595717215937e-33	ENSG00000180739	Sp09
503	anova	all	MT-ND4L	32.3934118039459	4.80210779826223e-35	1.16711268059157e-33	ENSG00000212907	Sp09
504	anova	all	DDR1	32.3455377230461	5.27326708116664e-35	1.27908115212822e-33	ENSG00000204580	Sp09
505	anova	all	MIF	32.3091169976029	5.66268330823637e-35	1.37081788996415e-33	ENSG00000240972	Sp09
506	anova	all	WBP2	32.2807519751631	5.98593892316496e-35	1.44620757580418e-33	ENSG00000132471	Sp09
507	anova	all	RETREG2	32.2687709898325	6.1280039590629e-35	1.47761042208174e-33	ENSG00000144567	Sp09
508	anova	all	LY6H	32.1993417215807	7.02079482677756e-35	1.68955151097157e-33	ENSG00000176956	Sp09
509	anova	all	SEMA4D	32.187462198979	7.18619337872945e-35	1.7259570541251e-33	ENSG00000187764	Sp09
510	anova	all	MAP1LC3B	32.1701592972709	7.43415175410975e-35	1.78200990576454e-33	ENSG00000140941	Sp09
511	anova	all	C11orf87	32.0971115869885	8.57964397469527e-35	2.05256648905381e-33	ENSG00000185742	Sp09
512	anova	all	KCNIP4	32.0670604000039	9.10107888528378e-35	2.17306033930848e-33	ENSG00000185774	Sp09
513	anova	all	RHEB	32.0250764740494	9.88348701269236e-35	2.35527541384335e-33	ENSG00000106615	Sp09
514	anova	all	SEMA3E	32.0163300958236	1.00548293445569e-34	2.39144530617137e-33	ENSG00000170381	Sp09
515	anova	all	C1orf61	31.9912444769321	1.05630450202837e-34	2.50744126937802e-33	ENSG00000125462	Sp09
516	anova	all	FAM49A	31.9888339836691	1.06132226576285e-34	2.51446990289745e-33	ENSG00000197872	Sp09
517	anova	all	GAL	31.974513399989	1.09163158639789e-34	2.58127584984802e-33	ENSG00000069482	Sp09
518	anova	all	CTNNA3	31.9168580241537	1.22274574219955e-34	2.88572716185125e-33	ENSG00000183230	Sp09
519	anova	all	PJA2	31.888121697781	1.29390933885494e-34	3.04457740597983e-33	ENSG00000198961	Sp09
520	anova	all	SLC13A4	31.8876800654188	1.29503497023273e-34	3.04457740597983e-33	ENSG00000164707	Sp09
521	anova	all	AC008505.1	31.8825538514982	1.30817306688514e-34	3.06956156289268e-33	ENSG00000283462	Sp09
522	anova	all	RAB40B	31.8730749897778	1.33282146054825e-34	3.12140658145639e-33	ENSG00000141542	Sp09
523	anova	all	PHYHIP	31.8600758153028	1.36738666934724e-34	3.19623365827343e-33	ENSG00000168490	Sp09
524	anova	all	FKBP1A	31.8407749944326	1.42038156035389e-34	3.31377186552029e-33	ENSG00000088832	Sp09
525	anova	all	PAFAH1B1	31.8201563094816	1.47928376061495e-34	3.44461789971766e-33	ENSG00000007168	Sp09
526	anova	all	PPIA	31.8119827045061	1.50330931487584e-34	3.49390805596143e-33	ENSG00000196262	Sp09
527	anova	all	TMEM235	31.8090459027932	1.51203745326901e-34	3.50752521180524e-33	ENSG00000204278	Sp09
528	anova	all	RPS6	31.7377501657359	1.74033384664344e-34	4.0294661506091e-33	ENSG00000137154	Sp09
529	anova	all	CEND1	31.7318929942601	1.76056691580539e-34	4.06860690845387e-33	ENSG00000184524	Sp09
530	anova	all	TSC22D4	31.7294023127321	1.76924241259398e-34	4.08094122527574e-33	ENSG00000166925	Sp09
531	anova	all	PCP4	31.6903395971412	1.91108054919747e-34	4.39980408925407e-33	ENSG00000183036	Sp09
532	anova	all	PLEKHB2	31.6551584319595	2.0486101262079e-34	4.70756744227284e-33	ENSG00000115762	Sp09
533	anova	all	ICOSLG	31.6038279240651	2.26736663467413e-34	5.20047975776571e-33	ENSG00000160223	Sp09
534	anova	all	FEZF2	31.5623323923429	2.46131036927401e-34	5.63474143527617e-33	ENSG00000153266	Sp09
535	anova	all	FTH1	31.5402876694408	2.57105718774576e-34	5.8749858168583e-33	ENSG00000167996	Sp09
536	anova	all	HINT1	31.5296626168225	2.62570049362231e-34	5.98865457733819e-33	ENSG00000169567	Sp09
537	anova	all	ACSL3	31.3386248374341	3.83452012596306e-34	8.72942430910586e-33	ENSG00000123983	Sp09
538	anova	all	HAPLN4	31.3318035383488	3.88680003731884e-34	8.83199450859161e-33	ENSG00000187664	Sp09
539	anova	all	MAP2K2	31.2765860756478	4.3373209410616e-34	9.83743014925382e-33	ENSG00000126934	Sp09
540	anova	all	APLP2	31.2362978756753	4.69892018244788e-34	1.06378331908195e-32	ENSG00000084234	Sp09
541	anova	all	NOTCH3	31.1804297751685	5.25118982590199e-34	1.18661359744273e-32	ENSG00000074181	Sp09
542	anova	all	CAPNS1	31.1402326887503	5.68860110876323e-34	1.28308392167215e-32	ENSG00000126247	Sp09
543	anova	all	DUSP1	31.1096645676086	6.04565873102608e-34	1.3611082502172e-32	ENSG00000120129	Sp09
544	anova	all	AP2S1	31.0918832284025	6.26365958818536e-34	1.4075962953229e-32	ENSG00000042753	Sp09
545	anova	all	RNF130	31.072490713944	6.51045491007388e-34	1.46037268395694e-32	ENSG00000113269	Sp09
546	anova	all	ATP6AP1	31.0257297948914	7.14661655226949e-34	1.60013529947792e-32	ENSG00000071553	Sp09
547	anova	all	AMPH	31.0171573214285	7.26986349045556e-34	1.62475468319596e-32	ENSG00000078053	Sp09
548	anova	all	UQCRH	31.0118268808698	7.34757707521115e-34	1.63704602027041e-32	ENSG00000173660	Sp09
549	anova	all	PRRT2	31.0115496125992	7.35164225053952e-34	1.63704602027041e-32	ENSG00000167371	Sp09
550	anova	all	AP1S2	30.9881741635882	7.70263903365306e-34	1.71208658520743e-32	ENSG00000182287	Sp09
551	anova	all	PNMA8B	30.9606237273345	8.13807213942667e-34	1.80558860080746e-32	ENSG00000204851	Sp09
552	anova	all	LIPA	30.9477524221318	8.34992087006376e-34	1.84923519269075e-32	ENSG00000107798	Sp09
553	anova	all	HSPB1	30.9061119695988	9.07410798103705e-34	2.00429407194992e-32	ENSG00000106211	Sp09
554	anova	all	SERINC3	30.9056298011686	9.08285411746632e-34	2.00429407194992e-32	ENSG00000132824	Sp09
555	anova	all	AC018647.1	30.8287988396892	1.05908351094722e-33	2.3328461119513e-32	ENSG00000227544	Sp09
556	anova	all	APLNR	30.7293230085467	1.29245019512557e-33	2.8417632437788e-32	ENSG00000134817	Sp09
557	anova	all	GALNT6	30.7186341117031	1.32042692896435e-33	2.89806448951331e-32	ENSG00000139629	Sp09
558	anova	all	PNMA1	30.6871777914744	1.40635069925966e-33	3.08111779542103e-32	ENSG00000176903	Sp09
559	anova	all	LIMK1	30.6735120761786	1.44541372300507e-33	3.16103448367389e-32	ENSG00000106683	Sp09
560	anova	all	TM4SF1	30.6656057008869	1.46851118354329e-33	3.20581236050298e-32	ENSG00000169908	Sp09
561	anova	all	UQCRFS1	30.6447050618202	1.53137674216746e-33	3.33709102905475e-32	ENSG00000169021	Sp09
562	anova	all	NNAT	30.6032331381812	1.66426212217659e-33	3.62021431380939e-32	ENSG00000053438	Sp09
563	anova	all	PEBP1	30.5754135982526	1.75985562917741e-33	3.82135613973248e-32	ENSG00000089220	Sp09
564	anova	all	PFN2	30.5540548378066	1.83698763497871e-33	3.9817684109246e-32	ENSG00000070087	Sp09
565	anova	all	CRIM1	30.5476012021455	1.86095683203118e-33	4.02658358789046e-32	ENSG00000150938	Sp09
566	anova	all	NXPH4	30.5313839558503	1.92258889238545e-33	4.15258819954277e-32	ENSG00000182379	Sp09
567	anova	all	UBE2M	30.4522290009244	2.25424802217934e-33	4.86034957163006e-32	ENSG00000130725	Sp09
568	anova	all	MLF2	30.4344418595859	2.33638366859068e-33	5.02857224445794e-32	ENSG00000089693	Sp09
569	anova	all	PRKCB	30.4297730134448	2.35843823754117e-33	5.06711906044653e-32	ENSG00000166501	Sp09
570	anova	all	CDK14	30.4080112150878	2.46403608957438e-33	5.28470898158715e-32	ENSG00000058091	Sp09
571	anova	all	TMEM125	30.3648779072466	2.68763019896311e-33	5.7541644802669e-32	ENSG00000179178	Sp09
572	anova	all	WNK1	30.3271585873711	2.89986179994771e-33	6.19769414411901e-32	ENSG00000060237	Sp09
573	anova	all	DOK4	30.2979808789796	3.07555385904481e-33	6.56171831183645e-32	ENSG00000125170	Sp09
574	anova	all	NUDT4	30.2864881798522	3.14766617310506e-33	6.70387090003648e-32	ENSG00000173598	Sp09
575	anova	all	ITGB1	30.1506453659039	4.14088265094e-33	8.80387659265069e-32	ENSG00000150093	Sp09
576	anova	all	RAN	30.1394325321501	4.23579634321695e-33	8.99003650969223e-32	ENSG00000132341	Sp09
577	anova	all	CRMP1	30.1248168522048	4.36281307031092e-33	9.24356842019949e-32	ENSG00000072832	Sp09
578	anova	all	RPS11	30.123069811438	4.37825018066143e-33	9.260226376918e-32	ENSG00000142534	Sp09
579	anova	all	CA2	30.1117148206567	4.47993468313968e-33	9.45892944756177e-32	ENSG00000104267	Sp09
580	anova	all	NDST3	30.0651062294487	4.92286450221411e-33	1.03762100930289e-31	ENSG00000164100	Sp09
581	anova	all	KIF1C	30.0352872249047	5.22912991832166e-33	1.10027733651433e-31	ENSG00000129250	Sp09
582	anova	all	PRKCE	30.0322261208217	5.26163697236156e-33	1.10521498259657e-31	ENSG00000171132	Sp09
583	anova	all	MT-CO3	30.0177678905773	5.41794812106572e-33	1.13609632555795e-31	ENSG00000198938	Sp09
584	anova	all	DNAJA1	29.9354466225474	6.4014442483678e-33	1.34002835507357e-31	ENSG00000086061	Sp09
585	anova	all	COX4I1	29.9309640377919	6.45989215492774e-33	1.34995182211952e-31	ENSG00000131143	Sp09
586	anova	all	PIP5K1C	29.9282936449409	6.49496635171566e-33	1.3548348262328e-31	ENSG00000186111	Sp09
587	anova	all	SPOCK2	29.9275002829119	6.50542366461065e-33	1.3548348262328e-31	ENSG00000107742	Sp09
588	anova	all	RUNDC3A	29.9098063739872	6.74310679707586e-33	1.40194694888184e-31	ENSG00000108309	Sp09
589	anova	all	ATP1A3	29.8405279327564	7.76103320514559e-33	1.61084263043981e-31	ENSG00000105409	Sp09
590	anova	all	MTRNR2L12	29.8173106954403	8.13573479080793e-33	1.68575182741741e-31	ENSG00000269028	Sp09
591	anova	all	SIRPA	29.8028508617749	8.37825917184354e-33	1.73306630077474e-31	ENSG00000198053	Sp09
592	anova	all	GNAS	29.7882049827818	8.63133155378788e-33	1.78239912576109e-31	ENSG00000087460	Sp09
593	anova	all	TMEM14A	29.7496655155087	9.33469401782622e-33	1.92439518327025e-31	ENSG00000096092	Sp09
594	anova	all	RELN	29.685062395924	1.06457432773658e-32	2.19097999269018e-31	ENSG00000189056	Sp09
595	anova	all	CFL1	29.6760886897821	1.08419793514861e-32	2.22761676591458e-31	ENSG00000172757	Sp09
596	anova	all	INA	29.6612675671952	1.1174099840387e-32	2.29200286155588e-31	ENSG00000148798	Sp09
597	anova	all	COL4A5	29.6389569130032	1.16934837509192e-32	2.39451991381887e-31	ENSG00000188153	Sp09
598	anova	all	MT-CO2	29.6342637036364	1.18057996827348e-32	2.41347660738181e-31	ENSG00000198712	Sp09
599	anova	all	ZCCHC24	29.5922600812115	1.28606818642321e-32	2.62473849399394e-31	ENSG00000165424	Sp09
600	anova	all	SECISBP2L	29.5394501658241	1.43228293916917e-32	2.91827648855719e-31	ENSG00000138593	Sp09
601	anova	all	MT-ATP6	29.5234671886033	1.47975455425653e-32	3.00998326552181e-31	ENSG00000198899	Sp09
602	anova	all	ATP5MD	29.4545514927689	1.70328933586986e-32	3.4589222808985e-31	ENSG00000173915	Sp09
603	anova	all	ROGDI	29.4397609504485	1.7555358833774e-32	3.55910881828999e-31	ENSG00000067836	Sp09
604	anova	all	RHOG	29.4312034580931	1.78649893849978e-32	3.61588568264236e-31	ENSG00000177105	Sp09
605	anova	all	MT3	29.4005579447934	1.90196555586231e-32	3.84322792073004e-31	ENSG00000087250	Sp09
606	anova	all	SNORC	29.393401862971	1.92999406786046e-32	3.89342862699574e-31	ENSG00000182600	Sp09
607	anova	all	SCOC	29.3860342078171	1.95928614605048e-32	3.94600875378371e-31	ENSG00000153130	Sp09
608	anova	all	TP53TG5	29.3290165624591	2.20165869422069e-32	4.42685485803421e-31	ENSG00000124251	Sp09
609	anova	all	ZNF536	29.1801616880338	2.98672665399457e-32	5.99552271676251e-31	ENSG00000198597	Sp09
610	anova	all	SNCG	29.178631663354	2.9961145120924e-32	6.00450818202124e-31	ENSG00000173267	Sp09
611	anova	all	TERF2IP	29.1718839033988	3.03787308797697e-32	6.07823216047765e-31	ENSG00000166848	Sp09
612	anova	all	CALB1	29.1092072309548	3.45489388436853e-32	6.90131989156949e-31	ENSG00000104327	Sp09
613	anova	all	ANKRD34C-AS1	29.0885793502315	3.60439657461949e-32	7.18821339718161e-31	ENSG00000259234	Sp09
614	anova	all	CAMKV	29.0586453559212	3.83301801853835e-32	7.63170118511911e-31	ENSG00000164076	Sp09
615	anova	all	MT1G	29.0314880608768	4.05305331166984e-32	8.05667914392908e-31	ENSG00000125144	Sp09
616	anova	all	TJP2	29.0285201259252	4.07785897499576e-32	8.0928288911239e-31	ENSG00000119139	Sp09
617	anova	all	NARS	29.0027510424042	4.29976696018838e-32	8.51939239680761e-31	ENSG00000134440	Sp09
618	anova	all	SLC5A11	28.997797448209	4.34379880740494e-32	8.59270880591026e-31	ENSG00000158865	Sp09
619	anova	all	SLC12A2	28.9875841695375	4.43602258274156e-32	8.76096544006713e-31	ENSG00000064651	Sp09
620	anova	all	TAFA2	28.9488984575895	4.80359848650727e-32	9.47161153186313e-31	ENSG00000198673	Sp09
621	anova	all	AQP1	28.9046013076529	5.26235134215291e-32	1.03594597677648e-30	ENSG00000240583	Sp09
622	anova	all	KCNV1	28.8872774016839	5.45354956696466e-32	1.07185921955214e-30	ENSG00000164794	Sp09
623	anova	all	THRA	28.8739036108496	5.6059267117853e-32	1.10003939087601e-30	ENSG00000126351	Sp09
624	anova	all	TMEFF2	28.8324731380411	6.1057504748879e-32	1.19468148163442e-30	ENSG00000144339	Sp09
625	anova	all	CYP1B1	28.8323120887792	6.1077785359633e-32	1.19468148163442e-30	ENSG00000138061	Sp09
626	anova	all	OGN	28.7927398835556	6.62725215330257e-32	1.29289366879527e-30	ENSG00000106809	Sp09
627	anova	all	JAG1	28.7924631470077	6.63103746695e-32	1.29289366879527e-30	ENSG00000101384	Sp09
628	anova	all	ARHGDIG	28.7594456758257	7.09866092769801e-32	1.38186512485841e-30	ENSG00000242173	Sp09
629	anova	all	CST3	28.7480957607834	7.26696929889075e-32	1.41216756170029e-30	ENSG00000101439	Sp09
630	anova	all	FAXDC2	28.7473992460692	7.27742792532662e-32	1.41216756170029e-30	ENSG00000170271	Sp09
631	anova	all	CBLN4	28.7357378255917	7.45480157660204e-32	1.44429396630681e-30	ENSG00000054803	Sp09
632	anova	all	CAMK2D	28.734970634752	7.46662233782049e-32	1.44429522278252e-30	ENSG00000145349	Sp09
633	anova	all	NAP1L3	28.72524565202	7.61811057992242e-32	1.47127017124094e-30	ENSG00000186310	Sp09
634	anova	all	SKP1	28.6813918154223	8.34064143690989e-32	1.60827037170699e-30	ENSG00000113558	Sp09
635	anova	all	COBL	28.6421904254757	9.04480811249246e-32	1.74130360905859e-30	ENSG00000106078	Sp09
636	anova	all	TPPP3	28.5956849002515	9.95830727705284e-32	1.91415576198068e-30	ENSG00000159713	Sp09
637	anova	all	FMNL2	28.5868420273672	1.01422527378881e-31	1.94645274286786e-30	ENSG00000157827	Sp09
638	anova	all	SEPTIN7	28.5472200956269	1.10094129374941e-31	2.10956227524867e-30	ENSG00000122545	Sp09
639	anova	all	RCN1	28.4846550786173	1.25334272527273e-31	2.39782704482929e-30	ENSG00000049449	Sp09
640	anova	all	SLC4A10	28.4774000468944	1.27233823415063e-31	2.43036483007679e-30	ENSG00000144290	Sp09
641	anova	all	OMG	28.4367142517125	1.38436747218506e-31	2.64023281551675e-30	ENSG00000126861	Sp09
642	anova	all	BICDL2	28.4264470948003	1.4141759753501e-31	2.6928818222204e-30	ENSG00000162069	Sp09
643	anova	all	OLIG2	28.3802371437119	1.55654970560826e-31	2.95938104993171e-30	ENSG00000205927	Sp09
644	anova	all	LAMP5	28.3631291071472	1.61284985128983e-31	3.06165984969227e-30	ENSG00000125869	Sp09
645	anova	all	KCTD4	28.2726969550057	1.94638716091556e-31	3.68908264220043e-30	ENSG00000180332	Sp09
646	anova	all	EIF4A2	28.2615892442414	1.99188538001665e-31	3.76947349391697e-30	ENSG00000156976	Sp09
647	anova	all	NPC1	28.2335579224552	2.1115266846527e-31	3.98970845747746e-30	ENSG00000141458	Sp09
648	anova	all	KIF1A	28.2116311422855	2.21013987081517e-31	4.16959258035732e-30	ENSG00000130294	Sp09
649	anova	all	ZNF385B	28.1938052491147	2.29372035921362e-31	4.32060576138467e-30	ENSG00000144331	Sp09
650	anova	all	MAP4K4	28.1911767574325	2.30631117898137e-31	4.33763910200728e-30	ENSG00000071054	Sp09
651	anova	all	MRGPRF	28.1900695830145	2.31163551019946e-31	4.3409745180013e-30	ENSG00000172935	Sp09
652	anova	all	PRCD	28.181962068485	2.35100326311923e-31	4.40813111834856e-30	ENSG00000214140	Sp09
653	anova	all	MAPT	28.1725856146615	2.39737578589195e-31	4.48819586256189e-30	ENSG00000186868	Sp09
654	anova	all	KIF3A	28.129814419429	2.62087886207974e-31	4.8991198912729e-30	ENSG00000131437	Sp09
655	anova	all	RASAL1	28.1112621800334	2.7242439992935e-31	5.08456227349054e-30	ENSG00000111344	Sp09
656	anova	all	SEPTIN8	28.109407018328	2.73480344998915e-31	5.0964896609935e-30	ENSG00000164402	Sp09
657	anova	all	ST18	28.0990308998674	2.79462850413206e-31	5.20005075540555e-30	ENSG00000147488	Sp09
658	anova	all	LAMP1	28.0908589265353	2.84267204169054e-31	5.28140816256336e-30	ENSG00000185896	Sp09
659	anova	all	RNF25	28.0771702032238	2.92502076884646e-31	5.42615764782215e-30	ENSG00000163481	Sp09
660	anova	all	RNF13	28.037307695882	3.178777147105e-31	5.8879622156604e-30	ENSG00000082996	Sp09
661	anova	all	CALB2	28.0319932925487	3.21424310417729e-31	5.94464779857297e-30	ENSG00000172137	Sp09
662	anova	all	AJ009632.2	27.992620934336	3.48972009809825e-31	6.44438492435818e-30	ENSG00000229425	Sp09
663	anova	all	RPL10	27.9537674774088	3.78489053382387e-31	6.97892711553497e-30	ENSG00000147403	Sp09
664	anova	all	CBLN2	27.9479691888786	3.83104792033877e-31	7.05339771478034e-30	ENSG00000141668	Sp09
665	anova	all	SLC17A6	27.9072174996904	4.17185740522069e-31	7.66931680884555e-30	ENSG00000091664	Sp09
666	anova	all	FABP3	27.8872211261387	4.35010122201123e-31	7.98498309896206e-30	ENSG00000121769	Sp09
667	anova	all	MT-CYB	27.860965509059	4.59584546132581e-31	8.42341990475382e-30	ENSG00000198727	Sp09
668	anova	all	SLC25A3	27.8188282267259	5.01982066179259e-31	9.1867226931758e-30	ENSG00000075415	Sp09
669	anova	all	LINC02668	27.7900474371917	5.33185235654871e-31	9.74318311790852e-30	ENSG00000226762	Sp09
670	anova	all	LRMP	27.7733384958265	5.52189712276138e-31	1.00754018396654e-29	ENSG00000118308	Sp09
671	anova	all	LYNX1	27.7463076047784	5.84390341968505e-31	1.06470520574739e-29	ENSG00000180155	Sp09
672	anova	all	ASPA	27.7233966234851	6.13160621807012e-31	1.11545961333195e-29	ENSG00000108381	Sp09
673	anova	all	EPHA4	27.7181437872646	6.1995546038181e-31	1.12614494846473e-29	ENSG00000116106	Sp09
674	anova	all	PSD	27.7062610485808	6.35607704075134e-31	1.15286412200571e-29	ENSG00000059915	Sp09
675	anova	all	GRIN1	27.6572632643342	7.04468882511938e-31	1.2758714205494e-29	ENSG00000176884	Sp09
676	anova	all	PRKCZ	27.6526726330551	7.11293729076678e-31	1.28632630739089e-29	ENSG00000067606	Sp09
677	anova	all	SLCO1A2	27.6472076755783	7.19505338713271e-31	1.2992544705716e-29	ENSG00000084453	Sp09
678	anova	all	TMEM30A	27.6298066643843	7.46293692053323e-31	1.34564017483066e-29	ENSG00000112697	Sp09
679	anova	all	SYT5	27.6188828963687	7.63621670142528e-31	1.37485639432878e-29	ENSG00000129990	Sp09
680	anova	all	OAZ1	27.5932136915947	8.05952363290386e-31	1.4489364178272e-29	ENSG00000104904	Sp09
681	anova	all	B3GALT1	27.5862814764516	8.17784344528747e-31	1.46804898852627e-29	ENSG00000172318	Sp09
682	anova	all	PEA15	27.5729867821281	8.40967790509863e-31	1.50745326084796e-29	ENSG00000162734	Sp09
683	anova	all	BLCAP	27.546354934832	8.89420007262286e-31	1.59197065721544e-29	ENSG00000166619	Sp09
684	anova	all	SMIM32	27.5437867225374	8.94238637110091e-31	1.59749955786193e-29	ENSG00000271824	Sp09
685	anova	all	CPE	27.5433171843998	8.9512245164452e-31	1.59749955786193e-29	ENSG00000109472	Sp09
686	anova	all	HS3ST4	27.5297220093987	9.2109795618806e-31	1.64146100792989e-29	ENSG00000182601	Sp09
687	anova	all	C14orf132	27.4779329966023	1.02720065807331e-30	1.82787890028329e-29	ENSG00000227051	Sp09
688	anova	all	GPD1	27.4619964335325	1.06226644493763e-30	1.8875301292678e-29	ENSG00000167588	Sp09
689	anova	all	CLU	27.4600348261953	1.06666518599836e-30	1.89259534090419e-29	ENSG00000120885	Sp09
690	anova	all	LINC01608	27.4500759737096	1.08928178720005e-30	1.92992316645227e-29	ENSG00000253877	Sp09
691	anova	all	CRYM	27.4227005341146	1.15397258413334e-30	2.04157957178438e-29	ENSG00000103316	Sp09
692	anova	all	DDX24	27.3644178129283	1.30489156853379e-30	2.30524558169445e-29	ENSG00000089737	Sp09
693	anova	all	COL9A3	27.3601764634697	1.31662114763715e-30	2.32261089897029e-29	ENSG00000092758	Sp09
694	anova	all	LMO3	27.3129359191086	1.45467329530429e-30	2.5624468350281e-29	ENSG00000048540	Sp09
695	anova	all	HDAC11	27.3092146158677	1.46614894695114e-30	2.57894544985291e-29	ENSG00000163517	Sp09
696	anova	all	PACSIN1	27.2638930186045	1.61345323635793e-30	2.83397497334421e-29	ENSG00000124507	Sp09
697	anova	all	PLD1	27.2557220183369	1.64155584871144e-30	2.87919946205127e-29	ENSG00000075651	Sp09
698	anova	all	CAMKK2	27.2425016716877	1.68807305857085e-30	2.95654629527631e-29	ENSG00000110931	Sp09
699	anova	all	PAQR4	27.2052131526338	1.82655916403812e-30	3.19451870963749e-29	ENSG00000162073	Sp09
700	anova	all	ZNF483	27.1486358862429	2.05886468409129e-30	3.59566010900228e-29	ENSG00000173258	Sp09
701	anova	all	CELF4	27.1316135368305	2.13442201474744e-30	3.722298021439e-29	ENSG00000101489	Sp09
702	anova	all	TPM1	27.1092929869898	2.23774699671336e-30	3.89693120154143e-29	ENSG00000140416	Sp09
703	anova	all	NINJ2	27.0871000653833	2.34547848394334e-30	4.07873036503661e-29	ENSG00000171840	Sp09
704	anova	all	ATP5MPL	27.0760900888025	2.40084856311691e-30	4.16908717103753e-29	ENSG00000156411	Sp09
705	anova	all	CA10	27.0427805514531	2.57651564822144e-30	4.46778777297973e-29	ENSG00000154975	Sp09
706	anova	all	GNB1	26.9925362515182	2.86630991538135e-30	4.96326327415538e-29	ENSG00000078369	Sp09
707	anova	all	GPR6	26.9845712939877	2.91517535318287e-30	5.04073814606232e-29	ENSG00000146360	Sp09
708	anova	all	MIR600HG	26.9742884333222	2.97950465578316e-30	5.1446955391171e-29	ENSG00000236901	Sp09
709	anova	all	ZNF365	26.9483836631848	3.14797693756814e-30	5.42792920476312e-29	ENSG00000138311	Sp09
710	anova	all	PAM	26.9367573996292	3.22667786416901e-30	5.55579392809383e-29	ENSG00000145730	Sp09
711	anova	all	RPL13	26.9313487398052	3.26396302917057e-30	5.61208833074686e-29	ENSG00000167526	Sp09
712	anova	all	AL033523.1	26.8971836165937	3.50972641441429e-30	6.02618053598521e-29	ENSG00000228793	Sp09
713	anova	all	PEX5L	26.8807251828835	3.63469031041747e-30	6.23199004836655e-29	ENSG00000114757	Sp09
714	anova	all	ADGRA1-AS1	26.8383202701187	3.97771042606225e-30	6.81057562445533e-29	ENSG00000256925	Sp09
715	anova	all	CHGA	26.7261615546865	5.05069818905327e-30	8.63563431624843e-29	ENSG00000100604	Sp09
716	anova	all	LGALS3	26.6994833077865	5.34624890345153e-30	9.12819732467806e-29	ENSG00000131981	Sp09
717	anova	all	NELL2	26.6986443348249	5.35582076372911e-30	9.13178644861763e-29	ENSG00000184613	Sp09
718	anova	all	IGSF8	26.6883097844016	5.47515382649564e-30	9.32225007366423e-29	ENSG00000162729	Sp09
719	anova	all	PPP1R7	26.623205714003	6.29103270067746e-30	1.06965055307068e-28	ENSG00000115685	Sp09
720	anova	all	KCNH1	26.5789373391642	6.91475490551155e-30	1.17406775999831e-28	ENSG00000143473	Sp09
721	anova	all	VSTM2A	26.5730028017049	7.0029774024815e-30	1.18739804085071e-28	ENSG00000170419	Sp09
722	anova	all	AL358216.1	26.5666771109625	7.09826377943591e-30	1.20188746126875e-28	ENSG00000225140	Sp09
723	anova	all	ATP5F1D	26.5563936822498	7.25596306982418e-30	1.22674732783892e-28	ENSG00000099624	Sp09
724	anova	all	RBP7	26.5558013189005	7.26515390883746e-30	1.22674732783892e-28	ENSG00000162444	Sp09
725	anova	all	PCSK1N	26.5411972875905	7.49549015897665e-30	1.2638947199102e-28	ENSG00000102109	Sp09
726	anova	all	MSX1	26.5263808271702	7.73669806483251e-30	1.30277043860299e-28	ENSG00000163132	Sp09
727	anova	all	RASGRP3	26.4981294798973	8.2185121288284e-30	1.38199877269501e-28	ENSG00000152689	Sp09
728	anova	all	ATP1A2	26.4904553905493	8.35453546926548e-30	1.40294225428256e-28	ENSG00000018625	Sp09
729	anova	all	ATP6V0C	26.4694523579926	8.73852720544289e-30	1.46541145523374e-28	ENSG00000185883	Sp09
730	anova	all	JPH4	26.3935766109534	1.02800703877803e-29	1.72155973274814e-28	ENSG00000092051	Sp09
731	anova	all	AQP4	26.3829590099968	1.05166237609674e-29	1.75876505441622e-28	ENSG00000171885	Sp09
732	anova	all	AL365181.4	26.340924378267	1.1508222204993e-29	1.92196743792403e-28	ENSG00000272971	Sp09
733	anova	all	TBR1	26.3355969394536	1.16404470675868e-29	1.94139789087652e-28	ENSG00000136535	Sp09
734	anova	all	VWA1	26.3261591793497	1.18784573210173e-29	1.97839428813945e-28	ENSG00000179403	Sp09
735	anova	all	TPT1	26.3226563721346	1.19680366929362e-29	1.99060202137612e-28	ENSG00000133112	Sp09
736	anova	all	VGF	26.319174026044	1.20577674470918e-29	2.00280172609643e-28	ENSG00000128564	Sp09
737	anova	all	SLC6A7	26.2843127363875	1.29942731435508e-29	2.15542726159984e-28	ENSG00000011083	Sp09
738	anova	all	CACYBP	26.2595650655218	1.37032565976022e-29	2.26995002582231e-28	ENSG00000116161	Sp09
739	anova	all	AL627171.2	26.2311230328359	1.4566359780055e-29	2.40965829920396e-28	ENSG00000282885	Sp09
740	anova	all	HSPB3	26.1640957185267	1.68233923460059e-29	2.77926988418814e-28	ENSG00000169271	Sp09
741	anova	all	ANXA2	26.1367201554209	1.78436991981473e-29	2.94384915920852e-28	ENSG00000182718	Sp09
742	anova	all	ABCA8	26.1072478215082	1.90119780850383e-29	3.13236431387593e-28	ENSG00000141338	Sp09
743	anova	all	TSPAN15	26.0611789052363	2.09944996783769e-29	3.45434399149606e-28	ENSG00000099282	Sp09
744	anova	all	B3GALT2	26.0411497508666	2.1920191384568e-29	3.60180564081108e-28	ENSG00000162630	Sp09
745	anova	all	NAT8L	25.9782361190243	2.51040603972991e-29	4.11942467593264e-28	ENSG00000185818	Sp09
746	anova	all	RGS12	25.9335208080637	2.76466469065916e-29	4.5305664669314e-28	ENSG00000159788	Sp09
747	anova	all	SPOCK3	25.9298696726833	2.78653771906521e-29	4.56029767276735e-28	ENSG00000196104	Sp09
748	anova	all	TMEM63A	25.867699102536	3.18692936536523e-29	5.20504290317432e-28	ENSG00000196187	Sp09
749	anova	all	NCKAP1	25.8673955584867	3.18902015090189e-29	5.20504290317432e-28	ENSG00000061676	Sp09
750	anova	all	SH3GL3	25.8412531142373	3.37437076196197e-29	5.500224341998e-28	ENSG00000140600	Sp09
751	anova	all	KCNMB4	25.8225024677202	3.5139633880452e-29	5.72013347787651e-28	ENSG00000135643	Sp09
752	anova	all	GAB2	25.8138131339952	3.58061139981771e-29	5.82087425036856e-28	ENSG00000033327	Sp09
753	anova	all	PAIP2B	25.8104603366871	3.60666687273685e-29	5.85093341975385e-28	ENSG00000124374	Sp09
754	anova	all	HUNK	25.8102030917027	3.6086738637991e-29	5.85093341975385e-28	ENSG00000142149	Sp09
755	anova	all	SOD2	25.8050350105555	3.64923376069492e-29	5.90885863900602e-28	ENSG00000112096	Sp09
756	anova	all	SUB1	25.7992522199616	3.69516273016276e-29	5.97531274817986e-28	ENSG00000113387	Sp09
757	anova	all	CTXN3	25.7663881803725	3.96746373176645e-29	6.40716566986062e-28	ENSG00000205279	Sp09
758	anova	all	CPLX2	25.765016221029	3.97926101601575e-29	6.41773956738688e-28	ENSG00000145920	Sp09
759	anova	all	AC009063.2	25.7537455536287	4.07752330802335e-29	6.5675523637135e-28	ENSG00000260788	Sp09
760	anova	all	TYROBP	25.730519992437	4.28779191998321e-29	6.89713897655194e-28	ENSG00000011600	Sp09
761	anova	all	POU3F1	25.6932974257169	4.64780916308089e-29	7.46642142163783e-28	ENSG00000185668	Sp09
762	anova	all	FAM81A	25.6608331378713	4.98659344157727e-29	8.00014498993205e-28	ENSG00000157470	Sp09
763	anova	all	ASGR1	25.6597725623502	4.99807137370859e-29	8.00805013677424e-28	ENSG00000141505	Sp09
764	anova	all	NEUROD1	25.6163423359301	5.491677479416e-29	8.7874027730184e-28	ENSG00000162992	Sp09
765	anova	all	MT1E	25.6030259962532	5.65264972380907e-29	9.03315593118508e-28	ENSG00000169715	Sp09
766	anova	all	LDB3	25.6022773869182	5.66183900886933e-29	9.0360289665049e-28	ENSG00000122367	Sp09
767	anova	all	LDHB	25.5800399340867	5.94177982252592e-29	9.47043785272221e-28	ENSG00000111716	Sp09
768	anova	all	FAM168B	25.5748394477906	6.00923449610777e-29	9.56548069204655e-28	ENSG00000152102	Sp09
769	anova	all	ATP5MC1	25.5644482224219	6.14633725500995e-29	9.77099778185912e-28	ENSG00000159199	Sp09
770	anova	all	PVALB	25.5276041165555	6.65836505709699e-29	1.05712354315598e-27	ENSG00000100362	Sp09
771	anova	all	PRIMA1	25.5218747667668	6.74176105792822e-29	1.06897573194776e-27	ENSG00000175785	Sp09
772	anova	all	TMEM98	25.5108133670195	6.90575895763104e-29	1.09310879774553e-27	ENSG00000006042	Sp09
773	anova	all	PSD3	25.5104079559587	6.91184540414966e-29	1.09310879774553e-27	ENSG00000156011	Sp09
774	anova	all	RTBDN	25.4131077589621	8.54066972430715e-29	1.34896236924619e-27	ENSG00000132026	Sp09
775	anova	all	CERS6	25.393085534077	8.92114058654591e-29	1.40723798284547e-27	ENSG00000172292	Sp09
776	anova	all	CAMK2G	25.389254880734	8.99585556465208e-29	1.41719502935402e-27	ENSG00000148660	Sp09
777	anova	all	PLPPR1	25.357792536614	9.6338593870407e-29	1.5157520078066e-27	ENSG00000148123	Sp09
778	anova	all	CFL2	25.3305579962595	1.02228405316232e-28	1.60635251284182e-27	ENSG00000165410	Sp09
779	anova	all	CDH13	25.3182524745143	1.05007344517007e-28	1.6463282742781e-27	ENSG00000140945	Sp09
780	anova	all	PRKAR1A	25.3181019511877	1.0504180400302e-28	1.6463282742781e-27	ENSG00000108946	Sp09
781	anova	all	YBX3	25.2998260597701	1.09311530769045e-28	1.7110543708727e-27	ENSG00000060138	Sp09
782	anova	all	UBA1	25.2472616178553	1.22592256287284e-28	1.91648380193356e-27	ENSG00000130985	Sp09
783	anova	all	GAD2	25.2407475126918	1.24347523606242e-28	1.94025640530712e-27	ENSG00000136750	Sp09
784	anova	all	NRN1	25.2404424245593	1.24430349428285e-28	1.94025640530712e-27	ENSG00000124785	Sp09
785	anova	all	AP2A1	25.2162701618897	1.31172475663099e-28	2.04278154774699e-27	ENSG00000196961	Sp09
786	anova	all	SMPX	25.198168551972	1.36461369745633e-28	2.12244305997502e-27	ENSG00000091482	Sp09
787	anova	all	RPL12	25.1563486861514	1.49516677523409e-28	2.3225430530161e-27	ENSG00000197958	Sp09
788	anova	all	HCN1	25.1492885235975	1.51841741866915e-28	2.35566661716121e-27	ENSG00000164588	Sp09
789	anova	all	HPN-AS1	25.1233037045349	1.60717322667108e-28	2.49020186261773e-27	ENSG00000227392	Sp09
790	anova	all	ITPKA	25.1178412480752	1.62648621394509e-28	2.5169359449973e-27	ENSG00000137825	Sp09
791	anova	all	FRMPD2	25.0889330671184	1.73265519201155e-28	2.67783940863984e-27	ENSG00000170324	Sp09
792	anova	all	TPST1	25.0590804357229	1.84962889440374e-28	2.85501429723304e-27	ENSG00000169902	Sp09
793	anova	all	ENHO	25.0208863939548	2.01096682314208e-28	3.10013485660933e-27	ENSG00000168913	Sp09
794	anova	all	RPRM	25.0176550820699	2.02525040113506e-28	3.11822243751588e-27	ENSG00000177519	Sp09
795	anova	all	SOWAHA	25.0135689102234	2.04345921297878e-28	3.14230048788247e-27	ENSG00000198944	Sp09
796	anova	all	PHGDH	25.004762905895	2.08326326478025e-28	3.1994840969772e-27	ENSG00000092621	Sp09
797	anova	all	NTM-AS1	25.0009700997337	2.10064693497217e-28	3.22213410038077e-27	ENSG00000224795	Sp09
798	anova	all	SERPINE2	24.963440447392	2.28073609287452e-28	3.49398480393372e-27	ENSG00000135919	Sp09
799	anova	all	CLSTN3	24.9531588732762	2.3327337700537e-28	3.5691702551823e-27	ENSG00000139182	Sp09
800	anova	all	MT-ND3	24.9279165616078	2.46551643359919e-28	3.76761730009376e-27	ENSG00000198840	Sp09
801	anova	all	H2AFZ	24.9196285893171	2.51075395152685e-28	3.8319559372554e-27	ENSG00000164032	Sp09
802	anova	all	PARM1	24.9155218315536	2.53347840306116e-28	3.86181714182328e-27	ENSG00000169116	Sp09
803	anova	all	PSEN1	24.8995031099603	2.6241149585956e-28	3.9949944419466e-27	ENSG00000080815	Sp09
804	anova	all	GPR26	24.884303654465	2.71313516026298e-28	4.12538275301181e-27	ENSG00000154478	Sp09
805	anova	all	FOS	24.8737953412412	2.77645320350875e-28	4.21641495812353e-27	ENSG00000170345	Sp09
806	anova	all	ITIH2	24.8678216519691	2.81310930956438e-28	4.26678180017674e-27	ENSG00000151655	Sp09
807	anova	all	DUSP3	24.8671681338233	2.81714893765912e-28	4.2676140970115e-27	ENSG00000108861	Sp09
808	anova	all	AC103681.2	24.8637588604741	2.83831782727185e-28	4.29436082158396e-27	ENSG00000254664	Sp09
809	anova	all	CLSTN2	24.8503985602866	2.92283075454623e-28	4.416762172352e-27	ENSG00000158258	Sp09
810	anova	all	VAMP3	24.7860691997507	3.3666486477947e-28	5.08114564435682e-27	ENSG00000049245	Sp09
811	anova	all	SPRYD3	24.7767203710598	3.43657162204126e-28	5.18028213063557e-27	ENSG00000167778	Sp09
812	anova	all	RPS9	24.7452232230738	3.68309904839543e-28	5.54505983579238e-27	ENSG00000170889	Sp09
813	anova	all	NTNG1	24.7409239142708	3.71810420192769e-28	5.59087624459607e-27	ENSG00000162631	Sp09
814	anova	all	PCSK1	24.7384628113495	3.73829325322434e-28	5.61432862661763e-27	ENSG00000175426	Sp09
815	anova	all	CA11	24.7358142983451	3.76014306977597e-28	5.64021460466395e-27	ENSG00000063180	Sp09
816	anova	all	SMIM18	24.7330249013156	3.78329427929607e-28	5.66798683387187e-27	ENSG00000253457	Sp09
817	anova	all	SORL1	24.7293120491492	3.81433284377258e-28	5.70749314750548e-27	ENSG00000137642	Sp09
818	anova	all	ITM2A	24.6866005395028	4.19039009051864e-28	6.26253286755384e-27	ENSG00000078596	Sp09
819	anova	all	MAL2	24.6838412642237	4.21593139164347e-28	6.29301114320408e-27	ENSG00000147676	Sp09
820	anova	all	AC073365.1	24.6733757405318	4.31423955355914e-28	6.43189982222689e-27	ENSG00000223812	Sp09
821	anova	all	TSPAN13	24.668333533264	4.36242478903457e-28	6.4958152309315e-27	ENSG00000106537	Sp09
822	anova	all	POPDC3	24.6561938503102	4.48067218599946e-28	6.66377341530942e-27	ENSG00000132429	Sp09
823	anova	all	LINC00507	24.6552361997775	4.4901365311459e-28	6.66973500525621e-27	ENSG00000256193	Sp09
824	anova	all	CABP1	24.6311611593881	4.73480004736517e-28	7.02462749745622e-27	ENSG00000157782	Sp09
825	anova	all	CYB5R2	24.6186293198869	4.86742625556941e-28	7.21203373990615e-27	ENSG00000166394	Sp09
826	anova	all	ST6GALNAC5	24.6181180321179	4.87291604839467e-28	7.21203373990615e-27	ENSG00000117069	Sp09
827	anova	all	PCSK6	24.5714119125755	5.40164978654895e-28	7.98490551881027e-27	ENSG00000140479	Sp09
828	anova	all	PPFIA3	24.5376354488081	5.81969838853224e-28	8.59248946857569e-27	ENSG00000177380	Sp09
829	anova	all	HLF	24.5351395329478	5.85185383662341e-28	8.62954320298205e-27	ENSG00000108924	Sp09
830	anova	all	SNAP91	24.5338198424605	5.86892798249828e-28	8.64429452843873e-27	ENSG00000065609	Sp09
831	anova	all	KCNC1	24.5152428189014	6.11467242300553e-28	8.99541159702077e-27	ENSG00000129159	Sp09
832	anova	all	SLC35F1	24.5009512312479	6.31076159996472e-28	9.27272362494816e-27	ENSG00000196376	Sp09
833	anova	all	PREX1	24.4887469931669	6.48321891267525e-28	9.51468802010264e-27	ENSG00000124126	Sp09
834	anova	all	TLE4	24.4831015465103	6.56459282724881e-28	9.6225596298701e-27	ENSG00000106829	Sp09
835	anova	all	UQCRC1	24.472502176173	6.72016296675952e-28	9.83880146929762e-27	ENSG00000010256	Sp09
836	anova	all	AP1S1	24.4715841517201	6.733810619577e-28	9.84698981152258e-27	ENSG00000106367	Sp09
837	anova	all	PINK1	24.4679592133973	6.78797349379944e-28	9.91433404560312e-27	ENSG00000158828	Sp09
838	anova	all	CKMT1B	24.4674087610445	6.79623650381959e-28	9.91455742949815e-27	ENSG00000237289	Sp09
839	anova	all	IFT57	24.4598911495881	6.91010517873888e-28	1.00686574267083e-26	ENSG00000114446	Sp09
840	anova	all	SLC6A1	24.452754185334	7.01998635271772e-28	1.02165872811874e-26	ENSG00000157103	Sp09
841	anova	all	FBLN7	24.4473106117245	7.10497788276025e-28	1.03279850911705e-26	ENSG00000144152	Sp09
842	anova	all	DCTN2	24.3764371497873	8.31097408058912e-28	1.20667052417104e-26	ENSG00000175203	Sp09
843	anova	all	PICALM	24.2903764703458	1.00562918989682e-27	1.45834126292866e-26	ENSG00000073921	Sp09
844	anova	all	VAMP1	24.2694914391606	1.05328471529356e-27	1.52564047920186e-26	ENSG00000139190	Sp09
845	anova	all	ATL1	24.2229498229574	1.16783195999366e-27	1.68955570543461e-26	ENSG00000198513	Sp09
846	anova	all	CLCA4	24.1973222434125	1.23618244277477e-27	1.78632746606638e-26	ENSG00000016602	Sp09
847	anova	all	CTSB	24.1909565853938	1.25377609595119e-27	1.80961189763912e-26	ENSG00000164733	Sp09
848	anova	all	SYT2	24.1853711406352	1.26942103028561e-27	1.83003208670302e-26	ENSG00000143858	Sp09
849	anova	all	RPH3A	24.1521174617327	1.36672264715006e-27	1.96667473832593e-26	ENSG00000089169	Sp09
850	anova	all	TMEM191B	24.1518871508989	1.36742210844748e-27	1.96667473832593e-26	ENSG00000278558	Sp09
851	anova	all	CCNE2	24.1439157019986	1.39185519286872e-27	1.99946295332787e-26	ENSG00000175305	Sp09
852	anova	all	AC092958.1	24.1264760388985	1.44685385814611e-27	2.07603150420613e-26	ENSG00000239922	Sp09
853	anova	all	PSMD8	24.1185707832445	1.4725004313841e-27	2.11035378354873e-26	ENSG00000099341	Sp09
854	anova	all	ADAMTSL2	24.1136497274204	1.48869631727519e-27	2.13106703497532e-26	ENSG00000197859	Sp09
855	anova	all	FSCN1	24.0757789949933	1.61949106492944e-27	2.31558810160963e-26	ENSG00000075618	Sp09
856	anova	all	TINAGL1	24.0458288730443	1.73108353394103e-27	2.47225422925574e-26	ENSG00000142910	Sp09
857	anova	all	RGCC	24.0372594730557	1.76441553760124e-27	2.51691714669488e-26	ENSG00000102760	Sp09
858	anova	all	DNAJC30	23.975914643622	2.02268592206051e-27	2.88197382251628e-26	ENSG00000176410	Sp09
859	anova	all	MAPRE2	23.9664908986666	2.06560657733628e-27	2.93970202653504e-26	ENSG00000166974	Sp09
860	anova	all	SRGN	23.9558856580852	2.11500676644012e-27	3.00650671159657e-26	ENSG00000122862	Sp09
861	anova	all	C1QTNF4	23.9504833871566	2.14062686406491e-27	3.03939180176464e-26	ENSG00000172247	Sp09
862	anova	all	DGKB	23.93432610497	2.21913350223541e-27	3.14720499591971e-26	ENSG00000136267	Sp09
863	anova	all	DCTN1	23.9253913477017	2.26378553905987e-27	3.20681091715029e-26	ENSG00000204843	Sp09
864	anova	all	RPS12	23.9152453107384	2.31558965380438e-27	3.27639855529612e-26	ENSG00000112306	Sp09
865	anova	all	PTOV1	23.9128278500853	2.32810800927985e-27	3.29030293797065e-26	ENSG00000104960	Sp09
866	anova	all	RAP1GAP	23.8634105059062	2.59949272397692e-27	3.66960722293508e-26	ENSG00000076864	Sp09
867	anova	all	PPA1	23.847348445988	2.69439431195789e-27	3.79918921149772e-26	ENSG00000180817	Sp09
868	anova	all	FMOD	23.8460347062289	2.70230918197038e-27	3.80595964857003e-26	ENSG00000122176	Sp09
869	anova	all	MGAT5B	23.7913462894404	3.05343575165184e-27	4.29554108906142e-26	ENSG00000167889	Sp09
870	anova	all	ARHGAP35	23.7779690751947	3.146106523233e-27	4.42082209730154e-26	ENSG00000160007	Sp09
871	anova	all	CACNG3	23.7502913996662	3.34694007922182e-27	4.69762829718562e-26	ENSG00000006116	Sp09
872	anova	all	SMYD2	23.7013157666698	3.73449967006517e-27	5.23558009937462e-26	ENSG00000143499	Sp09
873	anova	all	PRKCQ	23.6975540787311	3.76607402672747e-27	5.27379782093279e-26	ENSG00000065675	Sp09
874	anova	all	PRAG1	23.6747596783732	3.96323900570622e-27	5.54354654974354e-26	ENSG00000275342	Sp09
875	anova	all	LY6E	23.6741654093768	3.96851605319081e-27	5.5445838571723e-26	ENSG00000160932	Sp09
876	anova	all	DIP2B	23.646341854655	4.223676147212e-27	5.89434256845511e-26	ENSG00000066084	Sp09
877	anova	all	AC110491.1	23.6252238985901	4.42832209869298e-27	6.17288912845172e-26	ENSG00000261292	Sp09
878	anova	all	MAP6D1	23.6016817463329	4.66826041723362e-27	6.49994118458782e-26	ENSG00000180834	Sp09
879	anova	all	NR2F2	23.5857375747379	4.83815916685964e-27	6.72883911431844e-26	ENSG00000185551	Sp09
880	anova	all	KCNJ10	23.5553895867577	5.17895021714555e-27	7.19462118234141e-26	ENSG00000177807	Sp09
881	anova	all	ESAM	23.5357053014953	5.41282355545448e-27	7.51098387802849e-26	ENSG00000149564	Sp09
882	anova	all	LINC02607	23.5345661307388	5.42667948400476e-27	7.52167309432632e-26	ENSG00000228971	Sp09
883	anova	all	SARS	23.5115363453919	5.71458642434645e-27	7.91175753540604e-26	ENSG00000031698	Sp09
884	anova	all	GAD1	23.4975682423307	5.89665614172721e-27	8.15459517337276e-26	ENSG00000128683	Sp09
885	anova	all	TYMSOS	23.488995009996	6.01128819628167e-27	8.30372861011791e-26	ENSG00000176912	Sp09
886	anova	all	PLEKHG3	23.4856013018834	6.05728305693763e-27	8.35782001930728e-26	ENSG00000126822	Sp09
887	anova	all	SYNGR2	23.4558510530903	6.47597342857486e-27	8.92545379530188e-26	ENSG00000108639	Sp09
888	anova	all	CACNB2	23.455247340679	6.48476504769416e-27	8.92750593559247e-26	ENSG00000165995	Sp09
889	anova	all	C3	23.4530704502489	6.51656618071496e-27	8.96119477606754e-26	ENSG00000125730	Sp09
890	anova	all	ANKRD40	23.4447109371149	6.64015316436399e-27	9.12088454318537e-26	ENSG00000154945	Sp09
891	anova	all	TMEM155	23.4439250244858	6.65189283064837e-27	9.12675531477849e-26	ENSG00000164112	Sp09
892	anova	all	SNX22	23.4378943709326	6.74267502685879e-27	9.24094195104806e-26	ENSG00000157734	Sp09
893	anova	all	FBLN1	23.4242694853948	6.95239903858657e-27	9.51770193132372e-26	ENSG00000077942	Sp09
894	anova	all	UBE2S	23.3910317690695	7.49201166613972e-27	1.02449488387649e-25	ENSG00000108106	Sp09
895	anova	all	FBXL16	23.3734097943178	7.79502166177565e-27	1.06473899234869e-25	ENSG00000127585	Sp09
896	anova	all	ADCY2	23.355518985906	8.11528977991417e-27	1.10724796383316e-25	ENSG00000078295	Sp09
897	anova	all	MAPK9	23.3526826088257	8.16726823735364e-27	1.11309759422127e-25	ENSG00000050748	Sp09
898	anova	all	NUAK1	23.3505335553888	8.20687424997828e-27	1.1172498630956e-25	ENSG00000074590	Sp09
899	anova	all	COL6A2	23.3413380311538	8.37854025559548e-27	1.1393509969372e-25	ENSG00000142173	Sp09
900	anova	all	MKX	23.3323346036758	8.55012479510627e-27	1.16139195133527e-25	ENSG00000150051	Sp09
901	anova	all	RPL21	23.3270998978426	8.65150907240076e-27	1.17385902785904e-25	ENSG00000122026	Sp09
902	anova	all	ABR	23.2790947809592	9.63963095059287e-27	1.30647991542126e-25	ENSG00000159842	Sp09
903	anova	all	LINC01007	23.2774534656373	9.67535575132281e-27	1.30986959091829e-25	ENSG00000233123	Sp09
904	anova	all	GABBR2	23.2659557134475	9.9293833324987e-27	1.34277335442253e-25	ENSG00000136928	Sp09
905	anova	all	ATP2B2	23.2455675480212	1.03964688600853e-26	1.40438488192864e-25	ENSG00000157087	Sp09
906	anova	all	SVOP	23.232266628967	1.07130571427138e-26	1.4455532402834e-25	ENSG00000166111	Sp09
907	anova	all	NCS1	23.2043269926742	1.14100675508637e-26	1.53790601774321e-25	ENSG00000107130	Sp09
908	anova	all	SPTBN2	23.1958131963098	1.16314113565816e-26	1.56601325808602e-25	ENSG00000173898	Sp09
909	anova	all	LGALS3BP	23.1900378741581	1.17840170655992e-26	1.58481417631408e-25	ENSG00000108679	Sp09
910	anova	all	CPNE5	23.1852057878513	1.19132476853054e-26	1.60043354893252e-25	ENSG00000124772	Sp09
911	anova	all	COL9A2	23.1835279547122	1.19584532502424e-26	1.60474304044142e-25	ENSG00000049089	Sp09
912	anova	all	TFB2M	23.1267091194518	1.35957623669857e-26	1.82245827781141e-25	ENSG00000162851	Sp09
913	anova	all	GAS7	23.0997319103327	1.4450455273789e-26	1.93490488195038e-25	ENSG00000007237	Sp09
914	anova	all	DYNLL1	23.0451167058694	1.63501734380618e-26	2.18688041882172e-25	ENSG00000088986	Sp09
915	anova	all	NDRG2	23.0423835810987	1.64515949151853e-26	2.19804095997967e-25	ENSG00000165795	Sp09
916	anova	all	SCN1A	23.0383770991834	1.66014150403388e-26	2.21563645052557e-25	ENSG00000144285	Sp09
917	anova	all	ADGRB2	23.0083836863186	1.77675457446904e-26	2.36868317043446e-25	ENSG00000121753	Sp09
918	anova	all	AASDHPPT	22.9994258066766	1.81315751647635e-26	2.41458067962128e-25	ENSG00000149313	Sp09
919	anova	all	CIDEA	22.9954923984499	1.8293785642961e-26	2.43353133280956e-25	ENSG00000176194	Sp09
920	anova	all	LAMB1	22.9799256939533	1.89502140191017e-26	2.51811267808172e-25	ENSG00000091136	Sp09
921	anova	all	IDS	22.9761125548666	1.91145955200268e-26	2.53719793954753e-25	ENSG00000010404	Sp09
922	anova	all	TMEM233	22.9722273087303	1.92835630585409e-26	2.55684987408527e-25	ENSG00000224982	Sp09
923	anova	all	ATP5IF1	22.9668326555366	1.95206719962529e-26	2.58548445454162e-25	ENSG00000130770	Sp09
924	anova	all	BDNF	22.962486578151	1.97138278767147e-26	2.60824183758482e-25	ENSG00000176697	Sp09
925	anova	all	CD99	22.9084735118762	2.2281342834012e-26	2.94475044481943e-25	ENSG00000002586	Sp09
926	anova	all	DCTN3	22.8842752899114	2.35384345450769e-26	3.10753091051366e-25	ENSG00000137100	Sp09
927	anova	all	DHCR24	22.844691491484	2.57507520314631e-26	3.39593250900363e-25	ENSG00000116133	Sp09
928	anova	all	TMC7	22.8389019400984	2.60914396894039e-26	3.43715355822157e-25	ENSG00000170537	Sp09
929	anova	all	KLK7	22.821394256354	2.71495633588025e-26	3.57269550119871e-25	ENSG00000169035	Sp09
930	anova	all	PCDH9	22.8135218398164	2.76393418094891e-26	3.63323606044091e-25	ENSG00000184226	Sp09
931	anova	all	CD44	22.7965715807343	2.87243232969615e-26	3.77180292486955e-25	ENSG00000026508	Sp09
932	anova	all	TMEM246	22.7957373073442	2.87788192984873e-26	3.77490414081553e-25	ENSG00000165152	Sp09
933	anova	all	KIF1B	22.7772371084887	3.00144098141982e-26	3.93275626986681e-25	ENSG00000054523	Sp09
934	anova	all	TBX18	22.7716454876358	3.03982779597393e-26	3.97878959376673e-25	ENSG00000112837	Sp09
935	anova	all	GUCY1B1	22.7606065180092	3.1170691564812e-26	4.07552625005163e-25	ENSG00000061918	Sp09
936	anova	all	SLC48A1	22.7573153021722	3.14047868666953e-26	4.10174700262127e-25	ENSG00000211584	Sp09
937	anova	all	TMEM151A	22.7382025690644	3.27996606335673e-26	4.27935807092166e-25	ENSG00000179292	Sp09
938	anova	all	RFFL	22.7307468211801	3.33605657297741e-26	4.34789889175361e-25	ENSG00000092871	Sp09
939	anova	all	DSTN	22.7178510467478	3.43536392735156e-26	4.47248417317177e-25	ENSG00000125868	Sp09
940	anova	all	NKAIN2	22.7173904632998	3.43896533560856e-26	4.47248417317177e-25	ENSG00000188580	Sp09
941	anova	all	MLC1	22.7043984176749	3.54213506607714e-26	4.60176420646047e-25	ENSG00000100427	Sp09
942	anova	all	RNF144A-AS1	22.6931069464426	3.63433014351529e-26	4.7165271766958e-25	ENSG00000228203	Sp09
943	anova	all	KCNB1	22.6874363571612	3.68153862913787e-26	4.77272637764692e-25	ENSG00000158445	Sp09
944	anova	all	RAPGEF5	22.6729646038202	3.80483734015968e-26	4.92734496646739e-25	ENSG00000136237	Sp09
945	anova	all	ZYG11B	22.6692484706239	3.83716444291543e-26	4.96395082694615e-25	ENSG00000162378	Sp09
946	anova	all	C11orf80	22.6381579146241	4.1186989449672e-26	5.32252585647189e-25	ENSG00000173715	Sp09
947	anova	all	S100A11	22.6351076009606	4.14741767989125e-26	5.35397900070438e-25	ENSG00000163191	Sp09
948	anova	all	LINC01140	22.6335712655398	4.16195859329484e-26	5.36708267964446e-25	ENSG00000267272	Sp09
949	anova	all	OPA1	22.6296595250218	4.19921421284392e-26	5.40941978419567e-25	ENSG00000198836	Sp09
950	anova	all	RTN4R	22.627566469553	4.21928636179478e-26	5.42955534452013e-25	ENSG00000040608	Sp09
951	anova	all	BHLHE22	22.6231835838815	4.26163135695756e-26	5.4782800566568e-25	ENSG00000180828	Sp09
952	anova	all	THEMIS	22.6069164467548	4.42257323897089e-26	5.67919725277512e-25	ENSG00000172673	Sp09
953	anova	all	JPT1	22.6008325241779	4.48432680352006e-26	5.75245489748507e-25	ENSG00000189159	Sp09
954	anova	all	KCNH5	22.5934001167713	4.56094795384e-26	5.84461097858427e-25	ENSG00000140015	Sp09
955	anova	all	LARP6	22.5531741884346	4.99911871830076e-26	6.39939542735359e-25	ENSG00000166173	Sp09
956	anova	all	SLC8A3	22.5525264867713	5.00651048940359e-26	6.40215384235972e-25	ENSG00000100678	Sp09
957	anova	all	LINC01411	22.5490960756497	5.0458433654625e-26	6.44570900133533e-25	ENSG00000249306	Sp09
958	anova	all	LRATD1	22.5054614146613	5.57418332840691e-26	7.11319323484077e-25	ENSG00000162981	Sp09
959	anova	all	C17orf97	22.4722585440012	6.01326942799853e-26	7.66550769106173e-25	ENSG00000187624	Sp09
960	anova	all	LRP1B	22.4568876244908	6.22818044982455e-26	7.93119854157345e-25	ENSG00000168702	Sp09
961	anova	all	EFCAB7	22.4457497015885	6.38872687900365e-26	8.12717857396666e-25	ENSG00000203965	Sp09
962	anova	all	SNX16	22.439866298133	6.4752086949612e-26	8.22818071495652e-25	ENSG00000104497	Sp09
963	anova	all	RPL30	22.4394356325715	6.48158529938906e-26	8.22818071495652e-25	ENSG00000156482	Sp09
964	anova	all	ADCYAP1	22.4307077893708	6.61218505620463e-26	8.38348778601175e-25	ENSG00000141433	Sp09
965	anova	all	COL1A1	22.430346985662	6.61764066544077e-26	8.38348778601175e-25	ENSG00000108821	Sp09
966	anova	all	TPBG	22.4179063764749	6.80855122202958e-26	8.61641187259954e-25	ENSG00000146242	Sp09
967	anova	all	ADAM23	22.3863477515835	7.31810953126659e-26	9.25169483140993e-25	ENSG00000114948	Sp09
968	anova	all	FSD1	22.3802281530329	7.42128042110166e-26	9.37243317644296e-25	ENSG00000105255	Sp09
969	anova	all	KIF5C	22.3629311700434	7.72088517632678e-26	9.74074523019555e-25	ENSG00000168280	Sp09
970	anova	all	GPR150	22.3623528840804	7.73110960912327e-26	9.74358917232288e-25	ENSG00000178015	Sp09
971	anova	all	DAPK2	22.3602387283165	7.76860533183612e-26	9.78076211963919e-25	ENSG00000035664	Sp09
972	anova	all	USP27X	22.3302797133136	8.32006814360085e-26	1.04642832361647e-24	ENSG00000273820	Sp09
973	anova	all	NFASC	22.327075543403	8.38133504299762e-26	1.05305057451846e-24	ENSG00000163531	Sp09
974	anova	all	EZR	22.3240997874903	8.438641407864e-26	1.05916212742441e-24	ENSG00000092820	Sp09
975	anova	all	REPS2	22.3213646709112	8.49166166144755e-26	1.06472373139689e-24	ENSG00000169891	Sp09
976	anova	all	SLC45A3	22.3152559129087	8.61129490527333e-26	1.07861762517384e-24	ENSG00000158715	Sp09
977	anova	all	IPCEF1	22.3027105722473	8.86233230058817e-26	1.10892540813399e-24	ENSG00000074706	Sp09
978	anova	all	TRHDE-AS1	22.2996613654516	8.92445383374205e-26	1.11555672921776e-24	ENSG00000236333	Sp09
979	anova	all	RNF187	22.2892387668635	9.14012488263384e-26	1.1413485872339e-24	ENSG00000168159	Sp09
980	anova	all	PHACTR1	22.2868261138894	9.19079283439103e-26	1.14650451429011e-24	ENSG00000112137	Sp09
981	anova	all	GABRA5	22.2701251608901	9.54937335869034e-26	1.19002129775728e-24	ENSG00000186297	Sp09
982	anova	all	OAT	22.2605015812775	9.76236438688593e-26	1.21532489439593e-24	ENSG00000065154	Sp09
983	anova	all	PHLDA2	22.250154392973	9.99671297439624e-26	1.24323312423188e-24	ENSG00000181649	Sp09
984	anova	all	EFHD2	22.242181795892	1.01811393846321e-25	1.26488240830413e-24	ENSG00000142634	Sp09
985	anova	all	LINC00641	22.224014085074	1.06143124762571e-25	1.31736010174866e-24	ENSG00000258441	Sp09
986	anova	all	ADIPOR2	22.22200779042	1.06632729433195e-25	1.32209443947344e-24	ENSG00000006831	Sp09
987	anova	all	TMEM151B	22.2202684114178	1.07059038287603e-25	1.32603520067471e-24	ENSG00000178233	Sp09
988	anova	all	SLIT1	22.2193952740829	1.07273684551272e-25	1.32734898141629e-24	ENSG00000187122	Sp09
989	anova	all	HHATL	22.2147741082519	1.0841696102012e-25	1.34013887610816e-24	ENSG00000010282	Sp09
990	anova	all	GNG2	22.1967023525137	1.1300701700907e-25	1.39546543730896e-24	ENSG00000186469	Sp09
991	anova	all	RNF141	22.1854841835818	1.15954301865081e-25	1.43041507598447e-24	ENSG00000110315	Sp09
992	anova	all	ID4	22.1847499162765	1.16149890073194e-25	1.43138347393629e-24	ENSG00000172201	Sp09
993	anova	all	NTNG2	22.1822331638101	1.16822807500545e-25	1.43822640653994e-24	ENSG00000196358	Sp09
994	anova	all	AC006059.1	22.1800263191747	1.17416094092232e-25	1.44407620752268e-24	ENSG00000230084	Sp09
995	anova	all	PIEZO2	22.1766921802896	1.18318203536448e-25	1.45370858113877e-24	ENSG00000154864	Sp09
996	anova	all	SLC22A15	22.1591972441159	1.23167471868586e-25	1.51176942127858e-24	ENSG00000163393	Sp09
997	anova	all	AL078590.2	22.1338946004606	1.30537334496922e-25	1.60062077655454e-24	ENSG00000232310	Sp09
998	anova	all	CSMD2	22.1294250038118	1.31884622121603e-25	1.61552054652965e-24	ENSG00000121904	Sp09
999	anova	all	RUFY3	22.1197077882956	1.34862250817011e-25	1.65034135759556e-24	ENSG00000018189	Sp09
1000	anova	all	AL022313.4	22.1177161391144	1.35480861670897e-25	1.65625353392672e-24	ENSG00000261675	Sp09
1001	anova	all	CRLF1	22.083456538168	1.46580904478118e-25	1.79016139584915e-24	ENSG00000006016	Sp09
1002	anova	all	TCEAL2	22.0582995586331	1.55311192028633e-25	1.89488954346311e-24	ENSG00000184905	Sp09
1003	anova	all	ROCK2	22.0296852563111	1.65879994474828e-25	2.02181748001473e-24	ENSG00000134318	Sp09
1004	anova	all	DYNC1I1	22.0198099866882	1.69693233257216e-25	2.06623483722058e-24	ENSG00000158560	Sp09
1005	anova	all	CD81	22.0047764177197	1.75668543691553e-25	2.1368636284868e-24	ENSG00000110651	Sp09
1006	anova	all	RSPO2	21.9984458543036	1.78247718142553e-25	2.16608186311403e-24	ENSG00000147655	Sp09
1007	anova	all	VAMP5	21.9903346757692	1.81608174533741e-25	2.2047268457547e-24	ENSG00000168899	Sp09
1008	anova	all	MANEAL	21.9890869269844	1.82130750164008e-25	2.20887740154265e-24	ENSG00000185090	Sp09
1009	anova	all	GPR83	21.9820951106492	1.85087177029047e-25	2.24250816568889e-24	ENSG00000123901	Sp09
1010	anova	all	ZFP36	21.9716034468606	1.89614436075679e-25	2.2950856247774e-24	ENSG00000128016	Sp09
1011	anova	all	SPAG5	21.9678186716769	1.91274844134868e-25	2.31289314495427e-24	ENSG00000076382	Sp09
1012	anova	all	CLEC2L	21.9660657688409	1.92048810105827e-25	2.31995721694045e-24	ENSG00000236279	Sp09
1013	anova	all	NDUFB8	21.9170613569791	2.15011192326871e-25	2.59477969022309e-24	ENSG00000166136	Sp09
1014	anova	all	MYO1D	21.9102545656403	2.1841241326842e-25	2.63322658008525e-24	ENSG00000176658	Sp09
1015	anova	all	PTK2B	21.8804769621283	2.3394054225348e-25	2.81765825522048e-24	ENSG00000120899	Sp09
1016	anova	all	LINC02552	21.8720854954683	2.38514021013856e-25	2.86991526269133e-24	ENSG00000256422	Sp09
1017	anova	all	RNF208	21.8702444623857	2.39529399714599e-25	2.87929883137755e-24	ENSG00000212864	Sp09
1018	anova	all	KIF5A	21.8601995276545	2.45146633398057e-25	2.9439269089305e-24	ENSG00000155980	Sp09
1019	anova	all	NIPAL3	21.8478373747412	2.52242181787583e-25	3.02616356462532e-24	ENSG00000001461	Sp09
1020	anova	all	SCN8A	21.8468894149406	2.52794751300623e-25	3.0298194457354e-24	ENSG00000196876	Sp09
1021	anova	all	CLIC4	21.8390287419271	2.57424000022347e-25	3.08228050957218e-24	ENSG00000169504	Sp09
1022	anova	all	FABP7	21.8350554000747	2.59796346435164e-25	3.10764220662414e-24	ENSG00000164434	Sp09
1023	anova	all	TSEN15	21.8315991750399	2.61877843880549e-25	3.12947863288339e-24	ENSG00000198860	Sp09
1024	anova	all	RPS8	21.8148089766639	2.72231228560567e-25	3.25002614175091e-24	ENSG00000142937	Sp09
1025	anova	all	USP11	21.8102588881407	2.75107308868138e-25	3.28115790332975e-24	ENSG00000102226	Sp09
1026	anova	all	SEC16B	21.7939104060353	2.85695994874259e-25	3.40412625471522e-24	ENSG00000120341	Sp09
1027	anova	all	ITGA2	21.7913760424093	2.87373833127513e-25	3.4207839435091e-24	ENSG00000164171	Sp09
1028	anova	all	USH1C	21.7798286924111	2.95145122509073e-25	3.50987268742551e-24	ENSG00000006611	Sp09
1029	anova	all	TRHDE	21.7638774644061	3.06229654530622e-25	3.63815114347605e-24	ENSG00000072657	Sp09
1030	anova	all	RGS6	21.760984188842	3.08284676524159e-25	3.65900987427946e-24	ENSG00000182732	Sp09
1031	anova	all	PDE6B	21.7313877430938	3.30121140373607e-25	3.91438500588491e-24	ENSG00000133256	Sp09
1032	anova	all	MRAP2	21.7213488281405	3.37876516589975e-25	4.00246164274462e-24	ENSG00000135324	Sp09
1033	anova	all	TXNL1	21.7127587727458	3.44658166613798e-25	4.07884422735109e-24	ENSG00000091164	Sp09
1034	anova	all	CDC42EP2	21.7088129989996	3.47819058209589e-25	4.11227078008919e-24	ENSG00000149798	Sp09
1035	anova	all	ASB2	21.6807403669895	3.71166702980115e-25	4.38407047722889e-24	ENSG00000100628	Sp09
1036	anova	all	ZDHHC9	21.67477385265	3.76328960854089e-25	4.4407543884568e-24	ENSG00000188706	Sp09
1037	anova	all	C1S	21.6708942784925	3.79724329240678e-25	4.47649944548436e-24	ENSG00000182326	Sp09
1038	anova	all	DIRAS1	21.6624181267278	3.87250334007384e-25	4.56082402046268e-24	ENSG00000176490	Sp09
1039	anova	all	CYP27A1	21.6487364270468	3.99716711077494e-25	4.70311529636416e-24	ENSG00000135929	Sp09
1040	anova	all	NDFIP2	21.6453269944969	4.02885716793105e-25	4.73584412288049e-24	ENSG00000102471	Sp09
1041	anova	all	MID1IP1	21.637965179493	4.0981498300575e-25	4.81266874855456e-24	ENSG00000165175	Sp09
1042	anova	all	PNCK	21.6345761282135	4.13045139920382e-25	4.8459470590467e-24	ENSG00000130822	Sp09
1043	anova	all	LDB2	21.630072912275	4.17376939785258e-25	4.89207391071408e-24	ENSG00000169744	Sp09
1044	anova	all	SEPTIN3	21.6129351333271	4.3428504065504e-25	5.08537799042899e-24	ENSG00000100167	Sp09
1045	anova	all	KIFAP3	21.595318994629	4.52384681539034e-25	5.29225141800449e-24	ENSG00000075945	Sp09
1046	anova	all	TGFBR3L	21.5880448692217	4.60078374763811e-25	5.37711102436672e-24	ENSG00000260001	Sp09
1047	anova	all	MYLK	21.5775037421187	4.71462027363265e-25	5.50489329944213e-24	ENSG00000065534	Sp09
1048	anova	all	FAXC	21.5419382751177	5.12006011003452e-25	5.97258920278359e-24	ENSG00000146267	Sp09
1049	anova	all	BAIAP2	21.5248610539504	5.32704254933013e-25	6.2081120272222e-24	ENSG00000175866	Sp09
1050	anova	all	CU633906.5	21.5184269766321	5.40719430610389e-25	6.29551908496381e-24	ENSG00000288187	Sp09
1051	anova	all	EFS	21.4829660706096	5.87125147674659e-25	6.82931011448402e-24	ENSG00000100842	Sp09
1052	anova	all	YBX1	21.472569121325	6.01476987248798e-25	6.98959711893208e-24	ENSG00000065978	Sp09
1053	anova	all	RORB	21.4519137154929	6.31046629799293e-25	7.32625360806872e-24	ENSG00000198963	Sp09
1054	anova	all	CLTA	21.40792861036	6.98987064336372e-25	8.10732150048591e-24	ENSG00000122705	Sp09
1055	anova	all	MLIP	21.3937836768645	7.22365510783818e-25	8.37053873870349e-24	ENSG00000146147	Sp09
1056	anova	all	SERINC1	21.3891706531408	7.30158894835701e-25	8.45283379674852e-24	ENSG00000111897	Sp09
1057	anova	all	C5orf63	21.3747297695253	7.55107631726858e-25	8.73338769901687e-24	ENSG00000164241	Sp09
1058	anova	all	CCN2	21.3699255558009	7.63596564290605e-25	8.82322117056016e-24	ENSG00000118523	Sp09
1059	anova	all	FKBP8	21.3409256075666	8.16919980501483e-25	9.43045019984006e-24	ENSG00000105701	Sp09
1060	anova	all	CNR1	21.3403951523314	8.1792951636363e-25	9.43319654485412e-24	ENSG00000118432	Sp09
1061	anova	all	STX1A	21.3353336586786	8.27625726494537e-25	9.53602686747947e-24	ENSG00000106089	Sp09
1062	anova	all	TRABD2A	21.3342577856598	8.29701631962924e-25	9.55094392725682e-24	ENSG00000186854	Sp09
1063	anova	all	MYO5B	21.330540760581	8.36914108200879e-25	9.62490590099318e-24	ENSG00000167306	Sp09
1064	anova	all	LINC00320	21.3209735910955	8.55769973905658e-25	9.83250745394424e-24	ENSG00000224924	Sp09
1065	anova	all	S100A13	21.310728330965	8.76437106788233e-25	1.00605104511607e-23	ENSG00000189171	Sp09
1066	anova	all	UBR3	21.2902459147833	9.19274861755787e-25	1.0542340698841e-23	ENSG00000144357	Sp09
1067	anova	all	TNFSF9	21.2867966371117	9.26693590804775e-25	1.0617459369811e-23	ENSG00000125657	Sp09
1068	anova	all	UBXN10	21.2848396895576	9.3092938983178e-25	1.06560035493385e-23	ENSG00000162543	Sp09
1069	anova	all	GPR62	21.2616643689799	9.8260044804634e-25	1.12369415129715e-23	ENSG00000180929	Sp09
1070	anova	all	ADORA1	21.2533598384803	1.001811061495e-24	1.14459254455855e-23	ENSG00000163485	Sp09
1071	anova	all	COPRS	21.2372557187007	1.0401492158187e-24	1.18728516931687e-23	ENSG00000172301	Sp09
1072	anova	all	NRG1	21.2341972963492	1.04759553453602e-24	1.19466934792004e-23	ENSG00000157168	Sp09
1073	anova	all	CRHBP	21.2157362856736	1.0936967376402e-24	1.24608039307097e-23	ENSG00000145708	Sp09
1074	anova	all	GNAL	21.1796821551757	1.18970998575424e-24	1.35420899216439e-23	ENSG00000141404	Sp09
1075	anova	all	VDAC1	21.1765658037271	1.19839742667669e-24	1.36282870149977e-23	ENSG00000213585	Sp09
1076	anova	all	CDH19	21.1725659538171	1.20964150315282e-24	1.37433711673264e-23	ENSG00000071991	Sp09
1077	anova	all	MYADML2	21.1714835583603	1.21270247999168e-24	1.37653554483736e-23	ENSG00000185105	Sp09
1078	anova	all	COX7C	21.1291286695277	1.33881154045065e-24	1.51827190000085e-23	ENSG00000127184	Sp09
1079	anova	all	TXNIP	21.1185242123452	1.37240264651065e-24	1.55492329505029e-23	ENSG00000265972	Sp09
1080	anova	all	TAF4B	21.11535665425	1.38260005300312e-24	1.56502644888547e-23	ENSG00000141384	Sp09
1081	anova	all	TUBA4A	21.0780864303825	1.50847555435473e-24	1.70593095763058e-23	ENSG00000127824	Sp09
1082	anova	all	ELAVL2	21.0702080639662	1.53652813723352e-24	1.73604958204065e-23	ENSG00000107105	Sp09
1083	anova	all	AL031056.1	21.0521242955792	1.60292307345413e-24	1.80939377405141e-23	ENSG00000228408	Sp09
1084	anova	all	AP000350.5	21.0487581436463	1.61559737472724e-24	1.82201825701481e-23	ENSG00000272973	Sp09
1085	anova	all	FLRT3	21.035814519827	1.66528054476479e-24	1.87631840182023e-23	ENSG00000125848	Sp09
1086	anova	all	GRIK3	21.0300625142104	1.68785040567704e-24	1.89999734893203e-23	ENSG00000163873	Sp09
1087	anova	all	RAB11A	21.0175479468492	1.73802565765691e-24	1.95467926999592e-23	ENSG00000103769	Sp09
1088	anova	all	RPS19	21.0081957487959	1.77650051985497e-24	1.99611386537013e-23	ENSG00000105372	Sp09
1089	anova	all	PLAC9	21.0008250963823	1.8074269735558e-24	2.0289985997906e-23	ENSG00000189129	Sp09
1090	anova	all	GLTP	20.9977221467714	1.82060828993414e-24	2.0419207655454e-23	ENSG00000139433	Sp09
1091	anova	all	TMEM74	20.9831594000552	1.88377627779856e-24	2.11083088873395e-23	ENSG00000164841	Sp09
1092	anova	all	SPTBN4	20.9352317739277	2.10768582518472e-24	2.35956586198564e-23	ENSG00000160460	Sp09
1093	anova	all	CARMIL2	20.9264735780482	2.15141159713902e-24	2.40631352013033e-23	ENSG00000159753	Sp09
1094	anova	all	MGST3	20.9256766037078	2.15543561168734e-24	2.40861063554641e-23	ENSG00000143198	Sp09
1095	anova	all	KSR2	20.9105939993877	2.23303510573249e-24	2.49304604270134e-23	ENSG00000171435	Sp09
1096	anova	all	BMERB1	20.9087212047307	2.24286496266382e-24	2.5017357818034e-23	ENSG00000166780	Sp09
1097	anova	all	RAB3B	20.8966024105295	2.3075358692747e-24	2.57152470390913e-23	ENSG00000169213	Sp09
1098	anova	all	COX6C	20.8883644406428	2.35256635045187e-24	2.61931909237469e-23	ENSG00000164919	Sp09
1099	anova	all	CNNM1	20.8853836152062	2.36907737299821e-24	2.63417875414349e-23	ENSG00000119946	Sp09
1100	anova	all	CD22	20.8851777111753	2.37022219186736e-24	2.63417875414349e-23	ENSG00000012124	Sp09
1101	anova	all	PGRMC1	20.8837501214126	2.3781748785249e-24	2.64061652043297e-23	ENSG00000101856	Sp09
1102	anova	all	SNX3	20.8703633140605	2.45406911837369e-24	2.72241333685284e-23	ENSG00000112335	Sp09
1103	anova	all	CKMT1A	20.8609866948603	2.50867679710915e-24	2.78046907023204e-23	ENSG00000223572	Sp09
1104	anova	all	SHROOM4	20.8561223565215	2.53748631479813e-24	2.80985237304412e-23	ENSG00000158352	Sp09
1105	anova	all	BIN1	20.8189890568304	2.76868252900376e-24	3.06308994724624e-23	ENSG00000136717	Sp09
1106	anova	all	ANP32B	20.8153383430727	2.79252804153045e-24	3.0866776950913e-23	ENSG00000136938	Sp09
1107	anova	all	MARCH4	20.8113168578342	2.81903486611833e-24	3.11316181014423e-23	ENSG00000144583	Sp09
1108	anova	all	ITM2C	20.8016267357039	2.88395123471701e-24	3.18197688126493e-23	ENSG00000135916	Sp09
1109	anova	all	AC068587.4	20.791381261036	2.95422669513418e-24	3.25657541460914e-23	ENSG00000283674	Sp09
1110	anova	all	UNC13A	20.7874657316882	2.98153732883263e-24	3.28372016621431e-23	ENSG00000130477	Sp09
1111	anova	all	RHOA	20.7788077766721	3.04283250290202e-24	3.34821128244619e-23	ENSG00000067560	Sp09
1112	anova	all	C1orf115	20.7698849298753	3.10733160728446e-24	3.41610871394357e-23	ENSG00000162817	Sp09
1113	anova	all	SLC39A4	20.7611868803092	3.17153123453228e-24	3.48355519695931e-23	ENSG00000147804	Sp09
1114	anova	all	C21orf91	20.7555579982698	3.21378800358899e-24	3.52680056946816e-23	ENSG00000154642	Sp09
1115	anova	all	ATP5PO	20.7483347824297	3.26884558463933e-24	3.58400334279962e-23	ENSG00000241837	Sp09
1116	anova	all	PRRT1	20.7463714794831	3.28397403041391e-24	3.5973640252518e-23	ENSG00000204314	Sp09
1117	anova	all	HCFC1R1	20.7354502908527	3.36942498401357e-24	3.68537170155843e-23	ENSG00000103145	Sp09
1118	anova	all	ZFP36L1	20.7353343548128	3.37034401827593e-24	3.68537170155843e-23	ENSG00000185650	Sp09
1119	anova	all	TYMS	20.7295286400956	3.41669075927695e-24	3.73271175443796e-23	ENSG00000176890	Sp09
1120	anova	all	SLC2A6	20.7282649661558	3.42686337903992e-24	3.74048257221099e-23	ENSG00000160326	Sp09
1121	anova	all	SLC22A18	20.7162810941237	3.52486349862791e-24	3.84401929266068e-23	ENSG00000110628	Sp09
1122	anova	all	PLEKHM3	20.6918471536485	3.733511292516e-24	4.06793008476008e-23	ENSG00000178385	Sp09
1123	anova	all	AHCYL1	20.689251979749	3.75639055613005e-24	4.08921411831611e-23	ENSG00000168710	Sp09
1124	anova	all	CPNE4	20.6857635279897	3.78736770268107e-24	4.11926780829858e-23	ENSG00000196353	Sp09
1125	anova	all	LPCAT4	20.6804923485922	3.83466418521593e-24	4.16700174793465e-23	ENSG00000176454	Sp09
1126	anova	all	MOXD1	20.677163142355	3.86484209213923e-24	4.19606523769112e-23	ENSG00000079931	Sp09
1127	anova	all	RASL12	20.6669367951381	3.95904409136723e-24	4.29452653211751e-23	ENSG00000103710	Sp09
1128	anova	all	PRKCQ-AS1	20.6404309952068	4.21411695162653e-24	4.56716132390375e-23	ENSG00000237943	Sp09
1129	anova	all	PRSS3	20.6317986189376	4.30071260108491e-24	4.65688321950957e-23	ENSG00000010438	Sp09
1130	anova	all	PCDH19	20.6192045416585	4.43027571806048e-24	4.79293103126454e-23	ENSG00000165194	Sp09
1131	anova	all	TIGAR	20.6131874091512	4.49355861966935e-24	4.85709585547815e-23	ENSG00000078237	Sp09
1132	anova	all	CTSH	20.5962844843824	4.67624325395698e-24	5.05009485685725e-23	ENSG00000103811	Sp09
1133	anova	all	ACTR1A	20.5818864778154	4.83774497222202e-24	5.21989693604715e-23	ENSG00000138107	Sp09
1134	anova	all	FAM131A	20.5749037691905	4.91808120080723e-24	5.30189970721944e-23	ENSG00000175182	Sp09
1135	anova	all	JARID2	20.5497394209662	5.21891034420614e-24	5.62124924739384e-23	ENSG00000008083	Sp09
1136	anova	all	TMEM191C	20.5412329569877	5.32473897537392e-24	5.73018784981921e-23	ENSG00000206140	Sp09
1137	anova	all	SPIN1	20.5379792799562	5.36578705216036e-24	5.76928291228324e-23	ENSG00000106723	Sp09
1138	anova	all	AL162231.1	20.5356901635601	5.39485719172694e-24	5.79544193047996e-23	ENSG00000187186	Sp09
1139	anova	all	SELENOW	20.5327557787324	5.43235391929453e-24	5.83059935587143e-23	ENSG00000178980	Sp09
1140	anova	all	GLDC	20.5282732554199	5.49014081110805e-24	5.88745363296455e-23	ENSG00000178445	Sp09
1141	anova	all	SATB1	20.5012632554951	5.85168930938587e-24	6.26966711719914e-23	ENSG00000182568	Sp09
1142	anova	all	HTR2A	20.4854119999305	6.07494164837216e-24	6.50316651938263e-23	ENSG00000102468	Sp09
1143	anova	all	PGM2L1	20.4500948503571	6.60370593775496e-24	7.06301881794002e-23	ENSG00000165434	Sp09
1144	anova	all	MAPK1	20.449687408595	6.61006921384443e-24	7.0636447674168e-23	ENSG00000100030	Sp09
1145	anova	all	TSEN2	20.4226238929664	7.04686640406926e-24	7.52383771089491e-23	ENSG00000154743	Sp09
1146	anova	all	KIF13B	20.4109010372905	7.244986676601e-24	7.72861798616467e-23	ENSG00000197892	Sp09
1147	anova	all	RPS18	20.3985861117842	7.45915986273006e-24	7.95015076912598e-23	ENSG00000231500	Sp09
1148	anova	all	STOM	20.3907284427333	7.599136748106e-24	8.09228630188117e-23	ENSG00000148175	Sp09
1149	anova	all	RHOC	20.3815196329604	7.76655437158236e-24	8.26337051284546e-23	ENSG00000155366	Sp09
1150	anova	all	SYNPR	20.3809352162353	7.77730368161973e-24	8.2676119572001e-23	ENSG00000163630	Sp09
1151	anova	all	KCNH8	20.3790668714621	7.81176920910384e-24	8.29703549794044e-23	ENSG00000183960	Sp09
1152	anova	all	SLC1A2	20.3772810253839	7.84485667288032e-24	8.3249455578092e-23	ENSG00000110436	Sp09
1153	anova	all	FGF9	20.3605574652808	8.16163762766553e-24	8.65360104060807e-23	ENSG00000102678	Sp09
1154	anova	all	NECAB2	20.3308748116048	8.75596586094336e-24	9.27570906846036e-23	ENSG00000103154	Sp09
1155	anova	all	PGBD5	20.3145400543833	9.10143691729916e-24	9.63333907480365e-23	ENSG00000177614	Sp09
1156	anova	all	GPRASP2	20.297313642248	9.48065496148217e-24	1.00260386595259e-22	ENSG00000158301	Sp09
1157	anova	all	PRMT8	20.2724770505873	1.00555973899029e-23	1.0624864139288e-22	ENSG00000111218	Sp09
1158	anova	all	SV2A	20.2604320179818	1.03469485487148e-23	1.09189210519538e-22	ENSG00000159164	Sp09
1159	anova	all	TAFA1	20.260235886516	1.03517623715455e-23	1.09189210519538e-22	ENSG00000183662	Sp09
1160	anova	all	JUNB	20.2558209224148	1.04607215557153e-23	1.10243380188465e-22	ENSG00000171223	Sp09
1161	anova	all	ELOVL5	20.2495503602148	1.06174645884987e-23	1.117988842329e-22	ENSG00000012660	Sp09
1162	anova	all	FBXL2	20.2353077063128	1.09823295848868e-23	1.15541290168021e-22	ENSG00000153558	Sp09
1163	anova	all	ARHGEF25	20.2278172697304	1.11792589879237e-23	1.17511987211838e-22	ENSG00000240771	Sp09
1164	anova	all	ELMOD1	20.2181036730865	1.143994410515e-23	1.20148897496099e-22	ENSG00000110675	Sp09
1165	anova	all	AKIRIN2	20.2151602643751	1.15201391517941e-23	1.20887297107882e-22	ENSG00000135334	Sp09
1166	anova	all	VSTM2B	20.2132366847624	1.15728540123602e-23	1.21336312436624e-22	ENSG00000187135	Sp09
1167	anova	all	PGP	20.2108595130714	1.16383351543945e-23	1.2191829242714e-22	ENSG00000184207	Sp09
1168	anova	all	AC080013.1	20.1972650790946	1.20200397181487e-23	1.2580906297463e-22	ENSG00000240207	Sp09
1169	anova	all	MPP1	20.1956706763622	1.20656257500799e-23	1.26178164922778e-22	ENSG00000130830	Sp09
1170	anova	all	RPLP1	20.1915476148857	1.21843184565674e-23	1.27310506950031e-22	ENSG00000137818	Sp09
1171	anova	all	TMEM163	20.1801441181741	1.25187578200027e-23	1.30693265883461e-22	ENSG00000152128	Sp09
1172	anova	all	BHLHB9	20.1796948534691	1.25321214448277e-23	1.30721147323395e-22	ENSG00000198908	Sp09
1173	anova	all	LINC01202	20.1762751861577	1.26343133827626e-23	1.31674749449508e-22	ENSG00000280776	Sp09
1174	anova	all	RPL39	20.1572924033482	1.32170424072177e-23	1.37630616208038e-22	ENSG00000198918	Sp09
1175	anova	all	DOCK5	20.1562467363033	1.3249917650847e-23	1.37855526197111e-22	ENSG00000147459	Sp09
1176	anova	all	GATM	20.14522879251	1.36013627332213e-23	1.41391717188461e-22	ENSG00000171766	Sp09
1177	anova	all	PRDX5	20.1444475608806	1.36266356952537e-23	1.41534087828782e-22	ENSG00000126432	Sp09
1178	anova	all	PDZD2	20.1344829584196	1.39531722030406e-23	1.44802657200485e-22	ENSG00000133401	Sp09
1179	anova	all	ABCC12	20.1046339300428	1.4979254663531e-23	1.55319243648572e-22	ENSG00000140798	Sp09
1180	anova	all	ZBTB18	20.1018656122571	1.50781868202102e-23	1.56212571082263e-22	ENSG00000179456	Sp09
1181	anova	all	RNF150	20.0981411063845	1.52123297625693e-23	1.57468866509237e-22	ENSG00000170153	Sp09
1182	anova	all	MEPE	20.0881636424485	1.55776346135106e-23	1.61113860533136e-22	ENSG00000152595	Sp09
1183	anova	all	RNF175	20.0824375567974	1.57912612677278e-23	1.63185265425167e-22	ENSG00000145428	Sp09
1184	anova	all	RFK	20.0816636834346	1.58203581102029e-23	1.63347869845634e-22	ENSG00000135002	Sp09
1185	anova	all	CNN2	20.0748632354153	1.60783815709396e-23	1.65737477833067e-22	ENSG00000064666	Sp09
1186	anova	all	AL583827.1	20.0748494769481	1.60789078699401e-23	1.65737477833067e-22	ENSG00000285634	Sp09
1187	anova	all	AC090152.1	20.073183252718	1.61427739718729e-23	1.66255612305094e-22	ENSG00000167912	Sp09
1188	anova	all	STK39	20.0663769735942	1.64063222339854e-23	1.68827684604774e-22	ENSG00000198648	Sp09
1189	anova	all	SLC25A22	20.0507619015908	1.70274545572882e-23	1.75072020153784e-22	ENSG00000177542	Sp09
1190	anova	all	MT1H	20.0499775793519	1.70592705578938e-23	1.75251750059036e-22	ENSG00000205358	Sp09
1191	anova	all	RPL28	20.0426086004635	1.73611325833446e-23	1.78203061151459e-22	ENSG00000108107	Sp09
1192	anova	all	SLC25A11	20.0333891624981	1.7746385056743e-23	1.82004662180103e-22	ENSG00000108528	Sp09
1193	anova	all	PRKCG	20.0280294180549	1.79742988994091e-23	1.84187597690927e-22	ENSG00000126583	Sp09
1194	anova	all	NDN	20.012474033053	1.86525993730401e-23	1.90978247349594e-22	ENSG00000182636	Sp09
1195	anova	all	MFAP3L	20.0114717821739	1.86971770017565e-23	1.91274467653952e-22	ENSG00000198948	Sp09
1196	anova	all	CAP2	20.0069686525111	1.88987929422415e-23	1.93175371002427e-22	ENSG00000112186	Sp09
1197	anova	all	STAU2	20.0025917661984	1.90968551639608e-23	1.95036803992832e-22	ENSG00000040341	Sp09
1198	anova	all	GRM2	19.9999534272838	1.92172535168846e-23	1.96102607883067e-22	ENSG00000164082	Sp09
1199	anova	all	MAP3K9	19.9760288487629	2.03445408105068e-23	2.07432870232232e-22	ENSG00000006432	Sp09
1200	anova	all	SCFD2	19.9582922202855	2.12230552408435e-23	2.16209875266093e-22	ENSG00000184178	Sp09
1201	anova	all	TGFBRAP1	19.9559497794865	2.13419006256169e-23	2.17239579640439e-22	ENSG00000135966	Sp09
1202	anova	all	CCND2	19.9506533403206	2.16130965154404e-23	2.19817058986073e-22	ENSG00000118971	Sp09
1203	anova	all	PAK1	19.9462488410969	2.18412637923925e-23	2.21952992403989e-22	ENSG00000149269	Sp09
1204	anova	all	HAUS2	19.942897379616	2.20165044577363e-23	2.23547979232413e-22	ENSG00000137814	Sp09
1205	anova	all	CADPS2	19.9351983734219	2.2424451336446e-23	2.2750117642162e-22	ENSG00000081803	Sp09
1206	anova	all	AC016597.1	19.9203755004852	2.32314371601084e-23	2.35492802058313e-22	ENSG00000261329	Sp09
1207	anova	all	CFH	19.8959745021678	2.4624099269703e-23	2.49403159546081e-22	ENSG00000000971	Sp09
1208	anova	all	LGR5	19.886665319322	2.51773092536041e-23	2.5479520333221e-22	ENSG00000139292	Sp09
1209	anova	all	SYT7	19.870799773136	2.61491458324502e-23	2.64411338132096e-22	ENSG00000011347	Sp09
1210	anova	all	SMIM24	19.859720965816	2.68500957450862e-23	2.71274727672461e-22	ENSG00000095932	Sp09
1211	anova	all	LINC00622	19.8583819458569	2.69360868452124e-23	2.71918795774336e-22	ENSG00000260941	Sp09
1212	anova	all	PPP1R1A	19.8551448915426	2.71451162538895e-23	2.73802843402474e-22	ENSG00000135447	Sp09
1213	anova	all	MAP2K4	19.8447564625184	2.78270380328855e-23	2.80449744395734e-22	ENSG00000065559	Sp09
1214	anova	all	CCT7	19.8325259524691	2.8652030624033e-23	2.88526420410876e-22	ENSG00000135624	Sp09
1215	anova	all	TMEM229B	19.8224916115843	2.93472515467639e-23	2.95284074205093e-22	ENSG00000198133	Sp09
1216	anova	all	RHOF	19.8179603749034	2.96667392656484e-23	2.98253196975782e-22	ENSG00000139725	Sp09
1217	anova	all	SYT13	19.81658747071	2.97642295708046e-23	2.98987433445428e-22	ENSG00000019505	Sp09
1218	anova	all	SAC3D1	19.8150705400639	2.98723225210681e-23	2.99826882446681e-22	ENSG00000168061	Sp09
1219	anova	all	DDAH1	19.8106729435193	3.01879248757071e-23	3.02746006239147e-22	ENSG00000153904	Sp09
1220	anova	all	DBNDD1	19.8015201454304	3.08556053233804e-23	3.09188340228135e-22	ENSG00000003249	Sp09
1221	anova	all	SGTB	19.8004537920031	3.09343551417062e-23	3.09723580350007e-22	ENSG00000197860	Sp09
1222	anova	all	CHRM1	19.7872492256388	3.19264475814798e-23	3.19395107760713e-22	ENSG00000168539	Sp09
1223	anova	all	CGREF1	19.781632121414	3.23581329924258e-23	3.23449039928377e-22	ENSG00000138028	Sp09
1224	anova	all	NDUFA12	19.7717093954178	3.3135131255648e-23	3.30945244771484e-22	ENSG00000184752	Sp09
1225	anova	all	MTPN	19.7702472057078	3.32512059123285e-23	3.31833463084258e-22	ENSG00000105887	Sp09
1226	anova	all	BTG2	19.7624594668348	3.38763639348526e-23	3.37796532710907e-22	ENSG00000159388	Sp09
1227	anova	all	HIGD1A	19.7615110424924	3.39533026558787e-23	3.38287795410038e-22	ENSG00000181061	Sp09
1228	anova	all	TMTC4	19.7500842786703	3.48942247779791e-23	3.4737939569283e-22	ENSG00000125247	Sp09
1229	anova	all	PCDH10	19.7487729933197	3.50038672967245e-23	3.48187369977589e-22	ENSG00000138650	Sp09
1230	anova	all	PON2	19.7376470044541	3.59482361680077e-23	3.57290396060076e-22	ENSG00000105854	Sp09
1231	anova	all	FSTL5	19.7195744874033	3.75372411316471e-23	3.7278048158764e-22	ENSG00000168843	Sp09
1232	anova	all	AC018358.1	19.7040064542867	3.89626622643388e-23	3.86622196575927e-22	ENSG00000281160	Sp09
1233	anova	all	FNDC10	19.7015425222413	3.91932071310529e-23	3.88594450265305e-22	ENSG00000228594	Sp09
1234	anova	all	MCU	19.7007581359981	3.92668884238666e-23	3.89009490260753e-22	ENSG00000156026	Sp09
1235	anova	all	MFSD6	19.699800302863	3.93570516749589e-23	3.89587009495038e-22	ENSG00000151690	Sp09
1236	anova	all	NEUROD6	19.6962223953847	3.96956973361994e-23	3.92621278264594e-22	ENSG00000164600	Sp09
1237	anova	all	SLC25A23	19.6859116614799	4.06881051996821e-23	4.02111629802841e-22	ENSG00000125648	Sp09
1238	anova	all	FOXP2	19.6665721419789	4.26174381489059e-23	4.20838595614196e-22	ENSG00000128573	Sp09
1239	anova	all	NTRK2	19.6396028242274	4.54627909257924e-23	4.48573542427613e-22	ENSG00000148053	Sp09
1240	anova	all	SEMA6A	19.6248598178647	4.70983445016994e-23	4.64336501236512e-22	ENSG00000092421	Sp09
1241	anova	all	UBE2B	19.6235864370675	4.72423610480215e-23	4.65381034498036e-22	ENSG00000119048	Sp09
1242	anova	all	RNH1	19.6088899964811	4.89369488647251e-23	4.81686151265108e-22	ENSG00000023191	Sp09
1243	anova	all	NOS1AP	19.5988004479898	5.01356537544608e-23	4.93087986442706e-22	ENSG00000198929	Sp09
1244	anova	all	AFTPH	19.597401622853	5.03041616226293e-23	4.94347569000517e-22	ENSG00000119844	Sp09
1245	anova	all	PACS2	19.5894101690849	5.1277840483783e-23	5.03511325232327e-22	ENSG00000179364	Sp09
1246	anova	all	LRRN1	19.5883387280861	5.14098200696141e-23	5.04402127087506e-22	ENSG00000175928	Sp09
1247	anova	all	CDH7	19.5809321288746	5.23315671104533e-23	5.12782251200742e-22	ENSG00000081138	Sp09
1248	anova	all	SEMA3C	19.5808026149252	5.2347832269818e-23	5.12782251200742e-22	ENSG00000075223	Sp09
1249	anova	all	AC104836.1	19.5767980520481	5.28532705551943e-23	5.17318841102683e-22	ENSG00000273487	Sp09
1250	anova	all	AC006058.1	19.5732446721613	5.33058771260969e-23	5.21331478293228e-22	ENSG00000261786	Sp09
1251	anova	all	MAN2A2	19.5690914812365	5.38398343076787e-23	5.26132673390385e-22	ENSG00000196547	Sp09
1252	anova	all	PPFIA2	19.5685529103961	5.39094694054241e-23	5.26392382972292e-22	ENSG00000139220	Sp09
1253	anova	all	PDE8A	19.5424481459763	5.73957649889973e-23	5.59986613719467e-22	ENSG00000073417	Sp09
1254	anova	all	CXCL12	19.5414888633509	5.7528116577089e-23	5.60830323090042e-22	ENSG00000107562	Sp09
1255	anova	all	PAQR8	19.5380733815971	5.80018489708632e-23	5.64998090572751e-22	ENSG00000170915	Sp09
1256	anova	all	CDKN3	19.5293357187933	5.92317379747349e-23	5.76519105685616e-22	ENSG00000100526	Sp09
1257	anova	all	GABRB3	19.5245986020447	5.99094676307598e-23	5.8265174366431e-22	ENSG00000166206	Sp09
1258	anova	all	MAP1LC3A	19.51982682958	6.06000525967574e-23	5.88899557230016e-22	ENSG00000101460	Sp09
1259	anova	all	ZFAND5	19.4945124102434	6.4400004377586e-23	6.2532966919459e-22	ENSG00000107372	Sp09
1260	anova	all	SRD5A3	19.4937764807007	6.45139946387815e-23	6.25939352745321e-22	ENSG00000128039	Sp09
1261	anova	all	ATP2B4	19.4918254985336	6.48171723943728e-23	6.28382182808254e-22	ENSG00000058668	Sp09
1262	anova	all	CELF2	19.4853120551977	6.58397768995899e-23	6.37493649761859e-22	ENSG00000048740	Sp09
1263	anova	all	KIAA1217	19.4851760169838	6.58613071287712e-23	6.37493649761859e-22	ENSG00000120549	Sp09
1264	anova	all	MIR7-3HG	19.4730601903467	6.78075497897479e-23	6.55812734319358e-22	ENSG00000176840	Sp09
1265	anova	all	GLRB	19.4707447877748	6.81860293106677e-23	6.58951943338271e-22	ENSG00000109738	Sp09
1266	anova	all	EVL	19.4634351663378	6.9394891127886e-23	6.70104695133022e-22	ENSG00000196405	Sp09
1267	anova	all	BSN	19.4597867966284	7.00063094773537e-23	6.75475243378571e-22	ENSG00000164061	Sp09
1268	anova	all	MAP2	19.4480605645298	7.20084606854765e-23	6.94245608738131e-22	ENSG00000078018	Sp09
1269	anova	all	SHANK2	19.4370267756105	7.39450289588686e-23	7.12354593398084e-22	ENSG00000162105	Sp09
1270	anova	all	STMN4	19.4306690891664	7.50846167596957e-23	7.22763338493921e-22	ENSG00000015592	Sp09
1271	anova	all	C2orf80	19.4264229619829	7.58555528505484e-23	7.29609861210034e-22	ENSG00000188674	Sp09
1272	anova	all	IFITM10	19.4215568583052	7.67488625630386e-23	7.37621733359392e-22	ENSG00000244242	Sp09
1273	anova	all	PRDM8	19.4205474929199	7.69354826813597e-23	7.3883446644118e-22	ENSG00000152784	Sp09
1274	anova	all	PPEF1	19.3939762677063	8.20160549480654e-23	7.87006492731633e-22	ENSG00000086717	Sp09
1275	anova	all	FBXO10	19.3745526689557	8.59425954533103e-23	8.24037826993505e-22	ENSG00000147912	Sp09
1276	anova	all	AC104825.1	19.3720262519119	8.64670464372941e-23	8.28416647880815e-22	ENSG00000251615	Sp09
1277	anova	all	NPPC	19.3660633185628	8.77176917441666e-23	8.39740627699637e-22	ENSG00000163273	Sp09
1278	anova	all	MAGEH1	19.3457795776543	9.21099551391788e-23	8.81098749277356e-22	ENSG00000187601	Sp09
1279	anova	all	SERF2	19.3373732352041	9.39945904825015e-23	8.98423665870666e-22	ENSG00000140264	Sp09
1280	anova	all	ITGB8	19.3350613037124	9.45196838124312e-23	9.02736823911696e-22	ENSG00000105855	Sp09
1281	anova	all	NOS2	19.3283963364804	9.60500479775823e-23	9.16199022063611e-22	ENSG00000007171	Sp09
1282	anova	all	AP002784.1	19.3282707949933	9.60791121705971e-23	9.16199022063611e-22	ENSG00000250519	Sp09
1283	anova	all	SLC2A13	19.3259740444265	9.66124005725859e-23	9.20566326578225e-22	ENSG00000151229	Sp09
1284	anova	all	CHST1	19.3171682095871	9.86848259171866e-23	9.39580994421811e-22	ENSG00000175264	Sp09
1285	anova	all	NDUFC2	19.3087887466717	1.00698473280753e-22	9.58006876153465e-22	ENSG00000151366	Sp09
1286	anova	all	ACTL6B	19.2951090042804	1.0407514432872e-22	9.89361305924265e-22	ENSG00000077080	Sp09
1287	anova	all	C12orf66	19.2868349083634	1.06172617000869e-22	1.0085161171994e-21	ENSG00000174206	Sp09
1288	anova	all	KCNS1	19.2802515596144	1.07871863788202e-22	1.02386144007047e-21	ENSG00000124134	Sp09
1289	anova	all	SLC32A1	19.2701240645162	1.10539541237174e-22	1.04836764284287e-21	ENSG00000101438	Sp09
1290	anova	all	ZNF865	19.2673611033811	1.11278800349245e-22	1.05456072423994e-21	ENSG00000261221	Sp09
1291	anova	all	SREBF1	19.2648600887452	1.11952265956135e-22	1.06012118614543e-21	ENSG00000072310	Sp09
1292	anova	all	HLA-A	19.264331604837	1.12095099043012e-22	1.06065215619259e-21	ENSG00000206503	Sp09
1293	anova	all	PPID	19.2616474674265	1.12823377935687e-22	1.06671755240818e-21	ENSG00000171497	Sp09
1294	anova	all	AC007953.2	19.2608529435242	1.13039866444298e-22	1.0679384600321e-21	ENSG00000270321	Sp09
1295	anova	all	AL021395.1	19.2555863846122	1.14485493187549e-22	1.08076073684772e-21	ENSG00000233508	Sp09
1296	anova	all	OTOA	19.249456021465	1.16191697710231e-22	1.09602122261387e-21	ENSG00000155719	Sp09
1297	anova	all	PRR5L	19.2456326993912	1.17268749857746e-22	1.10532803932995e-21	ENSG00000135362	Sp09
1298	anova	all	S100A10	19.243878498351	1.17766278300274e-22	1.10916236688818e-21	ENSG00000197747	Sp09
1299	anova	all	DEPP1	19.2314222782125	1.21360810946249e-22	1.14213696213849e-21	ENSG00000165507	Sp09
1300	anova	all	SATB2-AS1	19.2271246244635	1.22626473342246e-22	1.15316048969919e-21	ENSG00000225953	Sp09
1301	anova	all	AL353709.1	19.225413211871	1.2313417926992e-22	1.15704484363933e-21	ENSG00000287364	Sp09
1302	anova	all	RARB	19.2245392616715	1.23394260530424e-22	1.15859818355179e-21	ENSG00000077092	Sp09
1303	anova	all	SYBU	19.2213074977077	1.24360825328816e-22	1.16677750548333e-21	ENSG00000147642	Sp09
1304	anova	all	CISD1	19.2159187575969	1.25989493764313e-22	1.18115150404043e-21	ENSG00000122873	Sp09
1305	anova	all	HRH3	19.2131860099958	1.26823619529393e-22	1.1880603438673e-21	ENSG00000101180	Sp09
1306	anova	all	FAM78B	19.2057929558429	1.29108212168207e-22	1.20853590639842e-21	ENSG00000188859	Sp09
1307	anova	all	OPTN	19.1999939233131	1.30929195876653e-22	1.22385546274329e-21	ENSG00000123240	Sp09
1308	anova	all	GARS	19.1999438676561	1.30945026197809e-22	1.22385546274329e-21	ENSG00000106105	Sp09
1309	anova	all	DACH1	19.1991529464603	1.31195414527711e-22	1.2252589324685e-21	ENSG00000276644	Sp09
1310	anova	all	AC110285.1	19.1987107504608	1.31335614209313e-22	1.22563197229683e-21	ENSG00000262223	Sp09
1311	anova	all	GALNT14	19.1902428370693	1.34049698427647e-22	1.25000576909075e-21	ENSG00000158089	Sp09
1312	anova	all	MB21D2	19.1762124829684	1.38671549187192e-22	1.29211866525413e-21	ENSG00000180611	Sp09
1313	anova	all	AC122707.1	19.1739667403904	1.39426098122727e-22	1.29815997680909e-21	ENSG00000248285	Sp09
1314	anova	all	PPIP5K1	19.1405485594437	1.51155627481448e-22	1.40629950225319e-21	ENSG00000168781	Sp09
1315	anova	all	IQSEC1	19.1392302093609	1.51638212453025e-22	1.40971646177813e-21	ENSG00000144711	Sp09
1316	anova	all	TMEM121B	19.1303864532158	1.54915857780902e-22	1.4390929797656e-21	ENSG00000183307	Sp09
1317	anova	all	MYCBP2	19.1268692530864	1.56239139998302e-22	1.4502835888225e-21	ENSG00000005810	Sp09
1318	anova	all	EPB41L4B	19.1240349462016	1.57313775489092e-22	1.45915091453274e-21	ENSG00000095203	Sp09
1319	anova	all	CRHR1	19.1182886065227	1.59515418972335e-22	1.47845033884518e-21	ENSG00000120088	Sp09
1320	anova	all	ANXA1	19.1064191150452	1.64161837665623e-22	1.52036247383503e-21	ENSG00000135046	Sp09
1321	anova	all	UNC5D	19.1012475614157	1.66228697675083e-22	1.53833900762898e-21	ENSG00000156687	Sp09
1322	anova	all	AGAP3	19.0911539316508	1.70338521716421e-22	1.57481295405486e-21	ENSG00000133612	Sp09
1323	anova	all	NDUFS3	19.0909378578714	1.704276104879e-22	1.57481295405486e-21	ENSG00000213619	Sp09
1324	anova	all	LINC00632	19.0895431957702	1.71003769791216e-22	1.57894341820062e-21	ENSG00000203930	Sp09
1325	anova	all	VSTM2L	19.0705315250459	1.79056325713114e-22	1.65204798629647e-21	ENSG00000132821	Sp09
1326	anova	all	STAC2	19.0684135031621	1.79976756396028e-22	1.65928796903578e-21	ENSG00000141750	Sp09
1327	anova	all	SMIM5	19.0638566385342	1.81973225411462e-22	1.67643005324425e-21	ENSG00000204323	Sp09
1328	anova	all	LSM11	19.0506506889407	1.8788595890214e-22	1.72959777679116e-21	ENSG00000155858	Sp09
1329	anova	all	SMKR1	19.038541043352	1.93477795024086e-22	1.77951812579427e-21	ENSG00000240204	Sp09
1330	anova	all	RPL37	19.038280506127	1.93599926978027e-22	1.77951812579427e-21	ENSG00000145592	Sp09
1331	anova	all	SCARB2	19.0351467799514	1.95075020883923e-22	1.79172962457247e-21	ENSG00000138760	Sp09
1332	anova	all	GNG13	19.0184818239789	2.03111778530965e-22	1.86414526467045e-21	ENSG00000127588	Sp09
1333	anova	all	KDM4B	18.998450341583	2.13214750258129e-22	1.95540159182717e-21	ENSG00000127663	Sp09
1334	anova	all	CHADL	18.9925328758473	2.16295003708512e-22	1.98216373338573e-21	ENSG00000100399	Sp09
1335	anova	all	STAT4	18.977656921661	2.2423791463961e-22	2.05341461158744e-21	ENSG00000138378	Sp09
1336	anova	all	UPRT	18.9715395231623	2.27588908146701e-22	2.0820818964516e-21	ENSG00000094841	Sp09
1337	anova	all	TMTC2	18.9713218333191	2.27709079391067e-22	2.0820818964516e-21	ENSG00000179104	Sp09
1338	anova	all	RPL11	18.967211893071	2.2998991968226e-22	2.10136529754531e-21	ENSG00000142676	Sp09
1339	anova	all	LINC01106	18.9630899017701	2.32300560641151e-22	2.12089197448698e-21	ENSG00000175772	Sp09
1340	anova	all	VSTM5	18.956959520991	2.35780351413526e-22	2.1510558179331e-21	ENSG00000214376	Sp09
1341	anova	all	ALDOA	18.9534319972116	2.37806428981936e-22	2.16792214340355e-21	ENSG00000149925	Sp09
1342	anova	all	TTLL7	18.9427640003821	2.44041063701676e-22	2.22310134407824e-21	ENSG00000137941	Sp09
1343	anova	all	NREP	18.9206328668259	2.5750514800367e-22	2.34400628022701e-21	ENSG00000134986	Sp09
1344	anova	all	AGBL4	18.9122546250169	2.62795370224682e-22	2.39038199478924e-21	ENSG00000186094	Sp09
1345	anova	all	LYSMD4	18.9015343666342	2.69724365819235e-22	2.4515839198068e-21	ENSG00000183060	Sp09
1346	anova	all	EPHB6	18.8919527804321	2.76072991756763e-22	2.50742371785024e-21	ENSG00000106123	Sp09
1347	anova	all	TPBGL	18.871748512671	2.89957771060532e-22	2.63157665272086e-21	ENSG00000261594	Sp09
1348	anova	all	PDK3	18.8678027537336	2.92750395210381e-22	2.65495072807634e-21	ENSG00000067992	Sp09
1349	anova	all	SH3BGRL2	18.866895148158	2.93396578908265e-22	2.65883853013605e-21	ENSG00000198478	Sp09
1350	anova	all	STARD13	18.8611198999196	2.97542143744354e-22	2.6944094127961e-21	ENSG00000133121	Sp09
1351	anova	all	PNKD	18.8552911138747	3.01785964780771e-22	2.73081674274236e-21	ENSG00000127838	Sp09
1352	anova	all	KIF21A	18.8241391630674	3.25522666256356e-22	2.94342795486979e-21	ENSG00000139116	Sp09
1353	anova	all	SYNJ2	18.8157313055506	3.32245522028628e-22	3.0019966790835e-21	ENSG00000078269	Sp09
1354	anova	all	ZMAT4	18.8135120579745	3.34043225433479e-22	3.01303346628368e-21	ENSG00000165061	Sp09
1355	anova	all	TAGLN3	18.8134030909218	3.34131746179448e-22	3.01303346628368e-21	ENSG00000144834	Sp09
1356	anova	all	NEUROD2	18.8133112022202	3.34206411474901e-22	3.01303346628368e-21	ENSG00000171532	Sp09
1357	anova	all	TNNT2	18.8034741755897	3.42297583598014e-22	3.08370520227393e-21	ENSG00000118194	Sp09
1358	anova	all	HPRT1	18.8023251253823	3.43255481562697e-22	3.09005763041529e-21	ENSG00000165704	Sp09
1359	anova	all	ACSL1	18.7993062245051	3.45785052568647e-22	3.11053882829412e-21	ENSG00000151726	Sp09
1360	anova	all	SLC10A4	18.7957831880493	3.48760794896812e-22	3.13500052765701e-21	ENSG00000145248	Sp09
1361	anova	all	NMNAT2	18.7924066726674	3.51636981427207e-22	3.1571432355237e-21	ENSG00000157064	Sp09
1362	anova	all	SNU13	18.7922855246888	3.51740620595769e-22	3.1571432355237e-21	ENSG00000100138	Sp09
1363	anova	all	SLC20A1	18.7919352565153	3.52040439646589e-22	3.15751604892117e-21	ENSG00000144136	Sp09
1364	anova	all	KITLG	18.7809684091682	3.61559067582174e-22	3.24051290409976e-21	ENSG00000049130	Sp09
1365	anova	all	CADM4	18.772443647799	3.69136826239876e-22	3.30600564159889e-21	ENSG00000105767	Sp09
1366	anova	all	ACVR1C	18.7712843860142	3.70179589272873e-22	3.3106041130045e-21	ENSG00000123612	Sp09
1367	anova	all	COX7A2	18.7712707336468	3.70191887319194e-22	3.3106041130045e-21	ENSG00000112695	Sp09
1368	anova	all	NPTXR	18.7660665505795	3.74909916020937e-22	3.35034628900289e-21	ENSG00000221890	Sp09
1369	anova	all	CAND2	18.7547692801291	3.85361336438702e-22	3.44122888090806e-21	ENSG00000144712	Sp09
1370	anova	all	ATP8A1	18.740167899213	3.99305484707062e-22	3.56314565733126e-21	ENSG00000124406	Sp09
1371	anova	all	IPO13	18.7351323349067	4.04231335215457e-22	3.60446978337634e-21	ENSG00000117408	Sp09
1372	anova	all	KIAA0930	18.7290502120496	4.10262620813186e-22	3.65558348355772e-21	ENSG00000100364	Sp09
1373	anova	all	OLFML2B	18.6841957487068	4.57633218921224e-22	4.0747021859519e-21	ENSG00000162745	Sp09
1374	anova	all	METTL6	18.6825582652642	4.59463149332691e-22	4.08801819548191e-21	ENSG00000206562	Sp09
1375	anova	all	CTNNA1	18.6787168918105	4.6378496034785e-22	4.12346992018362e-21	ENSG00000044115	Sp09
1376	anova	all	PTH2R	18.6775828840365	4.65068607960219e-22	4.13187771243727e-21	ENSG00000144407	Sp09
1377	anova	all	ZNF324	18.6736617009152	4.69534859088572e-22	4.16852843308482e-21	ENSG00000083812	Sp09
1378	anova	all	EXOSC5	18.6699632616109	4.73786985872381e-22	4.20322634418713e-21	ENSG00000077348	Sp09
1379	anova	all	RAB15	18.6686352739764	4.75323229431745e-22	4.21100647968076e-21	ENSG00000139998	Sp09
1380	anova	all	RPS20	18.6686096865665	4.7535287868789e-22	4.21100647968076e-21	ENSG00000008988	Sp09
1381	anova	all	TCERG1L	18.6640994179053	4.80608334223882e-22	4.25448000426283e-21	ENSG00000176769	Sp09
1382	anova	all	LINC01260	18.6559789738494	4.90218418034151e-22	4.33641111466534e-21	ENSG00000283440	Sp09
1383	anova	all	MAP7	18.6500883944831	4.97310491480871e-22	4.39596584118123e-21	ENSG00000135525	Sp09
1384	anova	all	SSTR2	18.6492104870492	4.98376276886112e-22	4.40220374633867e-21	ENSG00000180616	Sp09
1385	anova	all	AC138647.1	18.6488729592179	4.98786649867438e-22	4.4026475051476e-21	ENSG00000226490	Sp09
1386	anova	all	ABHD14A	18.6436840174123	5.05138471747055e-22	4.4554962605395e-21	ENSG00000248487	Sp09
1387	anova	all	PDE1C	18.6402477779417	5.0938957409141e-22	4.48975309536228e-21	ENSG00000154678	Sp09
1388	anova	all	GNG11	18.6372158461423	5.13170405752031e-22	4.51981859533039e-21	ENSG00000127920	Sp09
1389	anova	all	PKP4	18.6347900679277	5.16215704352266e-22	4.54336716033582e-21	ENSG00000144283	Sp09
1390	anova	all	PPP2R2B	18.6341420739657	5.17032265696167e-22	4.54728017851485e-21	ENSG00000156475	Sp09
1391	anova	all	CNTN5	18.6312000069601	5.20756066600918e-22	4.57673825607205e-21	ENSG00000149972	Sp09
1392	anova	all	NWD2	18.6170209333163	5.39084994823476e-22	4.73442102134842e-21	ENSG00000174145	Sp09
1393	anova	all	CNTN6	18.6127168481511	5.4477630564518e-22	4.78096937294496e-21	ENSG00000134115	Sp09
1394	anova	all	SMIM17	18.6121354442817	5.45549723951631e-22	4.78432236392302e-21	ENSG00000268182	Sp09
1395	anova	all	AC010857.1	18.6094738865306	5.49104430832092e-22	4.81204420567908e-21	ENSG00000272479	Sp09
1396	anova	all	GREM1	18.5965691205973	5.6667328109305e-22	4.96245047375539e-21	ENSG00000166923	Sp09
1397	anova	all	CITED2	18.5843954604407	5.83765525788039e-22	5.10847068916162e-21	ENSG00000164442	Sp09
1398	anova	all	EMP1	18.572463740983	6.01021933659205e-22	5.25571755292116e-21	ENSG00000134531	Sp09
1399	anova	all	RCN2	18.5515237521574	6.32558274424462e-22	5.52753745878417e-21	ENSG00000117906	Sp09
1400	anova	all	CYC1	18.5500886892432	6.34779587321503e-22	5.54298603928955e-21	ENSG00000179091	Sp09
1401	anova	all	CDH18	18.5487808899692	6.36810752124099e-22	5.55675335097581e-21	ENSG00000145526	Sp09
1402	anova	all	ABCG4	18.5475732444385	6.38692179118487e-22	5.56919535643617e-21	ENSG00000172350	Sp09
1403	anova	all	FSTL4	18.5471566840001	6.39342448795938e-22	5.57089197186767e-21	ENSG00000053108	Sp09
1404	anova	all	TACO1	18.5267706799568	6.71994334062818e-22	5.85123271646578e-21	ENSG00000136463	Sp09
1405	anova	all	MORF4L1	18.5201481564284	6.82958922482028e-22	5.9424717632333e-21	ENSG00000185787	Sp09
1406	anova	all	ISLR	18.5139998449158	6.93299626067781e-22	6.0281564215353e-21	ENSG00000129009	Sp09
1407	anova	all	BOLA3-AS1	18.4920749909127	7.31475392593134e-22	6.35556977572926e-21	ENSG00000225439	Sp09
1408	anova	all	AL118516.1	18.4864403552277	7.41623946198341e-22	6.4391709817292e-21	ENSG00000260708	Sp09
1409	anova	all	PABPC1L2B	18.4810091254554	7.51540356000352e-22	6.52063935564536e-21	ENSG00000184388	Sp09
1410	anova	all	PRKCI	18.4714008287921	7.69411566500748e-22	6.6709619861501e-21	ENSG00000163558	Sp09
1411	anova	all	PREP	18.4690306974398	7.73885382909991e-22	6.70499561025843e-21	ENSG00000085377	Sp09
1412	anova	all	RPS16	18.4667204070771	7.78271459526977e-22	6.73607379348868e-21	ENSG00000105193	Sp09
1413	anova	all	SPTSSB	18.4665613129605	7.78574418830225e-22	6.73607379348868e-21	ENSG00000196542	Sp09
1414	anova	all	FAAH	18.4658234067485	7.79981150605848e-22	6.74347211185042e-21	ENSG00000117480	Sp09
1415	anova	all	TMEM117	18.4600182504219	7.91137661760751e-22	6.83509393287998e-21	ENSG00000139173	Sp09
1416	anova	all	SIAE	18.4582534007903	7.94561152689302e-22	6.85982351103582e-21	ENSG00000110013	Sp09
1417	anova	all	HAGLR	18.4561443170159	7.986719713823e-22	6.89044802409923e-21	ENSG00000224189	Sp09
1418	anova	all	AL353751.1	18.4547214067635	8.01457461997028e-22	6.90960329542572e-21	ENSG00000232110	Sp09
1419	anova	all	CHERP	18.4531375934241	8.04569444753617e-22	6.93154437076319e-21	ENSG00000085872	Sp09
1420	anova	all	TMBIM6	18.4308280986771	8.49720186864996e-22	7.31451788955118e-21	ENSG00000139644	Sp09
1421	anova	all	FXYD5	18.4305882507868	8.5021921644599e-22	7.31451788955118e-21	ENSG00000089327	Sp09
1422	anova	all	LACC1	18.4289029327774	8.53734037179131e-22	7.33959114241552e-21	ENSG00000179630	Sp09
1423	anova	all	RPS15A	18.4244635131321	8.63062891904136e-22	7.41457754991431e-21	ENSG00000134419	Sp09
1424	anova	all	ELMO1	18.4232104286506	8.65714615008724e-22	7.43213565202363e-21	ENSG00000155849	Sp09
1425	anova	all	CSRNP3	18.383174276734	9.54898821548202e-22	8.19202673222931e-21	ENSG00000178662	Sp09
1426	anova	all	SAT1	18.3805254685349	9.61115741451394e-22	8.23957920003036e-21	ENSG00000130066	Sp09
1427	anova	all	SLC39A10	18.3746012264772	9.75168261717488e-22	8.35419201085935e-21	ENSG00000196950	Sp09
1428	anova	all	RAB33A	18.3617441278388	1.00638182385295e-21	8.6155586810941e-21	ENSG00000134594	Sp09
1429	anova	all	DIXDC1	18.359735999862	1.01134707174097e-21	8.65200696433407e-21	ENSG00000150764	Sp09
1430	anova	all	NLK	18.3546880090073	1.023937851066e-21	8.75359456593139e-21	ENSG00000087095	Sp09
1431	anova	all	RTKN	18.3437698889226	1.05171266250692e-21	8.98475702246476e-21	ENSG00000114993	Sp09
1432	anova	all	BST2	18.3408261009514	1.05933045742565e-21	9.03861251982756e-21	ENSG00000130303	Sp09
1433	anova	all	STAR	18.3407625823325	1.05949543892948e-21	9.03861251982756e-21	ENSG00000147465	Sp09
1434	anova	all	SLC26A4	18.3334900853198	1.07855694265317e-21	9.1926472528368e-21	ENSG00000091137	Sp09
1435	anova	all	FBXO22	18.3333017580951	1.07905511720416e-21	9.1926472528368e-21	ENSG00000167196	Sp09
1436	anova	all	KIAA1755	18.3203064066235	1.11399692040954e-21	9.483713337052e-21	ENSG00000149633	Sp09
1437	anova	all	FNDC5	18.3149635842802	1.12869119263715e-21	9.60212235907388e-21	ENSG00000160097	Sp09
1438	anova	all	LINC00839	18.3025227708124	1.16366797891547e-21	9.89279627415964e-21	ENSG00000185904	Sp09
1439	anova	all	PXK	18.2964682462831	1.18108288412969e-21	1.00338695333464e-20	ENSG00000168297	Sp09
1440	anova	all	OPRK1	18.2958833241641	1.18277916454984e-21	1.00413022823762e-20	ENSG00000082556	Sp09
1441	anova	all	SYT16	18.2809758404468	1.22684908962065e-21	1.04082096603834e-20	ENSG00000139973	Sp09
1442	anova	all	SERPINF1	18.2591528046803	1.29436351313214e-21	1.09733661220807e-20	ENSG00000132386	Sp09
1443	anova	all	LTBP1	18.2574737734718	1.29971045539889e-21	1.10110605109158e-20	ENSG00000049323	Sp09
1444	anova	all	THAP10	18.2526487918442	1.31519994382251e-21	1.11345701615168e-20	ENSG00000129028	Sp09
1445	anova	all	PTPN5	18.2457905418348	1.33753727652439e-21	1.13158430487963e-20	ENSG00000110786	Sp09
1446	anova	all	NCEH1	18.2438375620338	1.34396775104443e-21	1.13623829574814e-20	ENSG00000144959	Sp09
1447	anova	all	SLC13A5	18.2423069582029	1.34902924668776e-21	1.13972927026661e-20	ENSG00000141485	Sp09
1448	anova	all	CCDC184	18.2279058976519	1.39760177663623e-21	1.17995039498466e-20	ENSG00000177875	Sp09
1449	anova	all	UQCR10	18.2274908478053	1.39902749119011e-21	1.18033892890263e-20	ENSG00000184076	Sp09
1450	anova	all	CCNO	18.1975137698017	1.50597032555473e-21	1.26968877447632e-20	ENSG00000152669	Sp09
1451	anova	all	SHD	18.1918362675798	1.52713374663238e-21	1.28664438680778e-20	ENSG00000105251	Sp09
1452	anova	all	C3orf80	18.181415551916	1.56676051972586e-21	1.31912171857084e-20	ENSG00000180044	Sp09
1453	anova	all	SH3TC2	18.1804267618089	1.57057396488856e-21	1.3214223482975e-20	ENSG00000169247	Sp09
1454	anova	all	ERLEC1	18.1757385111749	1.58878266797385e-21	1.33582311664239e-20	ENSG00000068912	Sp09
1455	anova	all	TRIM54	18.1696052066573	1.61292523600262e-21	1.35518976014654e-20	ENSG00000138100	Sp09
1456	anova	all	TOMM34	18.1589718345086	1.65566039162557e-21	1.39014067909496e-20	ENSG00000025772	Sp09
1457	anova	all	SPON2	18.1580260791369	1.65951613773672e-21	1.39242174219845e-20	ENSG00000159674	Sp09
1458	anova	all	MAN1A2	18.1502611976441	1.69151662187743e-21	1.41829840208859e-20	ENSG00000198162	Sp09
1459	anova	all	RGS7	18.1488352910071	1.69746023337306e-21	1.4221467211011e-20	ENSG00000182901	Sp09
1460	anova	all	CYP26A1	18.1486024230003	1.69843289391215e-21	1.4221467211011e-20	ENSG00000095596	Sp09
1461	anova	all	RPS24	18.1427501847751	1.72306213323704e-21	1.44178196980307e-20	ENSG00000138326	Sp09
1462	anova	all	DNAJB2	18.1419745788785	1.72635316618792e-21	1.44354770565303e-20	ENSG00000135924	Sp09
1463	anova	all	OGDHL	18.1338901029378	1.76103622875994e-21	1.47154257666372e-20	ENSG00000197444	Sp09
1464	anova	all	LY86-AS1	18.1319281113809	1.76955862641339e-21	1.47765397594971e-20	ENSG00000216863	Sp09
1465	anova	all	ZC3HC1	18.1311918373906	1.77276752327724e-21	1.47839125872424e-20	ENSG00000091732	Sp09
1466	anova	all	SOD3	18.1311705946045	1.77286019246604e-21	1.47839125872424e-20	ENSG00000109610	Sp09
1467	anova	all	ITIH5	18.1295123417234	1.78010920347515e-21	1.48342433622929e-20	ENSG00000123243	Sp09
1468	anova	all	ABAT	18.1225702458886	1.81078190984316e-21	1.50795700598315e-20	ENSG00000183044	Sp09
1469	anova	all	GALNT9	18.1059719193462	1.88629489862899e-21	1.56977230331786e-20	ENSG00000182870	Sp09
1470	anova	all	DGCR9	18.1029457212775	1.90040043416924e-21	1.58001253766498e-20	ENSG00000273032	Sp09
1471	anova	all	NAPEPLD	18.1027781038373	1.90118482037234e-21	1.58001253766498e-20	ENSG00000161048	Sp09
1472	anova	all	ITFG1	18.0907626178903	1.9582706109533e-21	1.62634906378425e-20	ENSG00000129636	Sp09
1473	anova	all	INPP4A	18.0719922334744	2.05092422225528e-21	1.7021417934196e-20	ENSG00000040933	Sp09
1474	anova	all	HTRA1	18.0694032423732	2.0640458079465e-21	1.71186974234369e-20	ENSG00000166033	Sp09
1475	anova	all	EFNA3	18.0533169084784	2.14749121302997e-21	1.77986983588416e-20	ENSG00000143590	Sp09
1476	anova	all	S100A1	18.0504454065111	2.1627402193964e-21	1.79129398252852e-20	ENSG00000160678	Sp09
1477	anova	all	AC010624.2	18.0480574024453	2.17550465216559e-21	1.80064619991363e-20	ENSG00000267890	Sp09
1478	anova	all	STEAP2	18.0476089933994	2.17790994958791e-21	1.80073410954702e-20	ENSG00000157214	Sp09
1479	anova	all	VIPR1	18.0474884798669	2.17855684909615e-21	1.80073410954702e-20	ENSG00000114812	Sp09
1480	anova	all	PBXIP1	18.0352683373164	2.24516771089249e-21	1.8545388693014e-20	ENSG00000163346	Sp09
1481	anova	all	LINGO1	18.03378660082	2.2533827327781e-21	1.85858234886367e-20	ENSG00000169783	Sp09
1482	anova	all	CDH22	18.0337793347319	2.25342309181611e-21	1.85858234886367e-20	ENSG00000149654	Sp09
1483	anova	all	RMC1	18.0335632196125	2.25462382279331e-21	1.85858234886367e-20	ENSG00000141452	Sp09
1484	anova	all	SLN	18.0304215042768	2.27215207338551e-21	1.87176948093921e-20	ENSG00000170290	Sp09
1485	anova	all	NECAP1	18.0204923230847	2.32845638522055e-21	1.91686055955025e-20	ENSG00000089818	Sp09
1486	anova	all	EHD2	18.0191618064812	2.33610721221482e-21	1.92186478259261e-20	ENSG00000024422	Sp09
1487	anova	all	CDH8	18.0168984709736	2.34918020949474e-21	1.93131997720734e-20	ENSG00000150394	Sp09
1488	anova	all	FAM131B	18.0162675583828	2.35283746662926e-21	1.93302674929722e-20	ENSG00000159784	Sp09
1489	anova	all	HEG1	18.0017918145575	2.43834353684785e-21	2.0019308084597e-20	ENSG00000173706	Sp09
1490	anova	all	ZNF169	17.9926768169319	2.49378336060904e-21	2.04607393177487e-20	ENSG00000175787	Sp09
1491	anova	all	PLCB1	17.9839287740318	2.54818493233057e-21	2.08930655920464e-20	ENSG00000182621	Sp09
1492	anova	all	ANO4	17.9824577282294	2.55744963765122e-21	2.09549744103795e-20	ENSG00000151572	Sp09
1493	anova	all	DYNC1LI2	17.963892753286	2.67733033452457e-21	2.19225474477983e-20	ENSG00000135720	Sp09
1494	anova	all	SEZ6L	17.9625294206011	2.68635378943685e-21	2.19817102248096e-20	ENSG00000100095	Sp09
1495	anova	all	HPN	17.9571613654693	2.72218192036148e-21	2.22599825929224e-20	ENSG00000105707	Sp09
1496	anova	all	FNDC9	17.954695325932	2.73880200532089e-21	2.23809187934812e-20	ENSG00000172568	Sp09
1497	anova	all	CCDC74A	17.9436289810837	2.81465199311821e-21	2.29853845129393e-20	ENSG00000163040	Sp09
1498	anova	all	MAN2A1	17.9392656902297	2.84513684260142e-21	2.32188236987999e-20	ENSG00000112893	Sp09
1499	anova	all	DUSP10	17.9347996661716	2.87668386458608e-21	2.3460613905647e-20	ENSG00000143507	Sp09
1500	anova	all	CX3CL1	17.9126078427636	3.03874522533215e-21	2.4765773586457e-20	ENSG00000006210	Sp09
1501	anova	all	GPIHBP1	17.9085721401322	3.06919042134374e-21	2.4997237109212e-20	ENSG00000277494	Sp09
1502	anova	all	MAGEL2	17.9079402077594	3.07398543658899e-21	2.50196218124503e-20	ENSG00000254585	Sp09
1503	anova	all	COL5A2	17.895253631878	3.17186171566555e-21	2.57990748330082e-20	ENSG00000204262	Sp09
1504	anova	all	SLC30A9	17.8903648089021	3.21041119712438e-21	2.60952638862005e-20	ENSG00000014824	Sp09
1505	anova	all	TGFA	17.8815621559954	3.28101578028596e-21	2.66514404744159e-20	ENSG00000163235	Sp09
1506	anova	all	BCOR	17.8663544980241	3.40669880299219e-21	2.7653979327078e-20	ENSG00000183337	Sp09
1507	anova	all	PTPN3	17.8658331364231	3.41109250159511e-21	2.76712712886531e-20	ENSG00000070159	Sp09
1508	anova	all	CHRNA2	17.8642978229661	3.42406430704224e-21	2.77580810037078e-20	ENSG00000120903	Sp09
1509	anova	all	RIN1	17.8601326372684	3.45950656934938e-21	2.80268176343911e-20	ENSG00000174791	Sp09
1510	anova	all	NBEA	17.8556855721419	3.49775533099032e-21	2.8317919815468e-20	ENSG00000172915	Sp09
1511	anova	all	ATP6V1D	17.8551951525224	3.501999369525e-21	2.83335157461569e-20	ENSG00000100554	Sp09
1512	anova	all	ACTR10	17.8545964368167	3.50718762174107e-21	2.83567253146723e-20	ENSG00000131966	Sp09
1513	anova	all	RPS29	17.8511911146038	3.53684447595941e-21	2.85776098602801e-20	ENSG00000213741	Sp09
1514	anova	all	PIP4K2C	17.8495730705766	3.5510243596515e-21	2.86732317019416e-20	ENSG00000166908	Sp09
1515	anova	all	RAB27B	17.848097926969	3.56400180901559e-21	2.87590244984921e-20	ENSG00000041353	Sp09
1516	anova	all	OSCP1	17.8346952929216	3.68412078199809e-21	2.97086916622207e-20	ENSG00000116885	Sp09
1517	anova	all	GLCCI1	17.8174017644873	3.84515689978383e-21	3.09868444956212e-20	ENSG00000106415	Sp09
1518	anova	all	GREM2	17.8124304256001	3.89274832472914e-21	3.13497024175321e-20	ENSG00000180875	Sp09
1519	anova	all	RAB37	17.79939158445	4.02040899854844e-21	3.23564845340716e-20	ENSG00000172794	Sp09
1520	anova	all	PPP1R3E	17.7936021564543	4.07843585624757e-21	3.28018936464648e-20	ENSG00000235194	Sp09
1521	anova	all	TIMM17A	17.7884096153307	4.13119737755005e-21	3.32043970680798e-20	ENSG00000134375	Sp09
1522	anova	all	SLC36A1	17.7838368762992	4.17823005175939e-21	3.3560356361865e-20	ENSG00000123643	Sp09
1523	anova	all	CRIP2	17.7768255117291	4.25139462011818e-21	3.4125606848946e-20	ENSG00000182809	Sp09
1524	anova	all	AAK1	17.7659150002042	4.36782216050682e-21	3.50371561103647e-20	ENSG00000115977	Sp09
1525	anova	all	AC009133.1	17.736943099223	4.69281251787402e-21	3.76194314957442e-20	ENSG00000238045	Sp09
1526	anova	all	PLBD2	17.7348566872586	4.71713600983289e-21	3.77896380866363e-20	ENSG00000151176	Sp09
1527	anova	all	GRM7	17.7323976367283	4.74596680175253e-21	3.79957067134412e-20	ENSG00000196277	Sp09
1528	anova	all	ATP2B3	17.7307976398953	4.7648209718243e-21	3.81216861129268e-20	ENSG00000067842	Sp09
1529	anova	all	CXorf40A	17.7128966906998	4.98097781137959e-21	3.98250187992907e-20	ENSG00000197620	Sp09
1530	anova	all	TENM2	17.6992956858276	5.15179235394202e-21	4.11638310633603e-20	ENSG00000145934	Sp09
1531	anova	all	ATF4	17.6964215274777	5.18863722512112e-21	4.14311496258039e-20	ENSG00000128272	Sp09
1532	anova	all	PUDP	17.6880783679703	5.29710143607209e-21	4.22696247101706e-20	ENSG00000130021	Sp09
1533	anova	all	SLCO2A1	17.6857985015883	5.32713583028634e-21	4.24815626387805e-20	ENSG00000174640	Sp09
1534	anova	all	CDR2L	17.6826648363547	5.36869803538178e-21	4.27850935349037e-20	ENSG00000109089	Sp09
1535	anova	all	DPYSL5	17.6637642223127	5.62639713725833e-21	4.48095798065037e-20	ENSG00000157851	Sp09
1536	anova	all	VDAC2	17.6630985593986	5.63569676484845e-21	4.48544224936669e-20	ENSG00000165637	Sp09
1537	anova	all	P2RX5	17.6527921177388	5.78167401601969e-21	4.59863141482373e-20	ENSG00000083454	Sp09
1538	anova	all	FAM102B	17.6500647608987	5.82093667664014e-21	4.62684986163366e-20	ENSG00000162636	Sp09
1539	anova	all	SRXN1	17.6355080556294	6.03507986907276e-21	4.79394745935117e-20	ENSG00000271303	Sp09
1540	anova	all	LRRTM3	17.6314665898998	6.09592876829186e-21	4.83913825924467e-20	ENSG00000198739	Sp09
1541	anova	all	HDAC4	17.6175187332276	6.31071556967995e-21	5.00639181306537e-20	ENSG00000068024	Sp09
1542	anova	all	AL365361.1	17.6136971745111	6.37088394296762e-21	5.0508467057574e-20	ENSG00000259834	Sp09
1543	anova	all	GMPPA	17.6068394291982	6.48030778443677e-21	5.13426848118856e-20	ENSG00000144591	Sp09
1544	anova	all	SLC25A46	17.6040080832319	6.52603566042007e-21	5.16714934900488e-20	ENSG00000164209	Sp09
1545	anova	all	AUXG01000058.1	17.5890351484138	6.77331620251279e-21	5.35946864567759e-20	ENSG00000286214	Sp09
1546	anova	all	RPLP0	17.5797500234869	6.93138023439281e-21	5.48099116206029e-20	ENSG00000089157	Sp09
1547	anova	all	CDS1	17.571188112908	7.0804232351352e-21	5.59522779893522e-20	ENSG00000163624	Sp09
1548	anova	all	JAZF1-AS1	17.5689078347147	7.12065904327731e-21	5.62338868243315e-20	ENSG00000234336	Sp09
1549	anova	all	NECAB1	17.5666953709271	7.15991834776732e-21	5.65074253075891e-20	ENSG00000123119	Sp09
1550	anova	all	MAPK8IP1	17.5630787922543	7.22456308946998e-21	5.69808282379164e-20	ENSG00000121653	Sp09
1551	anova	all	RSPH14	17.5547589844547	7.37551638205736e-21	5.8133905719311e-20	ENSG00000100218	Sp09
1552	anova	all	WIF1	17.5509833249413	7.44506533531942e-21	5.86442807501803e-20	ENSG00000156076	Sp09
1553	anova	all	MYL6	17.5500109209426	7.46308406185578e-21	5.87483597271004e-20	ENSG00000092841	Sp09
1554	anova	all	DIRAS3	17.5326518475567	7.79224207049684e-21	6.12999738171325e-20	ENSG00000162595	Sp09
1555	anova	all	ZNF540	17.5285780038955	7.87158424635623e-21	6.18843198789099e-20	ENSG00000171817	Sp09
1556	anova	all	UBE2T	17.5184688579054	8.07200254138547e-21	6.34191716378132e-20	ENSG00000077152	Sp09
1557	anova	all	APBA2	17.5151300254136	8.13931905750576e-21	6.39069848927475e-20	ENSG00000034053	Sp09
1558	anova	all	WASL	17.5071031840697	8.30347642063974e-21	6.51540431593843e-20	ENSG00000106299	Sp09
1559	anova	all	KIAA1549L	17.5064351834413	8.3172871112859e-21	6.5220548387088e-20	ENSG00000110427	Sp09
1560	anova	all	PNOC	17.503543056312	8.37734826782011e-21	6.56494119064749e-20	ENSG00000168081	Sp09
1561	anova	all	SILC1	17.492179708634	8.61759234311282e-21	6.74888317710149e-20	ENSG00000232044	Sp09
1562	anova	all	CCDC51	17.4831557394128	8.81331124168131e-21	6.89774199292919e-20	ENSG00000164051	Sp09
1563	anova	all	RAP1GDS1	17.4814767481724	8.85021746803581e-21	6.92219504457695e-20	ENSG00000138698	Sp09
1564	anova	all	ARL2	17.4800887129075	8.88084562952021e-21	6.94170957934045e-20	ENSG00000213465	Sp09
1565	anova	all	FN1	17.4761193086609	8.9690242689278e-21	7.00332216975289e-20	ENSG00000115414	Sp09
1566	anova	all	NPY	17.4760251424516	8.97112680395339e-21	7.00332216975289e-20	ENSG00000122585	Sp09
1567	anova	all	EXTL2	17.4757250705524	8.97783009512315e-21	7.00408250879901e-20	ENSG00000162694	Sp09
1568	anova	all	CHST6	17.4586080997189	9.36867514782677e-21	7.30434015830244e-20	ENSG00000183196	Sp09
1569	anova	all	MAP7D2	17.4295462352465	1.00719256326715e-20	7.84762848052323e-20	ENSG00000184368	Sp09
1570	anova	all	SPATS2	17.421785524366	1.02685585975232e-20	7.9927110198495e-20	ENSG00000123352	Sp09
1571	anova	all	CD99L2	17.4216820711268	1.02712057359375e-20	7.9927110198495e-20	ENSG00000102181	Sp09
1572	anova	all	ABI2	17.4112919745098	1.05405961888401e-20	8.19712394456551e-20	ENSG00000138443	Sp09
1573	anova	all	OLFML2A	17.4099275834552	1.05764962058026e-20	8.21981348480206e-20	ENSG00000185585	Sp09
1574	anova	all	CPB2-AS1	17.4064179998613	1.06694075493374e-20	8.28675395747454e-20	ENSG00000235903	Sp09
1575	anova	all	OPRM1	17.4040328672218	1.07330193229905e-20	8.33086737927362e-20	ENSG00000112038	Sp09
1576	anova	all	CHAF1B	17.3888685317438	1.11464849673087e-20	8.64630575668453e-20	ENSG00000159259	Sp09
1577	anova	all	AL136981.3	17.3718095063312	1.16308183893139e-20	9.01628121809525e-20	ENSG00000288062	Sp09
1578	anova	all	FAM241B	17.3623141058459	1.19095336786965e-20	9.22649234613843e-20	ENSG00000171224	Sp09
1579	anova	all	CAND1	17.3439140848773	1.24689171519112e-20	9.65373731362347e-20	ENSG00000111530	Sp09
1580	anova	all	BTBD10	17.3398418991902	1.2596250387069e-20	9.74614942923537e-20	ENSG00000148925	Sp09
1581	anova	all	RFPL1S	17.3341424252909	1.27766695102404e-20	9.87949302736805e-20	ENSG00000225465	Sp09
1582	anova	all	PLAAT1	17.324911714105	1.3074408943348e-20	1.01033280235417e-19	ENSG00000127252	Sp09
1583	anova	all	STXBP5L	17.3220008408335	1.3169741677557e-20	1.01705680358897e-19	ENSG00000145087	Sp09
1584	anova	all	PLCH1	17.3206235017603	1.32150939824529e-20	1.01991492383514e-19	ENSG00000114805	Sp09
1585	anova	all	DRP2	17.3191814879118	1.32627444093382e-20	1.02294669024706e-19	ENSG00000102385	Sp09
1586	anova	all	THRB	17.3165793910221	1.33491672973052e-20	1.02896324217879e-19	ENSG00000151090	Sp09
1587	anova	all	CTBP1	17.3142826920595	1.34259181553664e-20	1.03422715469032e-19	ENSG00000159692	Sp09
1588	anova	all	CDK5R2	17.2964346603447	1.40377088446284e-20	1.08067374449359e-19	ENSG00000171450	Sp09
1589	anova	all	MYO9B	17.2937943262137	1.41305675030462e-20	1.08713774527841e-19	ENSG00000099331	Sp09
1590	anova	all	WTIP	17.2788616351377	1.46675042869656e-20	1.12773735791292e-19	ENSG00000142279	Sp09
1591	anova	all	KIAA1211L	17.2692214862678	1.50250039075282e-20	1.15449825750806e-19	ENSG00000196872	Sp09
1592	anova	all	BORCS8	17.2512570496651	1.5714787898222e-20	1.2067417214558e-19	ENSG00000254901	Sp09
1593	anova	all	TRIM2	17.2501861104089	1.57569021342525e-20	1.20876118963412e-19	ENSG00000109654	Sp09
1594	anova	all	SEMA3A	17.2500855707222	1.57608616464358e-20	1.20876118963412e-19	ENSG00000075213	Sp09
1595	anova	all	CNIH2	17.2487193575019	1.58147660724261e-20	1.21213489175805e-19	ENSG00000174871	Sp09
1596	anova	all	E2F1	17.2467121052109	1.58942998796242e-20	1.21746751897497e-19	ENSG00000101412	Sp09
1597	anova	all	MAP4	17.2404984838609	1.61430661920391e-20	1.23574817907125e-19	ENSG00000047849	Sp09
1598	anova	all	GPR61	17.2363463759297	1.63114803627098e-20	1.24785887005086e-19	ENSG00000156097	Sp09
1599	anova	all	ACTR3B	17.2261133757049	1.67341358572138e-20	1.27939218795772e-19	ENSG00000133627	Sp09
1600	anova	all	VAT1L	17.2257470673318	1.67494683551698e-20	1.27976406651219e-19	ENSG00000171724	Sp09
1601	anova	all	ATP6V1C1	17.2159708858403	1.71639370419892e-20	1.31061293153228e-19	ENSG00000155097	Sp09
1602	anova	all	FBLN2	17.2125681573988	1.73106087404398e-20	1.3209874647433e-19	ENSG00000163520	Sp09
1603	anova	all	P4HTM	17.2083333844423	1.74949092276178e-20	1.33421874802013e-19	ENSG00000178467	Sp09
1604	anova	all	ICA1	17.2068838866532	1.75584453519672e-20	1.33822939169451e-19	ENSG00000003147	Sp09
1605	anova	all	FABP6	17.2023333789878	1.77594224827853e-20	1.35270367509065e-19	ENSG00000170231	Sp09
1606	anova	all	PSMB4	17.166116338315	1.94438407213056e-20	1.48008065266476e-19	ENSG00000159377	Sp09
1607	anova	all	DDAH2	17.1643283788491	1.95310454727735e-20	1.48579359617086e-19	ENSG00000213722	Sp09
1608	anova	all	RETREG1	17.1639521729694	1.95494443861361e-20	1.4862683931624e-19	ENSG00000154153	Sp09
1609	anova	all	OLMALINC	17.1514768913165	2.01695550068576e-20	1.53245997488399e-19	ENSG00000235823	Sp09
1610	anova	all	EGR4	17.1471573578778	2.03888524475135e-20	1.54815975882517e-19	ENSG00000135625	Sp09
1611	anova	all	CACNB3	17.1407491595274	2.07186204539187e-20	1.57222306051618e-19	ENSG00000167535	Sp09
1612	anova	all	PTPRT	17.126066087896	2.14946146020983e-20	1.63009716818022e-19	ENSG00000196090	Sp09
1613	anova	all	LRFN3	17.1216064773827	2.17360491374186e-20	1.64705222856225e-19	ENSG00000126243	Sp09
1614	anova	all	SPHKAP	17.1214396937596	2.17451312629813e-20	1.64705222856225e-19	ENSG00000153820	Sp09
1615	anova	all	HSPH1	17.110137616432	2.2369569189617e-20	1.69330020645863e-19	ENSG00000120694	Sp09
1616	anova	all	CA7	17.1084181388852	2.24661401141309e-20	1.69955793870823e-19	ENSG00000168748	Sp09
1617	anova	all	DLEU7	17.107613817385	2.25114571973234e-20	1.70193298848038e-19	ENSG00000186047	Sp09
1618	anova	all	RPARP-AS1	17.1063268111643	2.25841612780665e-20	1.70637436109e-19	ENSG00000269609	Sp09
1619	anova	all	SMAP2	17.1057351291668	2.26176651978807e-20	1.70785025969173e-19	ENSG00000084070	Sp09
1620	anova	all	HSPG2	17.1041685699841	2.27066133171611e-20	1.71350831976725e-19	ENSG00000142798	Sp09
1621	anova	all	ARF5	17.0953818561378	2.32120860895297e-20	1.7505721927483e-19	ENSG00000004059	Sp09
1622	anova	all	RPS3	17.0778367897357	2.42555629070334e-20	1.82813968272801e-19	ENSG00000149273	Sp09
1623	anova	all	NME7	17.0740911516107	2.4484380377837e-20	1.84424861441194e-19	ENSG00000143156	Sp09
1624	anova	all	GPR37L1	17.0659828341299	2.49871839421153e-20	1.88096258431256e-19	ENSG00000170075	Sp09
1625	anova	all	SGK1	17.063052271743	2.51714578976817e-20	1.89366814030252e-19	ENSG00000118515	Sp09
1626	anova	all	GNB5	17.0623226951798	2.52175460939686e-20	1.89596864082882e-19	ENSG00000069966	Sp09
1627	anova	all	PLXNB1	17.058322761015	2.54717409022249e-20	1.91390308868899e-19	ENSG00000164050	Sp09
1628	anova	all	RFPL2	17.057924353778	2.54972004640817e-20	1.91463928546314e-19	ENSG00000128253	Sp09
1629	anova	all	HS6ST1	17.0550219524205	2.56834486742308e-20	1.92744112978804e-19	ENSG00000136720	Sp09
1630	anova	all	PCP4L1	17.0468540633513	2.62149715170806e-20	1.96612286378105e-19	ENSG00000248485	Sp09
1631	anova	all	LRRTM4	17.0455690004378	2.62995993415412e-20	1.97126058829148e-19	ENSG00000176204	Sp09
1632	anova	all	YJEFN3	17.034754939842	2.70227471776351e-20	2.02422232994234e-19	ENSG00000250067	Sp09
1633	anova	all	B4GALNT1	17.0314596450365	2.72470629401602e-20	2.03977553241555e-19	ENSG00000135454	Sp09
1634	anova	all	L1CAM	17.0209515198357	2.79749684503237e-20	2.0929864706561e-19	ENSG00000198910	Sp09
1635	anova	all	GRM3	17.0132262503582	2.85225665109955e-20	2.13265061527168e-19	ENSG00000198822	Sp09
1636	anova	all	PRXL2B	17.0092945887894	2.88053903880415e-20	2.15248103602572e-19	ENSG00000157870	Sp09
1637	anova	all	SRRM4	17.0077213254576	2.89193526206223e-20	2.15967676106968e-19	ENSG00000139767	Sp09
1638	anova	all	KCNC2	16.9949146854474	2.98640786791736e-20	2.22886667797862e-19	ENSG00000166006	Sp09
1639	anova	all	SLC7A14-AS1	16.9943276392893	2.99081215746455e-20	2.23079186241636e-19	ENSG00000285051	Sp09
1640	anova	all	INPP5J	16.9914766104298	3.01229508567143e-20	2.24544557453252e-19	ENSG00000185133	Sp09
1641	anova	all	AACS	16.990883703023	3.01678221361617e-20	2.24742002202667e-19	ENSG00000081760	Sp09
1642	anova	all	GSTM5	16.9894058930283	3.02799561015807e-20	2.25439989854948e-19	ENSG00000134201	Sp09
1643	anova	all	BEND5	16.9800289213896	3.10013136962405e-20	2.30670152122058e-19	ENSG00000162373	Sp09
1644	anova	all	KIAA0753	16.9787297589314	3.11026122706087e-20	2.31283111318851e-19	ENSG00000198920	Sp09
1645	anova	all	GALNT8	16.9748800689269	3.14047426673146e-20	2.33387829244936e-19	ENSG00000130035	Sp09
1646	anova	all	ZEB2	16.9648290092503	3.22075737318677e-20	2.39208741720585e-19	ENSG00000169554	Sp09
1647	anova	all	TPRG1L	16.9577369137476	3.27864642590224e-20	2.43360367678536e-19	ENSG00000158109	Sp09
1648	anova	all	TUBB4A	16.937762474616	3.44738161128679e-20	2.55729612851826e-19	ENSG00000104833	Sp09
1649	anova	all	EML6	16.9349026086539	3.47224598505242e-20	2.57417872451582e-19	ENSG00000214595	Sp09
1650	anova	all	LMLN	16.8941758586948	3.84658068107338e-20	2.84996659552255e-19	ENSG00000185621	Sp09
1651	anova	all	MFGE8	16.8918160084145	3.86947679180053e-20	2.86519405086381e-19	ENSG00000140545	Sp09
1652	anova	all	CCNF	16.8893095549391	3.89394561944105e-20	2.88156690058516e-19	ENSG00000162063	Sp09
1653	anova	all	SEPTIN5	16.8859833542374	3.92665785849664e-20	2.90401647429652e-19	ENSG00000184702	Sp09
1654	anova	all	WNT10B	16.8816182227161	3.97000797731247e-20	2.93430154308615e-19	ENSG00000169884	Sp09
1655	anova	all	GRIA4	16.8777988551984	4.00833328450199e-20	2.96083833250978e-19	ENSG00000152578	Sp09
1656	anova	all	CELSR3	16.8774433296711	4.01191969298281e-20	2.96169796175814e-19	ENSG00000008300	Sp09
1657	anova	all	KCNAB2	16.8689965767972	4.09808435266039e-20	3.02348106284087e-19	ENSG00000069424	Sp09
1658	anova	all	RYR2	16.8617615812875	4.17336837680943e-20	3.07716697264748e-19	ENSG00000198626	Sp09
1659	anova	all	TMIE	16.8592948561473	4.19935309149869e-20	3.0944600086541e-19	ENSG00000181585	Sp09
1660	anova	all	B4GALT6	16.8558065357379	4.23637775000803e-20	3.11986252974989e-19	ENSG00000118276	Sp09
1661	anova	all	ZBTB45	16.8534002523195	4.26210920969128e-20	3.13692264229234e-19	ENSG00000119574	Sp09
1662	anova	all	CLIP3	16.848129436875	4.3190237005705e-20	3.17689920213444e-19	ENSG00000105270	Sp09
1663	anova	all	RAPGEF4	16.8372920108525	4.43846299541551e-20	3.2626023508654e-19	ENSG00000091428	Sp09
1664	anova	all	AC139491.1	16.8370761476694	4.44087551070759e-20	3.2626023508654e-19	ENSG00000248469	Sp09
1665	anova	all	CAMK1G	16.8343182344863	4.47181477316055e-20	3.28335949560887e-19	ENSG00000008118	Sp09
1666	anova	all	NIPSNAP3B	16.8287233335916	4.53524887028424e-20	3.32793622084183e-19	ENSG00000165028	Sp09
1667	anova	all	TMEM35A	16.8219416538301	4.61335467143554e-20	3.38321900769643e-19	ENSG00000126950	Sp09
1668	anova	all	ZFPM2	16.8215083857376	4.6183904878245e-20	3.38488151760519e-19	ENSG00000169946	Sp09
1669	anova	all	STS	16.8155326094782	4.68841348324793e-20	3.43414348907765e-19	ENSG00000101846	Sp09
1670	anova	all	AL158212.3	16.8091382708677	4.76452572569446e-20	3.48780401177334e-19	ENSG00000260917	Sp09
1671	anova	all	EPHX4	16.7974667236891	4.90667618615832e-20	3.5897137268573e-19	ENSG00000172031	Sp09
1672	anova	all	TMEM123	16.7792884646426	5.13662868930686e-20	3.75569890710385e-19	ENSG00000152558	Sp09
1673	anova	all	CREB5	16.7707477747321	5.24838467923728e-20	3.83511671868953e-19	ENSG00000146592	Sp09
1674	anova	all	TFR2	16.7703000776292	5.25430993364639e-20	3.83715286372921e-19	ENSG00000106327	Sp09
1675	anova	all	ZNF672	16.7672551331097	5.294788770762e-20	3.86440553567555e-19	ENSG00000171161	Sp09
1676	anova	all	PDIK1L	16.7589164270884	5.40725665789452e-20	3.94413559921005e-19	ENSG00000175087	Sp09
1677	anova	all	CAMTA1	16.7428379963494	5.63095124348214e-20	4.10485265066006e-19	ENSG00000171735	Sp09
1678	anova	all	ARHGEF11	16.7411378903622	5.65514258064703e-20	4.12003087296841e-19	ENSG00000132694	Sp09
1679	anova	all	TLCD3B	16.7385986842078	5.69146876663947e-20	4.14402654390515e-19	ENSG00000149926	Sp09
1680	anova	all	SMIM29	16.7190872449213	5.97855687372093e-20	4.35046772507371e-19	ENSG00000186577	Sp09
1681	anova	all	BAALC	16.7181716074498	5.99238208068738e-20	4.35793402358139e-19	ENSG00000164929	Sp09
1682	anova	all	TUNAR	16.7134098566312	6.06480051277994e-20	4.40797778054309e-19	ENSG00000250366	Sp09
1683	anova	all	COLEC12	16.7096853025111	6.12205865774375e-20	4.44592946205002e-19	ENSG00000158270	Sp09
1684	anova	all	CEBPD	16.7095408317292	6.12429056367463e-20	4.44592946205002e-19	ENSG00000221869	Sp09
1685	anova	all	LINC02192	16.7063571706615	6.17368295338292e-20	4.47912605965022e-19	ENSG00000261325	Sp09
1686	anova	all	AKAP5	16.7022431766036	6.23810344568756e-20	4.52317998953324e-19	ENSG00000179841	Sp09
1687	anova	all	CLGN	16.6985281957198	6.29685730490994e-20	4.56307531431677e-19	ENSG00000153132	Sp09
1688	anova	all	CACNG2	16.696793665561	6.32448008967262e-20	4.58037731612842e-19	ENSG00000166862	Sp09
1689	anova	all	CPNE9	16.6834818261622	6.54057650424473e-20	4.73407624419134e-19	ENSG00000144550	Sp09
1690	anova	all	REEP2	16.6806716498478	6.58713740113597e-20	4.76495590111759e-19	ENSG00000132563	Sp09
1691	anova	all	KCND3	16.6785424251515	6.62263797036668e-20	4.78780302706875e-19	ENSG00000171385	Sp09
1692	anova	all	CNIH3	16.6782595913925	6.62736813213611e-20	4.78839098199551e-19	ENSG00000143786	Sp09
1693	anova	all	GLUL	16.6774773279841	6.64046856864564e-20	4.79502234209645e-19	ENSG00000135821	Sp09
1694	anova	all	FAM43B	16.6569037280395	6.99453320616901e-20	5.04770770043779e-19	ENSG00000183114	Sp09
1695	anova	all	MCHR1	16.6536735928112	7.05182442331718e-20	5.08605035841018e-19	ENSG00000128285	Sp09
1696	anova	all	AC105446.1	16.6514904550742	7.09081298773404e-20	5.10946499014002e-19	ENSG00000227053	Sp09
1697	anova	all	RRAGA	16.6513880070874	7.09264792496328e-20	5.10946499014002e-19	ENSG00000155876	Sp09
1698	anova	all	GLRA3	16.649029701373	7.13501978653493e-20	5.13696212546463e-19	ENSG00000145451	Sp09
1699	anova	all	VIP	16.6480658702564	7.15241030802806e-20	5.14359447679767e-19	ENSG00000146469	Sp09
1700	anova	all	MBOAT7	16.6480527841216	7.15264671620126e-20	5.14359447679767e-19	ENSG00000125505	Sp09
1701	anova	all	ECSCR	16.6463583064254	7.18332495236234e-20	5.16261890315283e-19	ENSG00000249751	Sp09
1702	anova	all	GABRA4	16.6444303217678	7.21839197901246e-20	5.18477332217552e-19	ENSG00000109158	Sp09
1703	anova	all	AC007952.4	16.6318277090209	7.45189922324545e-20	5.34935220224167e-19	ENSG00000262202	Sp09
1704	anova	all	P2RX6	16.6301024115944	7.48445293558135e-20	5.36956790712922e-19	ENSG00000099957	Sp09
1705	anova	all	PIP5K1B	16.6231060923118	7.61793722512084e-20	5.46212801038723e-19	ENSG00000107242	Sp09
1706	anova	all	RAPGEFL1	16.6212303646089	7.65413042831748e-20	5.48486192767767e-19	ENSG00000108352	Sp09
1707	anova	all	MTRNR2L10	16.6208912234699	7.66069280473349e-20	5.48634853766063e-19	ENSG00000256045	Sp09
1708	anova	all	AL162511.1	16.6140673731688	7.79394480710362e-20	5.57851143248488e-19	ENSG00000258844	Sp09
1709	anova	all	MGST1	16.6096592045515	7.88126331669655e-20	5.637708838304e-19	ENSG00000008394	Sp09
1710	anova	all	AC096564.1	16.6002249834934	8.07146433330237e-20	5.77038897512406e-19	ENSG00000245293	Sp09
1711	anova	all	ALDH2	16.5993668206922	8.08899325020804e-20	5.77954076468692e-19	ENSG00000111275	Sp09
1712	anova	all	SPATC1L	16.5926388295671	8.2277549399067e-20	5.87525141006773e-19	ENSG00000160284	Sp09
1713	anova	all	CHD1L	16.5757664134001	8.58637739552377e-20	6.12775619733088e-19	ENSG00000131778	Sp09
1714	anova	all	PPP1R14C	16.5744610715534	8.61476983145908e-20	6.14443180802726e-19	ENSG00000198729	Sp09
1715	anova	all	NCKIPSD	16.5718758391179	8.67128045889161e-20	6.18113140582799e-19	ENSG00000213672	Sp09
1716	anova	all	PRELP	16.5666232074912	8.78725018690852e-20	6.25836515666594e-19	ENSG00000188783	Sp09
1717	anova	all	KLHL32	16.5665054699557	8.78986746339093e-20	6.25836515666594e-19	ENSG00000186231	Sp09
1718	anova	all	RPL23A	16.5656478047433	8.80895685249622e-20	6.26830602571399e-19	ENSG00000198242	Sp09
1719	anova	all	WASHC2C	16.5644742562681	8.8351446399985e-20	6.28328349179649e-19	ENSG00000172661	Sp09
1720	anova	all	REEP3	16.5630340095788	8.86739098242873e-20	6.30254969535996e-19	ENSG00000165476	Sp09
1721	anova	all	LRRC2	16.560867158919	8.91612902085983e-20	6.33350826728713e-19	ENSG00000163827	Sp09
1722	anova	all	PCLO	16.5565462553442	9.01412403909309e-20	6.39939990580215e-19	ENSG00000186472	Sp09
1723	anova	all	SCN4B	16.5481763477996	9.20704378619161e-20	6.53256589008662e-19	ENSG00000177098	Sp09
1724	anova	all	GPX4	16.5314243890553	9.60574374869537e-20	6.81149752481444e-19	ENSG00000167468	Sp09
1725	anova	all	FKRP	16.5240030203843	9.78788808220948e-20	6.93663372782672e-19	ENSG00000181027	Sp09
1726	anova	all	RIT2	16.5138569431824	1.0042547218272e-19	7.11298608014921e-19	ENSG00000152214	Sp09
1727	anova	all	LYPD8	16.5119283317112	1.00917034335746e-19	7.14366383760567e-19	ENSG00000259823	Sp09
1728	anova	all	RASGRP1	16.5112428426287	1.01092333992057e-19	7.15193161488946e-19	ENSG00000172575	Sp09
1729	anova	all	HIP1R	16.5004845855396	1.03884054642114e-19	7.34518547136986e-19	ENSG00000130787	Sp09
1730	anova	all	PRXL2A	16.4984200090545	1.04428617439882e-19	7.37942108787603e-19	ENSG00000122378	Sp09
1731	anova	all	NUDT10	16.4915166749714	1.06270437258264e-19	7.505234520406e-19	ENSG00000122824	Sp09
1732	anova	all	MET	16.486422692485	1.07650463782629e-19	7.59830785070806e-19	ENSG00000105976	Sp09
1733	anova	all	KLHL29	16.47889258809	1.09723595090269e-19	7.74016705123218e-19	ENSG00000119771	Sp09
1734	anova	all	IGFBP4	16.4777778894648	1.10033883319754e-19	7.75757914408301e-19	ENSG00000141753	Sp09
1735	anova	all	KCTD1	16.4730227861036	1.11367472263258e-19	7.84707405428429e-19	ENSG00000134504	Sp09
1736	anova	all	NR4A2	16.4708653396927	1.11977893207527e-19	7.88554000266142e-19	ENSG00000153234	Sp09
1737	anova	all	AC093673.1	16.4664218612068	1.13245753422485e-19	7.97023221410406e-19	ENSG00000232533	Sp09
1738	anova	all	MUC12	16.4636828505882	1.14034468408708e-19	8.02112414439849e-19	ENSG00000205277	Sp09
1739	anova	all	SULF1	16.4577730758933	1.15755119612534e-19	8.13747174964475e-19	ENSG00000137573	Sp09
1740	anova	all	STK32C	16.448317434347	1.18562713285428e-19	8.3300527006572e-19	ENSG00000165752	Sp09
1741	anova	all	STBD1	16.4414070739147	1.20657836796515e-19	8.47238400251232e-19	ENSG00000118804	Sp09
1742	anova	all	COX6A1	16.435220348593	1.2256517826176e-19	8.6013737327785e-19	ENSG00000111775	Sp09
1743	anova	all	RTN4RL2	16.4243464087766	1.259914526886e-19	8.836749908882e-19	ENSG00000186907	Sp09
1744	anova	all	PCSK2	16.4223445997521	1.2663263761189e-19	8.8766284105812e-19	ENSG00000125851	Sp09
1745	anova	all	TMCC2	16.419714353519	1.27480110611605e-19	8.92671088749886e-19	ENSG00000133069	Sp09
1746	anova	all	FAM171B	16.4196740312711	1.27493146908573e-19	8.92671088749886e-19	ENSG00000144369	Sp09
1747	anova	all	CDK2AP1	16.4182152879114	1.27965666612546e-19	8.95466671058029e-19	ENSG00000111328	Sp09
1748	anova	all	SYT3	16.4163459836039	1.28573755018704e-19	8.9920718255358e-19	ENSG00000213023	Sp09
1749	anova	all	RAB3C	16.4139459154884	1.29358770378015e-19	9.0418008454616e-19	ENSG00000152932	Sp09
1750	anova	all	LGR4	16.4082177571846	1.31251901112038e-19	9.1688828062552e-19	ENSG00000205213	Sp09
1751	anova	all	LYVE1	16.4052034077099	1.32259308659082e-19	9.23398085869374e-19	ENSG00000133800	Sp09
1752	anova	all	SLITRK5	16.4000741478582	1.33991458035435e-19	9.34957519682185e-19	ENSG00000165300	Sp09
1753	anova	all	YPEL2	16.3990779265793	1.34330521708435e-19	9.36788720984377e-19	ENSG00000175155	Sp09
1754	anova	all	C3orf33	16.3983469139989	1.3457987113773e-19	9.37992545415479e-19	ENSG00000174928	Sp09
1755	anova	all	UBASH3B	16.3918777655752	1.36806920258372e-19	9.52971282141651e-19	ENSG00000154127	Sp09
1756	anova	all	CDK5	16.3902929476872	1.3735814099803e-19	9.56266101196425e-19	ENSG00000164885	Sp09
1757	anova	all	RDX	16.3851836063968	1.39150512103052e-19	9.68192948468877e-19	ENSG00000137710	Sp09
1758	anova	all	PLEKHA1	16.3792975613008	1.41244569192538e-19	9.82204128770633e-19	ENSG00000107679	Sp09
1759	anova	all	DLG1	16.3786093148492	1.41491487299223e-19	9.83361814799886e-19	ENSG00000075711	Sp09
1760	anova	all	LINC02433	16.3763481413779	1.42305779170979e-19	9.88459176343876e-19	ENSG00000234111	Sp09
1761	anova	all	NOB1	16.3709688632579	1.44261978621895e-19	1.00147796062048e-18	ENSG00000141101	Sp09
1762	anova	all	CD47	16.3669100046552	1.45755906650169e-19	1.01127466447124e-18	ENSG00000196776	Sp09
1763	anova	all	GUCY1A2	16.3637091362376	1.46945017190459e-19	1.01894658828892e-18	ENSG00000152402	Sp09
1764	anova	all	LINC02714	16.359574226198	1.48495593544118e-19	1.02911487022497e-18	ENSG00000251226	Sp09
1765	anova	all	FAM3C	16.3571859271354	1.49398692830914e-19	1.03478698008948e-18	ENSG00000196937	Sp09
1766	anova	all	RPS15	16.3470077992918	1.53309826015596e-19	1.06127555098566e-18	ENSG00000115268	Sp09
1767	anova	all	ITPR1	16.3432443203055	1.54781983041165e-19	1.07086006942742e-18	ENSG00000150995	Sp09
1768	anova	all	LRRTM2	16.3404116393971	1.55899422959844e-19	1.07798102131453e-18	ENSG00000146006	Sp09
1769	anova	all	AL021368.3	16.3390117816562	1.56454636437193e-19	1.08091396176387e-18	ENSG00000272541	Sp09
1770	anova	all	PCDH7	16.3388965550509	1.56500426365811e-19	1.08091396176387e-18	ENSG00000169851	Sp09
1771	anova	all	SV2C	16.3370941108744	1.57218459221789e-19	1.08526011518146e-18	ENSG00000122012	Sp09
1772	anova	all	OPRL1	16.336064655926	1.57630046748513e-19	1.08748720174976e-18	ENSG00000125510	Sp09
1773	anova	all	CLMN	16.3336077610771	1.5861673086067e-19	1.09367712057061e-18	ENSG00000165959	Sp09
1774	anova	all	SMPD3	16.3303666453486	1.59927877007891e-19	1.102095995728e-18	ENSG00000103056	Sp09
1775	anova	all	GSK3B	16.3237062470147	1.62656604211609e-19	1.12026872478137e-18	ENSG00000082701	Sp09
1776	anova	all	STX3	16.3225418222469	1.63138454899221e-19	1.12295473600393e-18	ENSG00000166900	Sp09
1777	anova	all	IGFBP2	16.3206103116989	1.63940905155314e-19	1.12746175650408e-18	ENSG00000115457	Sp09
1778	anova	all	PHLPP1	16.3205220488516	1.63977668962312e-19	1.12746175650408e-18	ENSG00000081913	Sp09
1779	anova	all	ISLR2	16.3199961960873	1.64196872658306e-19	1.12833432728937e-18	ENSG00000167178	Sp09
1780	anova	all	DOCK10	16.3191187141353	1.64563311506098e-19	1.13021712537194e-18	ENSG00000135905	Sp09
1781	anova	all	CCP110	16.3168226663698	1.65526048562479e-19	1.13619087236177e-18	ENSG00000103540	Sp09
1782	anova	all	MYL12B	16.3160741254638	1.65841137446478e-19	1.13771487389629e-18	ENSG00000118680	Sp09
1783	anova	all	LGI3	16.3156143340645	1.6603498021891e-19	1.1384058514729e-18	ENSG00000168481	Sp09
1784	anova	all	KCNA1	16.3129614010569	1.67157890655784e-19	1.14546256349045e-18	ENSG00000111262	Sp09
1785	anova	all	FBXO27	16.3124399924233	1.67379485564338e-19	1.14633849357088e-18	ENSG00000161243	Sp09
1786	anova	all	YARS2	16.3108190451577	1.68070267477576e-19	1.15042498315418e-18	ENSG00000139131	Sp09
1787	anova	all	ZNF627	16.3087663327647	1.68949171388239e-19	1.15579385574775e-18	ENSG00000198551	Sp09
1788	anova	all	SGPP1	16.3084233118527	1.69096492324833e-19	1.15615470842901e-18	ENSG00000126821	Sp09
1789	anova	all	MARCH6	16.3064786481295	1.69934137107876e-19	1.16123243496019e-18	ENSG00000145495	Sp09
1790	anova	all	C1QL2	16.301512326194	1.72092342210907e-19	1.17532339861918e-18	ENSG00000144119	Sp09
1791	anova	all	GRIN2B	16.3006290164367	1.72479081649539e-19	1.17730696435824e-18	ENSG00000273079	Sp09
1792	anova	all	AMER3	16.299301101935	1.73062129783828e-19	1.1806275315889e-18	ENSG00000178171	Sp09
1793	anova	all	CCNC	16.2912018835744	1.76661477529764e-19	1.20451007406657e-18	ENSG00000112237	Sp09
1794	anova	all	ATRNL1	16.2886899850513	1.77793025516144e-19	1.21154946317439e-18	ENSG00000107518	Sp09
1795	anova	all	ABRAXAS2	16.2863313946814	1.7886215507564e-19	1.21815590295248e-18	ENSG00000165660	Sp09
1796	anova	all	MAGEE1	16.2759414859445	1.83649425318074e-19	1.25006359939502e-18	ENSG00000198934	Sp09
1797	anova	all	CMAS	16.2702336829708	1.86334059597173e-19	1.26763154066524e-18	ENSG00000111726	Sp09
1798	anova	all	INPP5F	16.2692031842216	1.86822943970773e-19	1.27025055063554e-18	ENSG00000198825	Sp09
1799	anova	all	AC005070.3	16.2682676654522	1.8726788684751e-19	1.27256804708772e-18	ENSG00000272918	Sp09
1800	anova	all	NDUFV1	16.2673072628889	1.87725774785156e-19	1.27497088708252e-18	ENSG00000167792	Sp09
1801	anova	all	BRCC3	16.2632324756787	1.89681070076665e-19	1.28753530354649e-18	ENSG00000185515	Sp09
1802	anova	all	BMPR2	16.2609209228569	1.90799376947694e-19	1.29440753783883e-18	ENSG00000204217	Sp09
1803	anova	all	FNTB	16.2582858234391	1.92082313175395e-19	1.30238839632235e-18	ENSG00000257365	Sp09
1804	anova	all	OPCML	16.2516384970369	1.95357390453361e-19	1.32386036490706e-18	ENSG00000183715	Sp09
1805	anova	all	CACNA1A	16.2513793076909	1.95486223555484e-19	1.3239994919478e-18	ENSG00000141837	Sp09
1806	anova	all	DACH2	16.2474151295441	1.9746735952616e-19	1.3366768938025e-18	ENSG00000126733	Sp09
1807	anova	all	C17orf58	16.2455661776055	1.98398292757479e-19	1.34223526782522e-18	ENSG00000186665	Sp09
1808	anova	all	KLHDC3	16.2419418810372	2.00235940098598e-19	1.35391834496978e-18	ENSG00000124702	Sp09
1809	anova	all	BAIAP3	16.2385154898424	2.0198900188122e-19	1.36501688667657e-18	ENSG00000007516	Sp09
1810	anova	all	STYK1	16.2335576223644	2.0455301860399e-19	1.38158047095789e-18	ENSG00000060140	Sp09
1811	anova	all	RASL11B	16.229147136976	2.06861485736359e-19	1.39640069747487e-18	ENSG00000128045	Sp09
1812	anova	all	HSPA4L	16.2272155486535	2.07880730729155e-19	1.4025065856313e-18	ENSG00000164070	Sp09
1813	anova	all	ALCAM	16.2209963901941	2.11196887100089e-19	1.42409373678907e-18	ENSG00000170017	Sp09
1814	anova	all	PLK2	16.2150539303139	2.14415262680139e-19	1.44499811811726e-18	ENSG00000145632	Sp09
1815	anova	all	TNNI3K	16.213273806417	2.15388938886016e-19	1.4507602081992e-18	ENSG00000116783	Sp09
1816	anova	all	MEST	16.21296275841	2.15559529524144e-19	1.45110971829992e-18	ENSG00000106484	Sp09
1817	anova	all	BRSK2	16.2046740916911	2.20155814342414e-19	1.48123545973363e-18	ENSG00000174672	Sp09
1818	anova	all	KLHL12	16.2024939543429	2.21381066514886e-19	1.48865981196066e-18	ENSG00000117153	Sp09
1819	anova	all	PSAT1	16.1996646287508	2.22981410873807e-19	1.49859689276102e-18	ENSG00000135069	Sp09
1820	anova	all	LYSMD2	16.194359969009	2.26013336017427e-19	1.51813902901816e-18	ENSG00000140280	Sp09
1821	anova	all	ELN	16.1903095688048	2.28356300132822e-19	1.5330344695902e-18	ENSG00000049540	Sp09
1822	anova	all	PPP3R1	16.1870115492415	2.30282101941724e-19	1.54511454239164e-18	ENSG00000221823	Sp09
1823	anova	all	GPR22	16.1859820146925	2.30886617740609e-19	1.54832084579207e-18	ENSG00000172209	Sp09
1824	anova	all	KIAA0513	16.1621300809001	2.45348137642269e-19	1.64439746857277e-18	ENSG00000135709	Sp09
1825	anova	all	TMEM25	16.1605003932986	2.46368888499129e-19	1.65033406131609e-18	ENSG00000149582	Sp09
1826	anova	all	DCLK1	16.1542064143974	2.50351419157116e-19	1.67556829910455e-18	ENSG00000133083	Sp09
1827	anova	all	LMTK2	16.1541144553297	2.50410084455135e-19	1.67556829910455e-18	ENSG00000164715	Sp09
1828	anova	all	CNKSR2	16.1492225777305	2.53550895596319e-19	1.69565629029814e-18	ENSG00000149970	Sp09
1829	anova	all	TRAPPC13	16.1460505414957	2.5560865991302e-19	1.7084832517423e-18	ENSG00000113597	Sp09
1830	anova	all	IDI2-AS1	16.1431242832252	2.57521893175777e-19	1.72033067982179e-18	ENSG00000232656	Sp09
1831	anova	all	COX7A2L	16.1353547635507	2.62671994335709e-19	1.75377669620647e-18	ENSG00000115944	Sp09
1832	anova	all	RPL19	16.1306378303553	2.65849127292023e-19	1.77402051372542e-18	ENSG00000108298	Sp09
1833	anova	all	CIAO3	16.1299427786448	2.66320545640886e-19	1.7761967651172e-18	ENSG00000103245	Sp09
1834	anova	all	IRS1	16.1295357632551	2.66596994245348e-19	1.77707102216433e-18	ENSG00000169047	Sp09
1835	anova	all	NDUFS5	16.1267716764441	2.68482047450049e-19	1.788661051813e-18	ENSG00000168653	Sp09
1836	anova	all	KCNF1	16.1229085689348	2.71139120757159e-19	1.80537894948599e-18	ENSG00000162975	Sp09
1837	anova	all	PENK	16.1162748532232	2.75763765306219e-19	1.83517258076675e-18	ENSG00000181195	Sp09
1838	anova	all	SLC35B1	16.1076295459859	2.81910204856921e-19	1.87505563350156e-18	ENSG00000121073	Sp09
1839	anova	all	FFAR4	16.0931074414122	2.92546907568466e-19	1.94474494019821e-18	ENSG00000186188	Sp09
1840	anova	all	NAPG	16.0909843001106	2.94135507028675e-19	1.95424270294867e-18	ENSG00000134265	Sp09
1841	anova	all	DUSP6	16.0898718734124	2.9497132386778e-19	1.95873136028441e-18	ENSG00000139318	Sp09
1842	anova	all	BEGAIN	16.0876901321355	2.96617516734369e-19	1.96783693672009e-18	ENSG00000183092	Sp09
1843	anova	all	RND1	16.0876280472412	2.96664496881401e-19	1.96783693672009e-18	ENSG00000172602	Sp09
1844	anova	all	ANKRD34C	16.0845951372896	2.98968671408415e-19	1.98204555746631e-18	ENSG00000235711	Sp09
1845	anova	all	SDHAF2	16.0833048389895	2.99954398173847e-19	1.9875027196072e-18	ENSG00000167985	Sp09
1846	anova	all	LSM4	16.0806110954005	3.02022851472852e-19	2.00012424661734e-18	ENSG00000130520	Sp09
1847	anova	all	AC006115.2	16.0794393233094	3.02927100888698e-19	2.00502642575221e-18	ENSG00000286125	Sp09
1848	anova	all	NETO1	16.0787937804287	3.03426426519138e-19	2.00724462348294e-18	ENSG00000166342	Sp09
1849	anova	all	ADARB2	16.0693314880295	3.10841318160336e-19	2.05518394511093e-18	ENSG00000185736	Sp09
1850	anova	all	RUSC1	16.0642353314905	3.1491011790842e-19	2.08096010347591e-18	ENSG00000160753	Sp09
1851	anova	all	PRKCA	16.063706709887	3.1533523047828e-19	2.08264354003078e-18	ENSG00000154229	Sp09
1852	anova	all	UBB	16.0555418886333	3.21975181463158e-19	2.12534913249844e-18	ENSG00000170315	Sp09
1853	anova	all	LINC01783	16.0531487423822	3.23947932213587e-19	2.13721719984409e-18	ENSG00000233421	Sp09
1854	anova	all	JPT2	16.0501603595441	3.26428454273021e-19	2.15242063294913e-18	ENSG00000206053	Sp09
1855	anova	all	LIX1	16.0458472850894	3.3004230525214e-19	2.17507664782071e-18	ENSG00000145721	Sp09
1856	anova	all	ARHGAP21	16.0283557963549	3.4511588132963e-19	2.27313596206347e-18	ENSG00000107863	Sp09
1857	anova	all	CLEC3B	16.0281542631979	3.45293536323261e-19	2.27313596206347e-18	ENSG00000163815	Sp09
1858	anova	all	MEG3	16.0220659430685	3.50704130041663e-19	2.30751237339038e-18	ENSG00000214548	Sp09
1859	anova	all	GABRA3	16.0217210763211	3.51013150064342e-19	2.30830325956782e-18	ENSG00000011677	Sp09
1860	anova	all	KIF17	16.0199528917522	3.52601854963227e-19	2.31750412737927e-18	ENSG00000117245	Sp09
1861	anova	all	LRP10	16.0114337201301	3.60358365543644e-19	2.36721172421872e-18	ENSG00000197324	Sp09
1862	anova	all	TMEM59	16.0039738077547	3.67291431361114e-19	2.4114595856013e-18	ENSG00000116209	Sp09
1863	anova	all	AC015712.2	16.0034528269224	3.67780606765226e-19	2.41337515711481e-18	ENSG00000259583	Sp09
1864	anova	all	PMP2	16.0007352431282	3.70342940812445e-19	2.42888543531767e-18	ENSG00000147588	Sp09
1865	anova	all	AP003355.2	15.9968475719764	3.74039802015728e-19	2.451815860398e-18	ENSG00000272321	Sp09
1866	anova	all	DCUN1D2	15.968318258188	4.02330490271686e-19	2.63584686150663e-18	ENSG00000150401	Sp09
1867	anova	all	DAPK1	15.9592726926977	4.11742884149902e-19	2.6960668231026e-18	ENSG00000196730	Sp09
1868	anova	all	VCP	15.9543881407251	4.16917395945516e-19	2.72848777592823e-18	ENSG00000165280	Sp09
1869	anova	all	FAM234B	15.9503835048191	4.2120857375176e-19	2.75509620872941e-18	ENSG00000084444	Sp09
1870	anova	all	ACTN4	15.9497231008052	4.21920491108313e-19	2.75827700737921e-18	ENSG00000130402	Sp09
1871	anova	all	TBL3	15.9391826404988	4.33448540269495e-19	2.83212635210827e-18	ENSG00000183751	Sp09
1872	anova	all	ZNF839	15.9366223760143	4.36296242240971e-19	2.84921023578839e-18	ENSG00000022976	Sp09
1873	anova	all	AURKAIP1	15.9354147353376	4.37645994422922e-19	2.85649881570754e-18	ENSG00000175756	Sp09
1874	anova	all	RPLP2	15.9329558739798	4.40407217381762e-19	2.87298731723161e-18	ENSG00000177600	Sp09
1875	anova	all	UBFD1	15.9275658169021	4.46521612316616e-19	2.91132091230433e-18	ENSG00000103353	Sp09
1876	anova	all	B4GALT5	15.9186653850931	4.56805817426392e-19	2.97520222481295e-18	ENSG00000158470	Sp09
1877	anova	all	SACS	15.91866514308	4.56806100284165e-19	2.97520222481295e-18	ENSG00000151835	Sp09
1878	anova	all	PNMA8C	15.9130043368601	4.63470767256664e-19	3.01700219899506e-18	ENSG00000277531	Sp09
1879	anova	all	NMU	15.9101248784943	4.66898336465653e-19	3.03769673405674e-18	ENSG00000109255	Sp09
1880	anova	all	RRP12	15.9077701338552	4.69720274948541e-19	3.05429087995463e-18	ENSG00000052749	Sp09
1881	anova	all	TJAP1	15.907580266419	4.69948559934124e-19	3.05429087995463e-18	ENSG00000137221	Sp09
1882	anova	all	CPNE7	15.9046847976732	4.73443768977224e-19	3.07537198498755e-18	ENSG00000178773	Sp09
1883	anova	all	TANC2	15.8975578900181	4.82158798986919e-19	3.13031934020981e-18	ENSG00000170921	Sp09
1884	anova	all	WDR7	15.8923683408332	4.88606238212666e-19	3.17049430050417e-18	ENSG00000091157	Sp09
1885	anova	all	TMEM38A	15.8910327310414	4.90279585965634e-19	3.17966468882221e-18	ENSG00000072954	Sp09
1886	anova	all	PARK7	15.8877149610301	4.94461340691816e-19	3.20508477728391e-18	ENSG00000116288	Sp09
1887	anova	all	ADCY1	15.8805493511283	5.03615919934193e-19	3.26269455283281e-18	ENSG00000164742	Sp09
1888	anova	all	RPRML	15.8688363814122	5.1894906638441e-19	3.3602501782571e-18	ENSG00000179673	Sp09
1889	anova	all	PCYOX1L	15.8657971259491	5.23003925884292e-19	3.38471307249098e-18	ENSG00000145882	Sp09
1890	anova	all	TMEM178B	15.8643475612827	5.24949101686795e-19	3.39550411011697e-18	ENSG00000261115	Sp09
1891	anova	all	PWWP3B	15.8629964932907	5.26768663049066e-19	3.40547165826274e-18	ENSG00000157502	Sp09
1892	anova	all	MTMR10	15.8595683820083	5.31414050062741e-19	3.43368750635149e-18	ENSG00000166912	Sp09
1893	anova	all	WSB1	15.8576187274472	5.34074378884761e-19	3.44905403162504e-18	ENSG00000109046	Sp09
1894	anova	all	ANKRD2	15.8524405473621	5.41205363411823e-19	3.49326059541158e-18	ENSG00000165887	Sp09
1895	anova	all	HTR2C	15.8460045008392	5.50202375672528e-19	3.54945859767634e-18	ENSG00000147246	Sp09
1896	anova	all	PLPPR4	15.8440302801761	5.52992227969829e-19	3.56557488762192e-18	ENSG00000117600	Sp09
1897	anova	all	REEP1	15.8397857861706	5.59038625976024e-19	3.60266062338265e-18	ENSG00000068615	Sp09
1898	anova	all	AHNAK2	15.8279821369774	5.76205550060899e-19	3.71133448340068e-18	ENSG00000185567	Sp09
1899	anova	all	SPSB1	15.826979882565	5.77687428479794e-19	3.71891985948683e-18	ENSG00000171621	Sp09
1900	anova	all	CCNB1	15.8098976531188	6.03542669885271e-19	3.88332059965655e-18	ENSG00000134057	Sp09
1901	anova	all	SLC4A8	15.8082644366919	6.06074893984032e-19	3.8974376563071e-18	ENSG00000050438	Sp09
1902	anova	all	CAMTA2	15.8080717504341	6.06374349472073e-19	3.8974376563071e-18	ENSG00000108509	Sp09
1903	anova	all	NRXN3	15.8066716080733	6.08554802771685e-19	3.90939698575084e-18	ENSG00000021645	Sp09
1904	anova	all	LINC02591	15.7878696315888	6.38611810936101e-19	4.10033056128878e-18	ENSG00000263590	Sp09
1905	anova	all	SCRT1	15.7831487322652	6.4639066842261e-19	4.14809759657029e-18	ENSG00000261678	Sp09
1906	anova	all	RTN4RL1	15.7826120704153	6.47280970456968e-19	4.15163161796245e-18	ENSG00000185924	Sp09
1907	anova	all	DEXI	15.7809368471011	6.50068054328921e-19	4.16732142851131e-18	ENSG00000182108	Sp09
1908	anova	all	KCNS2	15.773486895887	6.62609703122141e-19	4.24549456009863e-18	ENSG00000156486	Sp09
1909	anova	all	CAV1	15.7709715634521	6.66898936764523e-19	4.27073834570262e-18	ENSG00000105974	Sp09
1910	anova	all	SDCBP2	15.7688938889786	6.70462937213417e-19	4.29131382588169e-18	ENSG00000125775	Sp09
1911	anova	all	SCN3B	15.7659993096405	6.75460234764072e-19	4.32103682364771e-18	ENSG00000166257	Sp09
1912	anova	all	LMO1	15.762612330901	6.81355267113141e-19	4.35646869270824e-18	ENSG00000166407	Sp09
1913	anova	all	TVP23A	15.7620943932015	6.8226129260321e-19	4.35998133929652e-18	ENSG00000166676	Sp09
1914	anova	all	MREG	15.758747769375	6.88144837748153e-19	4.39528246680834e-18	ENSG00000118242	Sp09
1915	anova	all	NFIA	15.7405905516839	7.20968343260039e-19	4.60252636885325e-18	ENSG00000162599	Sp09
1916	anova	all	AGAP2	15.7362791666605	7.28991089870684e-19	4.65131319085026e-18	ENSG00000135439	Sp09
1917	anova	all	NDUFAF4	15.7329847111422	7.35182044509448e-19	4.688367498241e-18	ENSG00000123545	Sp09
1918	anova	all	SEZ6	15.7238735839168	7.52580788779514e-19	4.79681967822187e-18	ENSG00000063015	Sp09
1919	anova	all	EDRF1-DT	15.7149877791616	7.69948587756798e-19	4.9031884290849e-18	ENSG00000224023	Sp09
1920	anova	all	DUBR	15.7149257112895	7.700713115618e-19	4.9031884290849e-18	ENSG00000243701	Sp09
1921	anova	all	PPARGC1A	15.7134849727911	7.72925555711228e-19	4.91880006172294e-18	ENSG00000109819	Sp09
1922	anova	all	NXPH3	15.71019624485	7.7948082297961e-19	4.95793603586146e-18	ENSG00000182575	Sp09
1923	anova	all	CHIC1	15.7033938577481	7.93217898966928e-19	5.04268789124841e-18	ENSG00000204116	Sp09
1924	anova	all	BAIAP2L2	15.7030925330853	7.93832015886309e-19	5.04396901985974e-18	ENSG00000128298	Sp09
1925	anova	all	CAB39	15.6961420414416	8.08131167186037e-19	5.1321576721295e-18	ENSG00000135932	Sp09
1926	anova	all	TENM3	15.6912354115884	8.18381415013914e-19	5.19455493174719e-18	ENSG00000218336	Sp09
1927	anova	all	KCNJ3	15.6861330635549	8.29179413092037e-19	5.26036238975099e-18	ENSG00000162989	Sp09
1928	anova	all	TSPYL1	15.6791894654241	8.44104851405626e-19	5.35227272221669e-18	ENSG00000189241	Sp09
1929	anova	all	BRINP1	15.6741591355967	8.5508638731267e-19	5.41909335660829e-18	ENSG00000078725	Sp09
1930	anova	all	EML2	15.673367182792	8.56828330976906e-19	5.4273193503589e-18	ENSG00000125746	Sp09
1931	anova	all	NGB	15.671387395842	8.61198628413831e-19	5.45217671277011e-18	ENSG00000165553	Sp09
1932	anova	all	RPL18A	15.6675736264899	8.69680731670235e-19	5.5030263688761e-18	ENSG00000105640	Sp09
1933	anova	all	SCAI	15.6646079901192	8.76334623968306e-19	5.54226113709909e-18	ENSG00000173611	Sp09
1934	anova	all	FAM47E	15.6637386835951	8.78294753771885e-19	5.5517856074774e-18	ENSG00000189157	Sp09
1935	anova	all	ANKH	15.6633132236358	8.79255697848912e-19	5.5549875484253e-18	ENSG00000154122	Sp09
1936	anova	all	SPTLC2	15.6560976699729	8.95714926051201e-19	5.65605112137186e-18	ENSG00000100596	Sp09
1937	anova	all	DAZAP2	15.6510144872827	9.07495989833028e-19	5.72748501585378e-18	ENSG00000183283	Sp09
1938	anova	all	ZSCAN18	15.6387722577079	9.36513691947448e-19	5.90757475957562e-18	ENSG00000121413	Sp09
1939	anova	all	OLFM3	15.6356922059665	9.43960278142879e-19	5.9514772564707e-18	ENSG00000118733	Sp09
1940	anova	all	LAMB3	15.6350452106433	9.45532068726081e-19	5.95831419596719e-18	ENSG00000196878	Sp09
1941	anova	all	CAMK2B	15.6184773953215	9.86691727348971e-19	6.21448035385944e-18	ENSG00000058404	Sp09
1942	anova	all	YARS	15.6169225295137	9.90645919305197e-19	6.23617217482288e-18	ENSG00000134684	Sp09
1943	anova	all	LINC00672	15.6139400496791	9.9827540108698e-19	6.28096591780151e-18	ENSG00000263874	Sp09
1944	anova	all	CELF2-DT	15.6117022543071	1.0040387317635e-18	6.31397813570412e-18	ENSG00000270111	Sp09
1945	anova	all	ENTPD3	15.611199391324	1.00533843373248e-18	6.31890095238025e-18	ENSG00000168032	Sp09
1946	anova	all	EPN2	15.6054887973044	1.02021745415416e-18	6.40912557915446e-18	ENSG00000072134	Sp09
1947	anova	all	SYNGAP1	15.5839506429145	1.0783586038458e-18	6.77089570211344e-18	ENSG00000197283	Sp09
1948	anova	all	KCNJ11	15.5765685827011	1.09904459394992e-18	6.89723827568677e-18	ENSG00000187486	Sp09
1949	anova	all	LINC01750	15.5754369103917	1.10225089614287e-18	6.91381077749951e-18	ENSG00000231437	Sp09
1950	anova	all	CCDC68	15.5733836263772	1.10809241442229e-18	6.94688705964741e-18	ENSG00000166510	Sp09
1951	anova	all	VPS35	15.565048699714	1.13212683418958e-18	7.09392647256158e-18	ENSG00000069329	Sp09
1952	anova	all	NDE1	15.5529588942044	1.16792481153765e-18	7.31448812553674e-18	ENSG00000072864	Sp09
1953	anova	all	TRAPPC1	15.5511703059105	1.17331676269467e-18	7.34449432869549e-18	ENSG00000170043	Sp09
1954	anova	all	ABCG2	15.5477576798226	1.1836742395796e-18	7.40553612019476e-18	ENSG00000118777	Sp09
1955	anova	all	FGF13	15.533367921314	1.2283701498744e-18	7.68124045126066e-18	ENSG00000129682	Sp09
1956	anova	all	CACNA2D3	15.5323786792872	1.23150454134789e-18	7.69690338342429e-18	ENSG00000157445	Sp09
1957	anova	all	GRIK1	15.5311336145426	1.2354609502705e-18	7.71768529231317e-18	ENSG00000171189	Sp09
1958	anova	all	SNX32	15.5303891769243	1.23783264095071e-18	7.7285516014415e-18	ENSG00000172803	Sp09
1959	anova	all	ST8SIA3	15.5222693528749	1.26400106423968e-18	7.88790863212357e-18	ENSG00000177511	Sp09
1960	anova	all	AP001160.3	15.5215687327296	1.26628495025904e-18	7.89812934536572e-18	ENSG00000269176	Sp09
1961	anova	all	FAM153A	15.5184718385993	1.27643010517662e-18	7.95734729004802e-18	ENSG00000170074	Sp09
1962	anova	all	AC124798.1	15.5137417614424	1.292083618179e-18	8.05082682580953e-18	ENSG00000260196	Sp09
1963	anova	all	C2orf88	15.5092814901242	1.30702128542642e-18	8.13975303837902e-18	ENSG00000187699	Sp09
1964	anova	all	TMEM177	15.5020513599082	1.3316056533208e-18	8.28863498566535e-18	ENSG00000144120	Sp09
1965	anova	all	CCDC85A	15.5012819572408	1.33424908651699e-18	8.30086263749119e-18	ENSG00000055813	Sp09
1966	anova	all	SLC26A4-AS1	15.4958238799113	1.35315369036293e-18	8.414193217033e-18	ENSG00000233705	Sp09
1967	anova	all	HABP4	15.4933856927483	1.36168552513746e-18	8.46294130391737e-18	ENSG00000130956	Sp09
1968	anova	all	SMS	15.4868079612968	1.38497383500032e-18	8.59942323909819e-18	ENSG00000102172	Sp09
1969	anova	all	TMCC3	15.4867859880186	1.38505229920526e-18	8.59942323909819e-18	ENSG00000057704	Sp09
1970	anova	all	NOMO1	15.4865528724689	1.38588500535132e-18	8.60022547737052e-18	ENSG00000103512	Sp09
1971	anova	all	VBP1	15.483997740377	1.39504523708569e-18	8.65267784037167e-18	ENSG00000155959	Sp09
1972	anova	all	UQCRQ	15.4816981152751	1.40334158188578e-18	8.69972152056472e-18	ENSG00000164405	Sp09
1973	anova	all	B3GNTL1	15.4789266988412	1.41340604674203e-18	8.75767304684304e-18	ENSG00000175711	Sp09
1974	anova	all	NDUFS7	15.4773801489863	1.4190539412297e-18	8.78821399773714e-18	ENSG00000115286	Sp09
1975	anova	all	TCEAL7	15.4738797372251	1.43192127329521e-18	8.86341142583995e-18	ENSG00000182916	Sp09
1976	anova	all	ESRRA	15.4694689133421	1.44830265926236e-18	8.96027328415101e-18	ENSG00000173153	Sp09
1977	anova	all	EIF4H	15.4663466207227	1.46001250280594e-18	9.02815015012775e-18	ENSG00000106682	Sp09
1978	anova	all	GDA	15.466100454479	1.46093976870525e-18	9.02931682124455e-18	ENSG00000119125	Sp09
1979	anova	all	PDE1A	15.4655816261801	1.46289604802392e-18	9.03683890201741e-18	ENSG00000115252	Sp09
1980	anova	all	PIANP	15.4647956044996	1.46586482523029e-18	9.05060479214154e-18	ENSG00000139200	Sp09
1981	anova	all	PRPF19	15.4542150818109	1.50642259527792e-18	9.29632318388315e-18	ENSG00000110107	Sp09
1982	anova	all	TJP1	15.4507671392464	1.5198820335484e-18	9.37465078714896e-18	ENSG00000104067	Sp09
1983	anova	all	ZNF184	15.4392268797937	1.56581791434074e-18	9.65311346586763e-18	ENSG00000096654	Sp09
1984	anova	all	RNF44	15.438096579108	1.57039155897536e-18	9.67334998453152e-18	ENSG00000146083	Sp09
1985	anova	all	RELL2	15.4380246657553	1.57068300362332e-18	9.67334998453152e-18	ENSG00000164620	Sp09
1986	anova	all	RPL36	15.4326295991345	1.59270372013775e-18	9.80402969722256e-18	ENSG00000130255	Sp09
1987	anova	all	ERBB4	15.4289448922911	1.60792176512174e-18	9.8927244985472e-18	ENSG00000178568	Sp09
1988	anova	all	DYSF	15.420014511936	1.64541497962324e-18	1.01183089164457e-17	ENSG00000135636	Sp09
1989	anova	all	TMEM132B	15.4131053461497	1.67502534211476e-18	1.02952160921835e-17	ENSG00000139364	Sp09
1990	anova	all	LPL	15.4088398502075	1.69357309822328e-18	1.04039854903415e-17	ENSG00000175445	Sp09
1991	anova	all	ERO1A	15.4032643482364	1.71812937510198e-18	1.0549538729594e-17	ENSG00000197930	Sp09
1992	anova	all	ST8SIA5	15.38300571884	1.81041215346886e-18	1.11105866346168e-17	ENSG00000101638	Sp09
1993	anova	all	LSAMP	15.3757690310433	1.84457335838819e-18	1.13145555977399e-17	ENSG00000185565	Sp09
1994	anova	all	SLC7A4	15.3728477569269	1.85854661042235e-18	1.13945498056235e-17	ENSG00000099960	Sp09
1995	anova	all	SHISA8	15.3705747241222	1.86949283679475e-18	1.14559147517874e-17	ENSG00000234965	Sp09
1996	anova	all	PPP2R5C	15.3606376113309	1.91811427412644e-18	1.17479694394768e-17	ENSG00000078304	Sp09
1997	anova	all	SUSD1	15.355330114663	1.94460300056428e-18	1.19042422042556e-17	ENSG00000106868	Sp09
1998	anova	all	UBE2W	15.3454232374029	1.99503582735961e-18	1.22068633580937e-17	ENSG00000104343	Sp09
1999	anova	all	PRKAG2-AS1	15.343334487227	2.00583598606021e-18	1.22668058677269e-17	ENSG00000239911	Sp09
[truncated: 18,384 more rows]
