# Supplementary material for: Integrated single cell and unsupervised spatial transcriptomic analysis defines molecular anatomy of the human dorsolateral prefrontal cortex
Source: bioRxiv. 2023 Feb 15:2023.02.15.528722. Preprint. [Version 1] doi: 10.1101/2023.02.15.528722 (PMC9949126; doi:10.1101/2023.02.15.528722)
Supplement: Supplement 9 [file media-9.csv]

top	model_type	test	gene	stat	pval	fdr	ensembl	spatial_domain_resolution
1	enrichment	Sp09D01	CLDN5	26.1024206476852	2.04113120708457e-75	2.49528290066088e-71	ENSG00000184113	Sp09
2	enrichment	Sp09D01	TAGLN	25.3401913281202	5.75173563435501e-73	3.5157484064995e-69	ENSG00000149591	Sp09
3	enrichment	Sp09D01	MYL9	22.9466375357204	4.47117137278171e-65	1.82200233440855e-61	ENSG00000101335	Sp09
4	enrichment	Sp09D01	ACTA2	21.607700956213	1.53905089465972e-60	4.70372429680376e-57	ENSG00000107796	Sp09
5	enrichment	Sp09D01	A2M	20.7532109527258	1.33104130217012e-57	3.25439598380595e-54	ENSG00000175899	Sp09
6	enrichment	Sp09D01	SLC2A1	20.4543756978723	1.43991885992472e-56	2.93383467709663e-53	ENSG00000117394	Sp09
7	enrichment	Sp09D01	EPAS1	20.2732868313387	6.11908539935255e-56	9.36729553196601e-53	ENSG00000116016	Sp09
8	enrichment	Sp09D01	HLA-E	20.2730654745123	6.12992754648083e-56	9.36729553196601e-53	ENSG00000204592	Sp09
9	enrichment	Sp09D01	HLA-B	20.0095365674834	5.05865107120811e-55	6.87133437172435e-52	ENSG00000234745	Sp09
10	enrichment	Sp09D01	HBA1	19.8769867177257	1.46555103044079e-54	1.79163613471387e-51	ENSG00000206172	Sp09
11	enrichment	Sp09D01	HBA2	19.7949577404496	2.83268741836736e-54	3.14814578995827e-51	ENSG00000188536	Sp09
12	enrichment	Sp09D01	IFI27	19.2469728930535	2.34350985755779e-52	2.387450667387e-49	ENSG00000165949	Sp09
13	enrichment	Sp09D01	FLNA	18.8821408819832	4.48501901415771e-51	4.21764288062138e-48	ENSG00000196924	Sp09
14	enrichment	Sp09D01	MYH11	18.5399803018253	7.20078539926007e-50	6.28782867899674e-47	ENSG00000133392	Sp09
15	enrichment	Sp09D01	COL1A2	18.3588863972185	3.13820206134134e-49	2.55763467999319e-46	ENSG00000164692	Sp09
16	enrichment	Sp09D01	TPM2	18.2765432550559	6.13237270272408e-49	4.68551601817512e-46	ENSG00000198467	Sp09
17	enrichment	Sp09D01	BGN	17.9476131565918	8.94021034475227e-48	6.4290630273292e-45	ENSG00000182492	Sp09
18	enrichment	Sp09D01	CRIP1	17.8384527368223	2.17788322321391e-47	1.47914568909945e-44	ENSG00000213145	Sp09
19	enrichment	Sp09D01	VIM	17.7737486944069	3.69272071347858e-47	2.37597424854082e-44	ENSG00000026025	Sp09
20	enrichment	Sp09D01	IFITM3	17.5917912333741	1.63155864418343e-46	9.97290221257122e-44	ENSG00000142089	Sp09
21	enrichment	Sp09D01	HBB	17.2965779570662	1.82222434506498e-45	1.0607948865914e-42	ENSG00000244734	Sp09
22	enrichment	Sp09D01	MUSTN1	17.2017938916304	3.95674893428521e-45	2.19869344189258e-42	ENSG00000272573	Sp09
23	enrichment	Sp09D01	C11orf96	17.1380342921903	6.66679430477615e-45	3.5435461032995e-42	ENSG00000187479	Sp09
24	enrichment	Sp09D01	MGP	17.1118772006513	8.25816280313834e-45	4.20650167784859e-42	ENSG00000111341	Sp09
25	enrichment	Sp09D01	SERPING1	16.9149758634042	4.13933518279154e-44	2.02413490438506e-41	ENSG00000149131	Sp09
26	enrichment	Sp09D01	ADIRF	16.4234973117447	2.32051934449196e-42	1.08685808774007e-39	ENSG00000148671	Sp09
27	enrichment	Sp09D01	FRZB	16.4193663895113	2.40042277046887e-42	1.08685808774007e-39	ENSG00000162998	Sp09
28	enrichment	Sp09D01	B2M	16.1439446762511	2.29410448929072e-41	1.00162240648496e-38	ENSG00000166710	Sp09
29	enrichment	Sp09D01	IGFBP7	15.9370134904571	1.25062285560053e-40	5.27202221024707e-38	ENSG00000163453	Sp09
30	enrichment	Sp09D01	S100A4	15.8841859858594	1.9281028099514e-40	7.80378732461313e-38	ENSG00000196154	Sp09
31	enrichment	Sp09D01	DCN	15.8810140282003	1.97887449540292e-40	7.80378732461313e-38	ENSG00000011465	Sp09
32	enrichment	Sp09D01	COL18A1	15.7144112849042	7.74877978702731e-40	2.96027602801278e-37	ENSG00000182871	Sp09
33	enrichment	Sp09D01	TM4SF1	15.6653604069721	1.15807111865371e-39	4.29012709864898e-37	ENSG00000169908	Sp09
34	enrichment	Sp09D01	MFAP4	15.6308013177688	1.5369886303779e-39	5.52637823716759e-37	ENSG00000166482	Sp09
35	enrichment	Sp09D01	C7	15.6023619252519	1.94012401796296e-39	6.77657603417063e-37	ENSG00000112936	Sp09
36	enrichment	Sp09D01	S100A6	15.5648856229339	2.63707173170415e-39	8.95505608891201e-37	ENSG00000197956	Sp09
37	enrichment	Sp09D01	FBLN5	15.4241224232583	8.34939733713233e-39	2.75868601206602e-36	ENSG00000140092	Sp09
38	enrichment	Sp09D01	CALD1	15.086732927674	1.31938237377383e-37	4.24459197878556e-35	ENSG00000122786	Sp09
39	enrichment	Sp09D01	HLA-C	14.3879034646422	3.94911418026528e-35	1.20694802134358e-32	ENSG00000204525	Sp09
40	enrichment	Sp09D01	TIMP3	14.156178141617	2.59877102470601e-34	7.74877457976366e-32	ENSG00000100234	Sp09
41	enrichment	Sp09D01	NOTCH3	14.0425690872679	6.536000263494e-34	1.90244293383843e-31	ENSG00000074181	Sp09
42	enrichment	Sp09D01	MRGPRF	13.8738702315959	2.56588661707924e-33	7.29487532413806e-31	ENSG00000172935	Sp09
43	enrichment	Sp09D01	DUSP1	13.8092711600072	4.32894557403369e-33	1.17603021427915e-30	ENSG00000120129	Sp09
44	enrichment	Sp09D01	ANXA2	13.7864080925896	5.20875959044097e-33	1.38428447811176e-30	ENSG00000182718	Sp09
45	enrichment	Sp09D01	LMOD1	13.6963598318407	1.07895211163384e-32	2.80642331164335e-30	ENSG00000163431	Sp09
46	enrichment	Sp09D01	IFITM2	13.530584361396	4.11469902441929e-32	1.02657541986787e-29	ENSG00000185201	Sp09
47	enrichment	Sp09D01	OGN	13.4923853570187	5.59911805150832e-32	1.34214153293508e-29	ENSG00000106809	Sp09
48	enrichment	Sp09D01	FMOD	13.3850725967857	1.32919490682836e-31	3.12488610307244e-29	ENSG00000122176	Sp09
49	enrichment	Sp09D01	COL6A2	13.3193968580763	2.2547750141899e-31	5.1045601015688e-29	ENSG00000142173	Sp09
50	enrichment	Sp09D01	YBX3	13.1304298762608	1.02862637511026e-30	2.24552811352194e-28	ENSG00000060138	Sp09
51	enrichment	Sp09D01	ESAM	12.9293983700532	5.14487724757478e-30	1.04826873919336e-27	ENSG00000149564	Sp09
52	enrichment	Sp09D01	TINAGL1	12.8630646000249	8.74079412608259e-30	1.7234872288929e-27	ENSG00000142910	Sp09
53	enrichment	Sp09D01	CAVIN1	12.8268788108806	1.16681879941712e-29	2.26418409886893e-27	ENSG00000177469	Sp09
54	enrichment	Sp09D01	JAG1	12.8001297829871	1.44440330198094e-29	2.75903599479952e-27	ENSG00000101384	Sp09
55	enrichment	Sp09D01	ITIH2	12.7709263143116	1.82317306818722e-29	3.37701375130132e-27	ENSG00000151655	Sp09
56	enrichment	Sp09D01	SRGN	12.6689332880553	4.10806614492533e-29	7.38545715025178e-27	ENSG00000122862	Sp09
57	enrichment	Sp09D01	CYP1B1	12.5276719688434	1.26231513015228e-28	2.14330589807106e-26	ENSG00000138061	Sp09
58	enrichment	Sp09D01	CNN2	12.4381324101851	2.5674099177464e-28	4.29953236225338e-26	ENSG00000064666	Sp09
59	enrichment	Sp09D01	CFH	12.3990788415058	3.49784344976319e-28	5.77853191531824e-26	ENSG00000000971	Sp09
60	enrichment	Sp09D01	TAGLN2	12.3880788555584	3.81601270082916e-28	6.22010070235154e-26	ENSG00000158710	Sp09
61	enrichment	Sp09D01	ZFP36	12.2695911430224	9.73476024923276e-28	1.52573646213936e-25	ENSG00000128016	Sp09
62	enrichment	Sp09D01	TBX18	11.8917592877754	1.89709952682132e-26	2.5485760126803e-24	ENSG00000112837	Sp09
63	enrichment	Sp09D01	CXCL12	11.7937475667497	4.08096752537916e-26	5.19685708310003e-24	ENSG00000107562	Sp09
64	enrichment	Sp09D01	FXYD5	11.6979342613382	8.61334605725128e-26	1.06361773282724e-23	ENSG00000089327	Sp09
65	enrichment	Sp09D01	DEPP1	11.6614589709151	1.14408446862132e-25	1.37439606983755e-23	ENSG00000165507	Sp09
66	enrichment	Sp09D01	FBLN1	11.5768015731747	2.2086961841056e-25	2.59627988948952e-23	ENSG00000077942	Sp09
67	enrichment	Sp09D01	AHNAK	11.5667145976396	2.38853112242339e-25	2.78093266396438e-23	ENSG00000124942	Sp09
68	enrichment	Sp09D01	CRIM1	11.5523846679586	2.66937233939693e-25	3.07859215557806e-23	ENSG00000150938	Sp09
69	enrichment	Sp09D01	SOD3	11.5327420410427	3.10853052876561e-25	3.51868386242218e-23	ENSG00000109610	Sp09
70	enrichment	Sp09D01	MALAT1	11.4979191979516	4.07128324940419e-25	4.52467615672421e-23	ENSG00000251562	Sp09
71	enrichment	Sp09D01	HSPG2	11.4828164941815	4.57630787130327e-25	4.99512176131093e-23	ENSG00000142798	Sp09
72	enrichment	Sp09D01	ECSCR	11.3741994625834	1.05950976838262e-24	1.0793755765398e-22	ENSG00000249751	Sp09
73	enrichment	Sp09D01	FOS	11.2891313035342	2.04101093459577e-24	1.94932489651823e-22	ENSG00000170345	Sp09
74	enrichment	Sp09D01	BTG2	11.2737079379674	2.29822915078004e-24	2.11247002769067e-22	ENSG00000159388	Sp09
75	enrichment	Sp09D01	PABPC1	11.2354194493644	3.08501655102893e-24	2.73492368054927e-22	ENSG00000070756	Sp09
76	enrichment	Sp09D01	COLEC12	11.2072771812342	3.82951220751386e-24	3.32026856289766e-22	ENSG00000158270	Sp09
77	enrichment	Sp09D01	FN1	11.1907388477566	4.34789936072318e-24	3.7169978800588e-22	ENSG00000115414	Sp09
78	enrichment	Sp09D01	ITIH5	11.1453236393557	6.15943573342617e-24	5.12238788034932e-22	ENSG00000123243	Sp09
79	enrichment	Sp09D01	CLEC3B	11.1396477337321	6.43324709345474e-24	5.27828494748216e-22	ENSG00000163815	Sp09
80	enrichment	Sp09D01	COL1A1	11.0708098599795	1.0895621710899e-23	8.5934822848865e-22	ENSG00000108821	Sp09
81	enrichment	Sp09D01	TPT1	10.8700872560623	5.02985092487732e-23	3.51371014609287e-21	ENSG00000133112	Sp09
82	enrichment	Sp09D01	HSPB1	10.8019244831164	8.43581770515668e-23	5.50660712733183e-21	ENSG00000106211	Sp09
83	enrichment	Sp09D01	OLFML2A	10.8014182488414	8.46823836350416e-23	5.50660712733183e-21	ENSG00000185585	Sp09
84	enrichment	Sp09D01	FBLN2	10.7744163189528	1.03897956481558e-22	6.58110112946654e-21	ENSG00000163520	Sp09
85	enrichment	Sp09D01	RBPMS	10.770197595032	1.07269323846195e-22	6.75962620628731e-21	ENSG00000157110	Sp09
86	enrichment	Sp09D01	CAV1	10.7594819361613	1.16330270067693e-22	7.15393261308727e-21	ENSG00000105974	Sp09
87	enrichment	Sp09D01	JUNB	10.7593430644504	1.16452563599539e-22	7.15393261308727e-21	ENSG00000171223	Sp09
88	enrichment	Sp09D01	AEBP1	10.7574529672793	1.18129804326838e-22	7.22068428947799e-21	ENSG00000106624	Sp09
89	enrichment	Sp09D01	PTN	10.5897985003912	4.18377493647429e-22	2.22055433924697e-20	ENSG00000105894	Sp09
90	enrichment	Sp09D01	ABCG2	10.5714554957963	4.80235076437144e-22	2.48765839383224e-20	ENSG00000118777	Sp09
91	enrichment	Sp09D01	LTBP1	10.5671787036645	4.95918989204405e-22	2.53665675440329e-20	ENSG00000049323	Sp09
92	enrichment	Sp09D01	PRELP	10.5595761608474	5.25067766019548e-22	2.64154462534526e-20	ENSG00000188783	Sp09
93	enrichment	Sp09D01	GNG11	10.5318633807286	6.4650750836852e-22	3.1998195505284e-20	ENSG00000127920	Sp09
94	enrichment	Sp09D01	VAMP5	10.4683664618125	1.04052266279203e-21	4.98838805985592e-20	ENSG00000168899	Sp09
95	enrichment	Sp09D01	KLF2	10.4062057851385	1.65613148561077e-21	7.67270729910893e-20	ENSG00000127528	Sp09
96	enrichment	Sp09D01	C1S	10.3701942410288	2.16673642435522e-21	9.81050103249725e-20	ENSG00000182326	Sp09
97	enrichment	Sp09D01	ID3	10.3160271395384	3.24374764226955e-21	1.42643219160954e-19	ENSG00000117318	Sp09
98	enrichment	Sp09D01	GJA4	10.2660754523626	4.7023512028493e-21	1.99605011995947e-19	ENSG00000187513	Sp09
99	enrichment	Sp09D01	RAMP2	10.2029538542457	7.50992351815163e-21	3.06029383364679e-19	ENSG00000131477	Sp09
100	enrichment	Sp09D01	VWF	10.1751043956158	9.22940655720188e-21	3.69932771022272e-19	ENSG00000110799	Sp09
101	enrichment	Sp09D01	S100A10	10.1654767706303	9.91067741459695e-21	3.95941279063555e-19	ENSG00000197747	Sp09
102	enrichment	Sp09D01	SLC13A4	10.1504885889301	1.10720866069357e-20	4.32448111085589e-19	ENSG00000164707	Sp09
103	enrichment	Sp09D01	PECAM1	10.0793068126265	1.87230463917164e-20	6.97833055301015e-19	ENSG00000261371	Sp09
104	enrichment	Sp09D01	S100A11	10.04687063815	2.37744343332022e-20	8.6758943201014e-19	ENSG00000163191	Sp09
105	enrichment	Sp09D01	PTPRB	10.0175103962924	2.95040822396066e-20	1.02759944552476e-18	ENSG00000127329	Sp09
106	enrichment	Sp09D01	PLAC9	9.92164414896359	5.95975812666035e-20	1.94288114929127e-18	ENSG00000189129	Sp09
107	enrichment	Sp09D01	EMP1	9.82425476272934	1.21365467501014e-19	3.73726156221635e-18	ENSG00000134531	Sp09
108	enrichment	Sp09D01	ELN	9.76284073863917	1.89742197721045e-19	5.65755699302385e-18	ENSG00000049540	Sp09
109	enrichment	Sp09D01	ENG	9.70312727328902	2.92636694808916e-19	8.41760845656234e-18	ENSG00000106991	Sp09
110	enrichment	Sp09D01	ADAMTS1	9.67165286132265	3.67532687544363e-19	1.02581897379677e-17	ENSG00000154734	Sp09
111	enrichment	Sp09D01	CFB	9.66733100615192	3.79204892269564e-19	1.05598628883722e-17	ENSG00000243649	Sp09
112	enrichment	Sp09D01	APOD	9.6114084295059	5.67953199727523e-19	1.51269729635638e-17	ENSG00000189058	Sp09
113	enrichment	Sp09D01	HEG1	9.61140737688226	5.67957512496996e-19	1.51269729635638e-17	ENSG00000173706	Sp09
114	enrichment	Sp09D01	TUBB6	9.61081674953341	5.70382545369154e-19	1.51585361242128e-17	ENSG00000176014	Sp09
115	enrichment	Sp09D01	PRSS23	9.44917237675567	1.822095922575e-18	4.20285333084517e-17	ENSG00000150687	Sp09
116	enrichment	Sp09D01	CD74	9.42351222013081	2.1891178904133e-18	4.93763214212225e-17	ENSG00000019582	Sp09
117	enrichment	Sp09D01	TGM2	9.41564264800307	2.31574356902747e-18	5.17549636770764e-17	ENSG00000198959	Sp09
118	enrichment	Sp09D01	FOXC1	9.41142865537631	2.38651160591791e-18	5.31422666345109e-17	ENSG00000054598	Sp09
119	enrichment	Sp09D01	CD151	9.40090559228166	2.572746585823e-18	5.65680341936802e-17	ENSG00000177697	Sp09
120	enrichment	Sp09D01	TPM1	9.36058525453469	3.42983314778564e-18	7.30482756649469e-17	ENSG00000140416	Sp09
121	enrichment	Sp09D01	SOX18	9.3349039467057	4.11789305602183e-18	8.54690027332204e-17	ENSG00000203883	Sp09
122	enrichment	Sp09D01	TBX2	9.29685852617069	5.39646873881035e-18	1.08864406488377e-16	ENSG00000121068	Sp09
123	enrichment	Sp09D01	OLFML3	9.28203010642058	5.99538430702801e-18	1.19176541712874e-16	ENSG00000116774	Sp09
124	enrichment	Sp09D01	TIMP1	9.26482748591931	6.77326170581781e-18	1.33534176834422e-16	ENSG00000102265	Sp09
125	enrichment	Sp09D01	PDE5A	9.20647534962105	1.02364809632516e-17	1.92524584270386e-16	ENSG00000138735	Sp09
126	enrichment	Sp09D01	IL32	9.14188001403335	1.61449471567049e-17	2.90252910280466e-16	ENSG00000008517	Sp09
127	enrichment	Sp09D01	NEAT1	9.12724912525829	1.78962178243642e-17	3.17996021661123e-16	ENSG00000245532	Sp09
128	enrichment	Sp09D01	CARMN	9.09476995813221	2.24862507370663e-17	3.91026307212467e-16	ENSG00000249669	Sp09
129	enrichment	Sp09D01	BCAM	9.06614774983506	2.74884458655966e-17	4.68683752729314e-16	ENSG00000187244	Sp09
130	enrichment	Sp09D01	ITM2A	9.00205101000397	4.30520973798953e-17	7.00814767602157e-16	ENSG00000078596	Sp09
131	enrichment	Sp09D01	TGFB1I1	8.94877226385081	6.24331793633672e-17	9.69816540936675e-16	ENSG00000140682	Sp09
132	enrichment	Sp09D01	RRAS	8.9230759825802	7.46607662734039e-17	1.12682452801526e-15	ENSG00000126458	Sp09
133	enrichment	Sp09D01	EHD2	8.91882517156651	7.69008346519399e-17	1.15635018895445e-15	ENSG00000024422	Sp09
134	enrichment	Sp09D01	SAT1	8.89463440440098	9.09773913026619e-17	1.34975559305224e-15	ENSG00000130066	Sp09
135	enrichment	Sp09D01	STOM	8.87097156311001	1.0721194113706e-16	1.54925056784936e-15	ENSG00000148175	Sp09
136	enrichment	Sp09D01	KLF4	8.85701311583547	1.1810317623688e-16	1.68669547838301e-15	ENSG00000136826	Sp09
137	enrichment	Sp09D01	PDGFRB	8.85392184584697	1.20659746140553e-16	1.71718905304804e-15	ENSG00000113721	Sp09
138	enrichment	Sp09D01	YBX1	8.7643277226663	2.24071970961496e-16	3.02015418412821e-15	ENSG00000065978	Sp09
139	enrichment	Sp09D01	EGFL8	8.69362142213942	3.64350097642971e-16	4.61095232265561e-15	ENSG00000241404	Sp09
140	enrichment	Sp09D01	MYL12A	8.65606978357645	4.71279258715988e-16	5.790340641008e-15	ENSG00000101608	Sp09
141	enrichment	Sp09D01	CEBPD	8.6424770094544	5.17211970034905e-16	6.27896358855682e-15	ENSG00000221869	Sp09
142	enrichment	Sp09D01	IGFBP5	8.58422951404688	7.69769147276208e-16	8.91983680137597e-15	ENSG00000115461	Sp09
143	enrichment	Sp09D01	STAB1	8.52273017014321	1.1695146594361e-15	1.28897391336121e-14	ENSG00000010327	Sp09
144	enrichment	Sp09D01	GYPC	8.51766586564776	1.21040838932026e-15	1.32829825488691e-14	ENSG00000136732	Sp09
145	enrichment	Sp09D01	GIMAP1	8.50833558290013	1.28949240719091e-15	1.40499506933234e-14	ENSG00000213203	Sp09
146	enrichment	Sp09D01	MCAM	8.36856574650228	3.31274815562655e-15	3.25287921305499e-14	ENSG00000076706	Sp09
147	enrichment	Sp09D01	ACTN4	8.33811305671074	4.06412850957678e-15	3.89984074015511e-14	ENSG00000130402	Sp09
148	enrichment	Sp09D01	NID1	8.31458981367475	4.75796126130909e-15	4.46401200456666e-14	ENSG00000116962	Sp09
149	enrichment	Sp09D01	TXNIP	8.31320340970371	4.8023300066122e-15	4.50218438119894e-14	ENSG00000265972	Sp09
150	enrichment	Sp09D01	KCTD12	8.29447046694498	5.44355644506997e-15	5.02560607095806e-14	ENSG00000178695	Sp09
151	enrichment	Sp09D01	RPL27A	8.24700196934094	7.47304790831382e-15	6.59148706198675e-14	ENSG00000166441	Sp09
152	enrichment	Sp09D01	LUM	8.23492809511618	8.09896676196806e-15	7.0670855578201e-14	ENSG00000139329	Sp09
153	enrichment	Sp09D01	SEMA3G	8.23470769102049	8.11086204917034e-15	7.06737623315092e-14	ENSG00000010319	Sp09
154	enrichment	Sp09D01	SPARC	8.21200171432752	9.43364899888275e-15	8.07607556101832e-14	ENSG00000113140	Sp09
155	enrichment	Sp09D01	LTBP4	8.19095085081493	1.08496961668808e-14	9.13481650414031e-14	ENSG00000090006	Sp09
156	enrichment	Sp09D01	ECM2	8.1542530945486	1.3838478227032e-14	1.13616787324021e-13	ENSG00000106823	Sp09
157	enrichment	Sp09D01	ADGRF5	8.14179938421867	1.50275051237396e-14	1.22067275839014e-13	ENSG00000069122	Sp09
158	enrichment	Sp09D01	IFITM1	8.10105973158587	1.96686415781243e-14	1.55228627044912e-13	ENSG00000185885	Sp09
159	enrichment	Sp09D01	LAMB2	8.07826260383279	2.2857817829581e-14	1.77985237558362e-13	ENSG00000172037	Sp09
160	enrichment	Sp09D01	HLA-DRA	8.07538026476915	2.32958386314044e-14	1.80934960145438e-13	ENSG00000204287	Sp09
161	enrichment	Sp09D01	CCL2	8.05550589869219	2.65505354903588e-14	2.03882095709571e-13	ENSG00000108691	Sp09
162	enrichment	Sp09D01	MYH9	8.04295460446435	2.88336261211281e-14	2.18938558590553e-13	ENSG00000100345	Sp09
163	enrichment	Sp09D01	PCAT19	8.04073356463584	2.92573874233355e-14	2.21880621123001e-13	ENSG00000267107	Sp09
164	enrichment	Sp09D01	BST2	7.94481124692193	5.48164767820586e-14	3.89837945701377e-13	ENSG00000130303	Sp09
165	enrichment	Sp09D01	ISYNA1	7.90429338082753	7.13694621857722e-14	4.9293314984241e-13	ENSG00000105655	Sp09
166	enrichment	Sp09D01	CAV2	7.89058217361277	7.80216318083943e-14	5.33155086002024e-13	ENSG00000105971	Sp09
167	enrichment	Sp09D01	PLAT	7.85312536241379	9.94812545339745e-14	6.62756586745416e-13	ENSG00000104368	Sp09
168	enrichment	Sp09D01	NDUFA4L2	7.80522594287966	1.35597465354441e-13	8.79405312444586e-13	ENSG00000185633	Sp09
169	enrichment	Sp09D01	AC007952.4	7.78483001392889	1.54659910920605e-13	9.86804494261167e-13	ENSG00000262202	Sp09
170	enrichment	Sp09D01	PPP1R12B	7.74254635088187	2.03012417242232e-13	1.25789498265904e-12	ENSG00000077157	Sp09
171	enrichment	Sp09D01	FLT1	7.72842214671947	2.222801894529e-13	1.36345976721611e-12	ENSG00000102755	Sp09
172	enrichment	Sp09D01	PCOLCE	7.69654510527394	2.72655357802481e-13	1.64116777406958e-12	ENSG00000106333	Sp09
173	enrichment	Sp09D01	CNN1	7.68719019591965	2.89471941911281e-13	1.72792699700459e-12	ENSG00000130176	Sp09
174	enrichment	Sp09D01	LIMS2	7.66182805347843	3.40391105850578e-13	1.99199677789532e-12	ENSG00000072163	Sp09
175	enrichment	Sp09D01	GIMAP4	7.63177472519504	4.12271457228282e-13	2.36177064883587e-12	ENSG00000133574	Sp09
176	enrichment	Sp09D01	ENTPD1	7.57259783116111	6.00391854073122e-13	3.27522999377238e-12	ENSG00000138185	Sp09
177	enrichment	Sp09D01	HYAL2	7.55977189417252	6.51200847248593e-13	3.52878118688566e-12	ENSG00000068001	Sp09
178	enrichment	Sp09D01	SMOC2	7.5530068805731	6.79686416459827e-13	3.66526971381623e-12	ENSG00000112562	Sp09
179	enrichment	Sp09D01	ICAM2	7.5391069989852	7.4213041985149e-13	3.96180977409802e-12	ENSG00000108622	Sp09
180	enrichment	Sp09D01	MRC1	7.53173226346163	7.77526181873868e-13	4.1363174819008e-12	ENSG00000260314	Sp09
181	enrichment	Sp09D01	MDK	7.49635148585764	9.71902173196712e-13	5.04094360090361e-12	ENSG00000110492	Sp09
182	enrichment	Sp09D01	HLA-A	7.48848849760208	1.02122355751988e-12	5.27215286768603e-12	ENSG00000206503	Sp09
183	enrichment	Sp09D01	UACA	7.45255023584927	1.27997539523144e-12	6.47050097910495e-12	ENSG00000137831	Sp09
184	enrichment	Sp09D01	LPP	7.4196842079793	1.57268078250863e-12	7.79960347511885e-12	ENSG00000145012	Sp09
185	enrichment	Sp09D01	MYL6	7.35960137947095	2.28826028398018e-12	1.09596503601727e-11	ENSG00000092841	Sp09
186	enrichment	Sp09D01	LYVE1	7.355657232302	2.34513385077513e-12	1.11989302053617e-11	ENSG00000133800	Sp09
187	enrichment	Sp09D01	CLIC1	7.33252373801045	2.70789581735264e-12	1.28111557148359e-11	ENSG00000213719	Sp09
188	enrichment	Sp09D01	LRRC32	7.32607449840808	2.81853785960546e-12	1.32934511318197e-11	ENSG00000137507	Sp09
189	enrichment	Sp09D01	TNS1	7.31201519958556	3.07542156974059e-12	1.43994747951278e-11	ENSG00000079308	Sp09
190	enrichment	Sp09D01	RPS11	7.31139041264206	3.08735797976865e-12	1.44498282169494e-11	ENSG00000142534	Sp09
191	enrichment	Sp09D01	ZIC1	7.30142640514804	3.28400867980153e-12	1.52308212322115e-11	ENSG00000152977	Sp09
192	enrichment	Sp09D01	LMO2	7.25719573693252	4.31685671757737e-12	1.9430623480259e-11	ENSG00000135363	Sp09
193	enrichment	Sp09D01	NUPR1	7.2501791953761	4.50780960618629e-12	2.01860704892408e-11	ENSG00000176046	Sp09
194	enrichment	Sp09D01	THBS1	7.23388290578661	4.98402370967883e-12	2.21643106041556e-11	ENSG00000137801	Sp09
195	enrichment	Sp09D01	CD44	7.16671398739964	7.52810061316738e-12	3.22802630641779e-11	ENSG00000026508	Sp09
196	enrichment	Sp09D01	CYBA	7.1629562021438	7.70324833650653e-12	3.29734632051094e-11	ENSG00000051523	Sp09
197	enrichment	Sp09D01	MMRN2	7.14953083080734	8.36242220984184e-12	3.55956168228818e-11	ENSG00000173269	Sp09
198	enrichment	Sp09D01	GNAI2	7.13655947263612	9.05197934345437e-12	3.82908122746469e-11	ENSG00000114353	Sp09
199	enrichment	Sp09D01	LAPTM4A	7.13496978992695	9.14024899090959e-12	3.86374633173824e-11	ENSG00000068697	Sp09
200	enrichment	Sp09D01	EEF1A1	7.09709939016106	1.15127410743912e-11	4.75002563734164e-11	ENSG00000156508	Sp09
201	enrichment	Sp09D01	LGALS3	7.08720935938715	1.22263016325821e-11	5.03254334876485e-11	ENSG00000131981	Sp09
202	enrichment	Sp09D01	TTR	7.07520884121565	1.31508232090124e-11	5.36969985738733e-11	ENSG00000118271	Sp09
203	enrichment	Sp09D01	CD99	7.05929975385425	1.44833202754547e-11	5.8725900619381e-11	ENSG00000002586	Sp09
204	enrichment	Sp09D01	WTIP	7.03762769769556	1.6514608913291e-11	6.61938012999944e-11	ENSG00000142279	Sp09
205	enrichment	Sp09D01	RPS27	7.03038501859322	1.72540887149745e-11	6.86625112436729e-11	ENSG00000177954	Sp09
206	enrichment	Sp09D01	RERGL	6.91160069387214	3.5242257432536e-11	1.31754311043655e-10	ENSG00000111404	Sp09
207	enrichment	Sp09D01	ITGB1	6.8936821234879	3.92239720453833e-11	1.45351033117554e-10	ENSG00000150093	Sp09
208	enrichment	Sp09D01	CEMIP	6.88142296956552	4.21998395039976e-11	1.55155800883119e-10	ENSG00000103888	Sp09
209	enrichment	Sp09D01	NR4A1	6.88067519921666	4.23883787413024e-11	1.55802143749976e-10	ENSG00000123358	Sp09
210	enrichment	Sp09D01	IGFBP4	6.87820584539655	4.30168963814937e-11	1.57874979965104e-10	ENSG00000141753	Sp09
211	enrichment	Sp09D01	GGT5	6.87778357007041	4.31252911637071e-11	1.5822529546108e-10	ENSG00000099998	Sp09
212	enrichment	Sp09D01	TYROBP	6.87100668721628	4.49020787513254e-11	1.64349674471543e-10	ENSG00000011600	Sp09
213	enrichment	Sp09D01	MAP3K20	6.86122875901451	4.75932730926534e-11	1.7331777287986e-10	ENSG00000091436	Sp09
214	enrichment	Sp09D01	ACVRL1	6.82555617159395	5.88258976571206e-11	2.1046139855379e-10	ENSG00000139567	Sp09
215	enrichment	Sp09D01	EMP3	6.7154648329383	1.12602829441985e-10	3.82168126021173e-10	ENSG00000142227	Sp09
216	enrichment	Sp09D01	LHFPL6	6.71337644731137	1.13990511229801e-10	3.86448696556939e-10	ENSG00000183722	Sp09
217	enrichment	Sp09D01	RASL12	6.7114482010387	1.15286702445417e-10	3.90734665205218e-10	ENSG00000103710	Sp09
218	enrichment	Sp09D01	ATF3	6.65605988689504	1.59377550908816e-10	5.2673440385517e-10	ENSG00000162772	Sp09
219	enrichment	Sp09D01	RPL39	6.65581845985811	1.59602058092618e-10	5.27333827076286e-10	ENSG00000198918	Sp09
220	enrichment	Sp09D01	PNRC1	6.6522330006039	1.62973045014261e-10	5.37309998732293e-10	ENSG00000146278	Sp09
221	enrichment	Sp09D01	CD34	6.61553144527445	2.01763604402774e-10	6.55302886244398e-10	ENSG00000174059	Sp09
222	enrichment	Sp09D01	KANK2	6.59675096888605	2.2498710781719e-10	7.22096979014217e-10	ENSG00000197256	Sp09
223	enrichment	Sp09D01	CDH5	6.57696339988053	2.52296318864191e-10	8.02877322700913e-10	ENSG00000179776	Sp09
224	enrichment	Sp09D01	RPL13	6.55830971139365	2.81008956555839e-10	8.87224817638205e-10	ENSG00000167526	Sp09
225	enrichment	Sp09D01	HES4	6.54119990779141	3.10152734911757e-10	9.72209534434931e-10	ENSG00000188290	Sp09
226	enrichment	Sp09D01	PSMB9	6.53590933129434	3.19750800154404e-10	1.00101242814023e-09	ENSG00000240065	Sp09
227	enrichment	Sp09D01	DDR2	6.5192848645617	3.51848216246903e-10	1.0933768285761e-09	ENSG00000162733	Sp09
228	enrichment	Sp09D01	MXRA8	6.51664936069957	3.57219132597924e-10	1.10865800863407e-09	ENSG00000162576	Sp09
229	enrichment	Sp09D01	CCN1	6.49186600722377	4.1182782166677e-10	1.26465589547256e-09	ENSG00000142871	Sp09
230	enrichment	Sp09D01	PODXL	6.48999942688222	4.16257668649034e-10	1.27633559047766e-09	ENSG00000128567	Sp09
231	enrichment	Sp09D01	ADGRA2	6.48732863279096	4.22677555775481e-10	1.29439707398679e-09	ENSG00000020181	Sp09
232	enrichment	Sp09D01	IFI44L	6.47336901302346	4.5784732617551e-10	1.39233421952627e-09	ENSG00000137959	Sp09
233	enrichment	Sp09D01	MSX1	6.44634526143428	5.34282710719281e-10	1.60600101759115e-09	ENSG00000163132	Sp09
234	enrichment	Sp09D01	CDKN1A	6.43624932716714	5.65941247373912e-10	1.69366750285094e-09	ENSG00000124762	Sp09
235	enrichment	Sp09D01	RPL12	6.42749281777345	5.94884925116707e-10	1.77420546707776e-09	ENSG00000197958	Sp09
236	enrichment	Sp09D01	CCND1	6.41375568186374	6.4324228049749e-10	1.90633621311074e-09	ENSG00000110092	Sp09
237	enrichment	Sp09D01	NR2F2	6.40622122632098	6.71381549054445e-10	1.98252160318613e-09	ENSG00000185551	Sp09
238	enrichment	Sp09D01	EEF1D	6.40024343153633	6.945630861927e-10	2.04603222378452e-09	ENSG00000104529	Sp09
239	enrichment	Sp09D01	RPL13A	6.39783438302292	7.04125627565562e-10	2.07170536630301e-09	ENSG00000142541	Sp09
240	enrichment	Sp09D01	PTGDS	6.34757770069979	9.35800418198867e-10	2.69556145781665e-09	ENSG00000107317	Sp09
241	enrichment	Sp09D01	C5orf63	6.33158985580884	1.0240955136139e-09	2.92513262942289e-09	ENSG00000164241	Sp09
242	enrichment	Sp09D01	DDAH2	6.32302364107715	1.07471303761891e-09	3.05685595274341e-09	ENSG00000213722	Sp09
243	enrichment	Sp09D01	IER2	6.26172466662764	1.51581675893076e-09	4.19820115041425e-09	ENSG00000160888	Sp09
244	enrichment	Sp09D01	GADD45B	6.2502368281801	1.61630640669538e-09	4.45331210769686e-09	ENSG00000099860	Sp09
245	enrichment	Sp09D01	RPS20	6.24084053200536	1.70332933826335e-09	4.66574079324881e-09	ENSG00000008988	Sp09
246	enrichment	Sp09D01	APLNR	6.23188059593941	1.79057933224838e-09	4.88830556872186e-09	ENSG00000134817	Sp09
247	enrichment	Sp09D01	ANP32B	6.23057222540352	1.80368101964784e-09	4.92077671617827e-09	ENSG00000136938	Sp09
248	enrichment	Sp09D01	ITGB5	6.21136634378464	2.00716487710785e-09	5.4407074551316e-09	ENSG00000082781	Sp09
249	enrichment	Sp09D01	PRRC2C	6.20461390019834	2.08391870251024e-09	5.62662684863355e-09	ENSG00000117523	Sp09
250	enrichment	Sp09D01	RHOC	6.20170998616501	2.11780439417648e-09	5.70393450513493e-09	ENSG00000155366	Sp09
251	enrichment	Sp09D01	COL4A1	6.18689982819511	2.2991979503144e-09	6.14644542807643e-09	ENSG00000187498	Sp09
252	enrichment	Sp09D01	TGFBI	6.18088157496813	2.37718193404119e-09	6.3410537079759e-09	ENSG00000120708	Sp09
253	enrichment	Sp09D01	TIE1	6.12883191392233	3.16907516683696e-09	8.29947384631145e-09	ENSG00000066056	Sp09
254	enrichment	Sp09D01	CAVIN3	6.1272145215016	3.19742836678468e-09	8.36476819686342e-09	ENSG00000170955	Sp09
255	enrichment	Sp09D01	GFAP	6.12595573165146	3.21966692184211e-09	8.41754236944392e-09	ENSG00000131095	Sp09
256	enrichment	Sp09D01	APOL1	6.09525025798696	3.81154417153291e-09	9.85327289003802e-09	ENSG00000100342	Sp09
257	enrichment	Sp09D01	CAVIN2	6.05405433053968	4.77551561085639e-09	1.21854891134877e-08	ENSG00000168497	Sp09
258	enrichment	Sp09D01	DAB2	6.01633642116896	5.86487340757663e-09	1.47526908246141e-08	ENSG00000153071	Sp09
259	enrichment	Sp09D01	KLF6	5.97793970579877	7.22261624110549e-09	1.78629341589146e-08	ENSG00000067082	Sp09
260	enrichment	Sp09D01	GSDMD	5.9741547854762	7.37202474525517e-09	1.81956395135765e-08	ENSG00000104518	Sp09
261	enrichment	Sp09D01	VCL	5.96995369373836	7.54140148712851e-09	1.85799341354587e-08	ENSG00000035403	Sp09
262	enrichment	Sp09D01	TNXB	5.91481709430233	1.01500109926225e-08	2.44982989900909e-08	ENSG00000168477	Sp09
263	enrichment	Sp09D01	PLP2	5.91072055692597	1.03757082141581e-08	2.50035546852124e-08	ENSG00000102007	Sp09
264	enrichment	Sp09D01	RPS6	5.90084237262313	1.094030852224e-08	2.62554518422426e-08	ENSG00000137154	Sp09
265	enrichment	Sp09D01	ANXA5	5.88518159599792	1.18974957622905e-08	2.84075948621096e-08	ENSG00000164111	Sp09
266	enrichment	Sp09D01	TNFSF10	5.882005253623	1.21013838623372e-08	2.88612720684368e-08	ENSG00000121858	Sp09
267	enrichment	Sp09D01	ID1	5.88126021962162	1.21496993684249e-08	2.8951839274117e-08	ENSG00000125968	Sp09
268	enrichment	Sp09D01	RPL10	5.87754087523876	1.23937323725054e-08	2.95002683516118e-08	ENSG00000147403	Sp09
269	enrichment	Sp09D01	EPS8	5.86778239075548	1.30569969166624e-08	3.09524505150666e-08	ENSG00000151491	Sp09
270	enrichment	Sp09D01	PGM5	5.84410419317459	1.48138379896e-08	3.47688281301431e-08	ENSG00000154330	Sp09
271	enrichment	Sp09D01	MYO1C	5.8341753884803	1.56174110931047e-08	3.64913705300467e-08	ENSG00000197879	Sp09
272	enrichment	Sp09D01	ARHGDIB	5.82543499820718	1.635992182152e-08	3.80662436749299e-08	ENSG00000111348	Sp09
273	enrichment	Sp09D01	YAP1	5.80611835551485	1.81252929203012e-08	4.19185974178363e-08	ENSG00000137693	Sp09
274	enrichment	Sp09D01	TGFBR2	5.77498077837115	2.13696676529476e-08	4.87577803391721e-08	ENSG00000163513	Sp09
275	enrichment	Sp09D01	RPS8	5.75954335396206	2.31818976119876e-08	5.25396177802277e-08	ENSG00000142937	Sp09
276	enrichment	Sp09D01	ALPL	5.74092403715368	2.55679057287603e-08	5.7499567243211e-08	ENSG00000162551	Sp09
277	enrichment	Sp09D01	LEF1	5.73386591027203	2.65336612954144e-08	5.95072480896058e-08	ENSG00000138795	Sp09
278	enrichment	Sp09D01	HLA-DRB1	5.7141171255562	2.94289214065417e-08	6.55554963912122e-08	ENSG00000196126	Sp09
279	enrichment	Sp09D01	HIGD1B	5.68404033489664	3.44394149643701e-08	7.59145055786917e-08	ENSG00000131097	Sp09
280	enrichment	Sp09D01	RPLP2	5.67465398850079	3.61668865830713e-08	7.94073614364309e-08	ENSG00000177600	Sp09
281	enrichment	Sp09D01	RELL1	5.6709289492997	3.68756218119686e-08	8.08038137034086e-08	ENSG00000181826	Sp09
282	enrichment	Sp09D01	ANXA1	5.66986093076203	3.70813120048918e-08	8.12108633571842e-08	ENSG00000135046	Sp09
283	enrichment	Sp09D01	RPL23	5.65725987441073	3.95942539394345e-08	8.62047648102558e-08	ENSG00000125691	Sp09
284	enrichment	Sp09D01	APOLD1	5.62602476685113	4.65607754109267e-08	1.00335885668708e-07	ENSG00000178878	Sp09
285	enrichment	Sp09D01	PLCE1	5.61005039960213	5.05717363156373e-08	1.08425022177949e-07	ENSG00000138193	Sp09
286	enrichment	Sp09D01	LIX1L	5.57936421908412	5.92429194210742e-08	1.26043280529522e-07	ENSG00000271601	Sp09
287	enrichment	Sp09D01	RHOB	5.57755612223063	5.97967313315029e-08	1.27133050526543e-07	ENSG00000143878	Sp09
288	enrichment	Sp09D01	RPL7	5.54878612586373	6.93181523766861e-08	1.45754112969554e-07	ENSG00000147604	Sp09
289	enrichment	Sp09D01	MMP2	5.52005604628443	8.02940310207645e-08	1.66654419223913e-07	ENSG00000087245	Sp09
290	enrichment	Sp09D01	WWTR1	5.51397900638495	8.28237108505742e-08	1.7167173027268e-07	ENSG00000018408	Sp09
291	enrichment	Sp09D01	ROCK1	5.4961693042411	9.06925470785491e-08	1.86715457735814e-07	ENSG00000067900	Sp09
292	enrichment	Sp09D01	PTMA	5.4650875440702	1.06202925302639e-07	2.16605065369497e-07	ENSG00000187514	Sp09
293	enrichment	Sp09D01	GSN	5.4423582183443	1.19149935220394e-07	2.41400059341949e-07	ENSG00000148180	Sp09
294	enrichment	Sp09D01	MT2A	5.44004447036264	1.20550936896425e-07	2.44036297989534e-07	ENSG00000125148	Sp09
295	enrichment	Sp09D01	DEK	5.39061792902381	1.54610120795083e-07	3.08841295215667e-07	ENSG00000124795	Sp09
296	enrichment	Sp09D01	SYNE2	5.38286461599664	1.60739765853667e-07	3.20091812601577e-07	ENSG00000054654	Sp09
297	enrichment	Sp09D01	HLA-F	5.38044414793531	1.62701289769919e-07	3.23628907816021e-07	ENSG00000204642	Sp09
298	enrichment	Sp09D01	TLN1	5.3779882694649	1.64715291653098e-07	3.27315416199467e-07	ENSG00000137076	Sp09
299	enrichment	Sp09D01	CCDC80	5.33671773431409	2.02417632666807e-07	3.9675413810353e-07	ENSG00000091986	Sp09
300	enrichment	Sp09D01	C1QA	5.32032491135722	2.1961443132153e-07	4.28605750783159e-07	ENSG00000173372	Sp09
301	enrichment	Sp09D01	SMTN	5.31358993071145	2.27083970764166e-07	4.42477134617777e-07	ENSG00000183963	Sp09
302	enrichment	Sp09D01	GIMAP7	5.30041640959823	2.42414468019623e-07	4.71147356365643e-07	ENSG00000179144	Sp09
303	enrichment	Sp09D01	CYBB	5.27265688414556	2.78081421119092e-07	5.35867807878453e-07	ENSG00000165168	Sp09
304	enrichment	Sp09D01	PFN1	5.25277738027746	3.06703547518369e-07	5.87228013846837e-07	ENSG00000108518	Sp09
305	enrichment	Sp09D01	C1R	5.23896300829387	3.28256800004035e-07	6.25458132800706e-07	ENSG00000159403	Sp09
306	enrichment	Sp09D01	CYYR1	5.23861508587354	3.28818182047384e-07	6.26332545267882e-07	ENSG00000166265	Sp09
307	enrichment	Sp09D01	P4HB	5.23355425787864	3.37090103456328e-07	6.41089999183822e-07	ENSG00000185624	Sp09
308	enrichment	Sp09D01	RPS18	5.22068573692165	3.5904395528401e-07	6.79986421897292e-07	ENSG00000231500	Sp09
309	enrichment	Sp09D01	TNFRSF1B	5.21862886978215	3.62679251964552e-07	6.86552160927012e-07	ENSG00000028137	Sp09
310	enrichment	Sp09D01	NOP53	5.20963689372249	3.78995455318376e-07	7.15223748265999e-07	ENSG00000105373	Sp09
311	enrichment	Sp09D01	SERF2	5.20720034249331	3.83537918746642e-07	7.23237861588416e-07	ENSG00000140264	Sp09
312	enrichment	Sp09D01	CYB5R3	5.17398636899685	4.50983006332329e-07	8.41078146821162e-07	ENSG00000100243	Sp09
313	enrichment	Sp09D01	TMEM35B	5.1717780234215	4.55853956982787e-07	8.49514424407708e-07	ENSG00000243749	Sp09
314	enrichment	Sp09D01	IQGAP1	5.14522626245849	5.18565538676903e-07	9.57622916967544e-07	ENSG00000140575	Sp09
315	enrichment	Sp09D01	LINC01411	5.13153799008282	5.54085760029049e-07	1.02028896164409e-06	ENSG00000249306	Sp09
316	enrichment	Sp09D01	KDR	5.11092437567165	6.12066034224435e-07	1.12013581862181e-06	ENSG00000128052	Sp09
317	enrichment	Sp09D01	GPNMB	5.10709784956629	6.23457711923848e-07	1.13978922211291e-06	ENSG00000136235	Sp09
318	enrichment	Sp09D01	COL4A2	5.06763121948083	7.53604193272701e-07	1.36324522976602e-06	ENSG00000134871	Sp09
319	enrichment	Sp09D01	ISLR	5.0552282774072	7.99684279373507e-07	1.44233406835956e-06	ENSG00000129009	Sp09
320	enrichment	Sp09D01	PBXIP1	5.04987347326049	8.20411720773239e-07	1.47688606780339e-06	ENSG00000163346	Sp09
321	enrichment	Sp09D01	TCN2	5.04722809586698	8.30842569794278e-07	1.49412333270595e-06	ENSG00000185339	Sp09
322	enrichment	Sp09D01	CD14	5.04317905226694	8.47057311197937e-07	1.52238689053143e-06	ENSG00000170458	Sp09
323	enrichment	Sp09D01	LAMC1	5.02360519683483	9.29863182950659e-07	1.66362906652595e-06	ENSG00000135862	Sp09
324	enrichment	Sp09D01	MYLK	5.01843229984143	9.53024058982651e-07	1.70207730037442e-06	ENSG00000065534	Sp09
325	enrichment	Sp09D01	FAM107A	5.00121731532527	1.03419329991088e-06	1.83925124984151e-06	ENSG00000168309	Sp09
326	enrichment	Sp09D01	EMILIN1	4.99899261246657	1.04515897164717e-06	1.85676532287038e-06	ENSG00000138080	Sp09
327	enrichment	Sp09D01	RPLP1	4.9861392937864	1.11075112876693e-06	1.9642604584371e-06	ENSG00000137818	Sp09
328	enrichment	Sp09D01	SORBS3	4.97431274171402	1.1746099632352e-06	2.06920545487827e-06	ENSG00000120896	Sp09
329	enrichment	Sp09D01	PEAR1	4.95889624826569	1.2632049359831e-06	2.21654662586384e-06	ENSG00000187800	Sp09
330	enrichment	Sp09D01	EIF3E	4.95645472530919	1.27781601034896e-06	2.23897100853031e-06	ENSG00000104408	Sp09
331	enrichment	Sp09D01	LBH	4.9457771543553	1.3436584204939e-06	2.3492883567703e-06	ENSG00000213626	Sp09
332	enrichment	Sp09D01	TRAM1	4.93288709880866	1.42752245438254e-06	2.48808982104742e-06	ENSG00000067167	Sp09
333	enrichment	Sp09D01	ARHGAP29	4.92101842978297	1.50920120536472e-06	2.62521126004322e-06	ENSG00000137962	Sp09
334	enrichment	Sp09D01	UTRN	4.8667802907558	1.94359944042351e-06	3.34090314386633e-06	ENSG00000152818	Sp09
335	enrichment	Sp09D01	HEY2	4.85706323658357	2.03324696704675e-06	3.4891134435916e-06	ENSG00000135547	Sp09
336	enrichment	Sp09D01	LAMA4	4.8384772366969	2.21597044273077e-06	3.78355288580777e-06	ENSG00000112769	Sp09
337	enrichment	Sp09D01	MSN	4.822672662858	2.38373609731095e-06	4.04738524855921e-06	ENSG00000147065	Sp09
338	enrichment	Sp09D01	ZFP36L1	4.79952735686918	2.65173130892542e-06	4.48125729217767e-06	ENSG00000185650	Sp09
339	enrichment	Sp09D01	RACK1	4.79011963968046	2.76877828629861e-06	4.66615860904336e-06	ENSG00000204628	Sp09
340	enrichment	Sp09D01	EEF1G	4.75372555697253	3.27031645426754e-06	5.46617701031182e-06	ENSG00000254772	Sp09
341	enrichment	Sp09D01	CTSS	4.72307213658234	3.75973193188326e-06	6.23223360912174e-06	ENSG00000163131	Sp09
342	enrichment	Sp09D01	FCGRT	4.706636623972	4.05048212108438e-06	6.68247556413719e-06	ENSG00000104870	Sp09
343	enrichment	Sp09D01	ITGA6	4.70543786961474	4.07251607542416e-06	6.71584564020154e-06	ENSG00000091409	Sp09
344	enrichment	Sp09D01	IL13RA1	4.69256505241083	4.31652657266079e-06	7.09649507137953e-06	ENSG00000131724	Sp09
345	enrichment	Sp09D01	EMP2	4.65170997551074	5.1878261510776e-06	8.43815522843582e-06	ENSG00000213853	Sp09
346	enrichment	Sp09D01	RPL23A	4.64048357098204	5.45547636142234e-06	8.84525179288967e-06	ENSG00000198242	Sp09
347	enrichment	Sp09D01	RPS15A	4.63317801197657	5.63673707916888e-06	9.12099414862204e-06	ENSG00000134419	Sp09
348	enrichment	Sp09D01	TJP1	4.62262628508387	5.90880649084963e-06	9.53473592273453e-06	ENSG00000104067	Sp09
349	enrichment	Sp09D01	ZBTB20	4.6192171026885	5.99938010606271e-06	9.67322893650971e-06	ENSG00000181722	Sp09
350	enrichment	Sp09D01	ADGRL4	4.61315181489053	6.16383325474321e-06	9.92399072029972e-06	ENSG00000162618	Sp09
351	enrichment	Sp09D01	LAMC3	4.58461078705083	6.99770264288611e-06	1.11811416558989e-05	ENSG00000050555	Sp09
352	enrichment	Sp09D01	MMP14	4.56836232527536	7.51983006508071e-06	1.19731600085454e-05	ENSG00000157227	Sp09
353	enrichment	Sp09D01	CSPG4	4.56506864062464	7.6301424311988e-06	1.21397822203201e-05	ENSG00000173546	Sp09
354	enrichment	Sp09D01	ZFHX3	4.5255753282433	9.08013799526003e-06	1.4315796620074e-05	ENSG00000140836	Sp09
355	enrichment	Sp09D01	FGL2	4.46708079276438	1.17237375461378e-05	1.83089794968746e-05	ENSG00000127951	Sp09
356	enrichment	Sp09D01	SLC15A3	4.45155916860748	1.25407678800123e-05	1.95076838444014e-05	ENSG00000110446	Sp09
357	enrichment	Sp09D01	SLC9A3R2	4.43727833846048	1.33405304657603e-05	2.06780759406517e-05	ENSG00000065054	Sp09
358	enrichment	Sp09D01	ATP10A	4.42408028713147	1.41229844811054e-05	2.18217246311317e-05	ENSG00000206190	Sp09
359	enrichment	Sp09D01	RPL18A	4.42321926798049	1.41755315003736e-05	2.18973809188865e-05	ENSG00000105640	Sp09
360	enrichment	Sp09D01	SEC62	4.40793802304537	1.51399182763484e-05	2.32899837584446e-05	ENSG00000008952	Sp09
361	enrichment	Sp09D01	JUN	4.40099392537503	1.55986567255531e-05	2.39594896934146e-05	ENSG00000177606	Sp09
362	enrichment	Sp09D01	RPS16	4.39576283356188	1.59530004361066e-05	2.44576662065969e-05	ENSG00000105193	Sp09
363	enrichment	Sp09D01	SNHG5	4.39007941350647	1.63467264957797e-05	2.50455860898493e-05	ENSG00000203875	Sp09
364	enrichment	Sp09D01	ADD3	4.37773713666831	1.7234076602753e-05	2.63457029471871e-05	ENSG00000148700	Sp09
365	enrichment	Sp09D01	COL6A3	4.37118516163676	1.77237029936493e-05	2.70502208610939e-05	ENSG00000163359	Sp09
366	enrichment	Sp09D01	RPS2	4.37083831392074	1.77499908015225e-05	2.7086960123407e-05	ENSG00000140988	Sp09
367	enrichment	Sp09D01	C1QTNF1	4.36551188343774	1.81584062947065e-05	2.76687669142199e-05	ENSG00000173918	Sp09
368	enrichment	Sp09D01	ARPC1B	4.32032131876722	2.20048632775772e-05	3.32110436504175e-05	ENSG00000130429	Sp09
369	enrichment	Sp09D01	ACKR3	4.31014583759127	2.29727551042402e-05	3.46162863489876e-05	ENSG00000144476	Sp09
370	enrichment	Sp09D01	KTN1	4.28336395635213	2.57188504560596e-05	3.85593508493168e-05	ENSG00000126777	Sp09
371	enrichment	Sp09D01	MAF	4.27386772091311	2.67659015015458e-05	4.0055471398751e-05	ENSG00000178573	Sp09
372	enrichment	Sp09D01	TNS2	4.2533247446339	2.91721768479175e-05	4.34490572570408e-05	ENSG00000111077	Sp09
373	enrichment	Sp09D01	TSC22D3	4.24617599594229	3.00570221687106e-05	4.4696155700339e-05	ENSG00000157514	Sp09
374	enrichment	Sp09D01	TSPO	4.22551940947425	3.27602689129991e-05	4.8544762116535e-05	ENSG00000100300	Sp09
375	enrichment	Sp09D01	ITGA1	4.22002080392324	3.35180902747651e-05	4.96195996135872e-05	ENSG00000213949	Sp09
376	enrichment	Sp09D01	HSPA12B	4.21986438184338	3.35398915263965e-05	4.96458619578881e-05	ENSG00000132622	Sp09
377	enrichment	Sp09D01	CRISPLD2	4.20175793819303	3.61570884450466e-05	5.33647719715918e-05	ENSG00000103196	Sp09
378	enrichment	Sp09D01	ATP6V0E1	4.19428424194069	3.72932755855284e-05	5.49554356356178e-05	ENSG00000113732	Sp09
379	enrichment	Sp09D01	RPL27	4.19014027243134	3.79378690680209e-05	5.58716358699621e-05	ENSG00000131469	Sp09
380	enrichment	Sp09D01	RPL36	4.18777524248415	3.83105016770159e-05	5.63660949574582e-05	ENSG00000130255	Sp09
381	enrichment	Sp09D01	CD4	4.13433462535674	4.7723613732507e-05	6.95957506715851e-05	ENSG00000010610	Sp09
382	enrichment	Sp09D01	SLC12A7	4.13123262032169	4.83328226332417e-05	7.04337533307164e-05	ENSG00000113504	Sp09
383	enrichment	Sp09D01	TSPAN4	4.11475820804569	5.16945075385507e-05	7.50463549054486e-05	ENSG00000214063	Sp09
384	enrichment	Sp09D01	EIF5B	4.09214721919872	5.66727753564945e-05	8.18748143149545e-05	ENSG00000158417	Sp09
385	enrichment	Sp09D01	PLTP	4.09152072882224	5.68170091017384e-05	8.20637920922439e-05	ENSG00000100979	Sp09
386	enrichment	Sp09D01	SEPTIN2	4.0492928380445	6.73871706425656e-05	9.64646558671387e-05	ENSG00000168385	Sp09
387	enrichment	Sp09D01	RPL21	4.0469716402388	6.80193891977036e-05	9.73354831958243e-05	ENSG00000122026	Sp09
388	enrichment	Sp09D01	RPS24	4.0329941587245	7.1947355156955e-05	0.00010265597768368	ENSG00000138326	Sp09
389	enrichment	Sp09D01	RPL22	4.02950012159536	7.29624446196258e-05	0.00010408003331096	ENSG00000116251	Sp09
390	enrichment	Sp09D01	ARID5A	4.02942305428178	7.29849870625475e-05	0.000104100042800098	ENSG00000196843	Sp09
391	enrichment	Sp09D01	CLEC14A	4.01288938844495	7.79773521662002e-05	0.000110936009569626	ENSG00000176435	Sp09
392	enrichment	Sp09D01	MT1E	4.00691762559487	7.98590741464331e-05	0.000113507403957696	ENSG00000169715	Sp09
393	enrichment	Sp09D01	JCAD	4.00577612105905	8.02236461559738e-05	0.000114012331348149	ENSG00000165757	Sp09
394	enrichment	Sp09D01	MT1H	3.99206172322835	8.47292623713391e-05	0.000120178121880685	ENSG00000205358	Sp09
395	enrichment	Sp09D01	AXL	3.9816306299679	8.83161364657795e-05	0.000125048038949983	ENSG00000167601	Sp09
396	enrichment	Sp09D01	RPL30	3.9752541470041	9.057933133764e-05	0.00012804490351557	ENSG00000156482	Sp09
397	enrichment	Sp09D01	RAB13	3.96549276465189	9.4150934755798e-05	0.000132832680598919	ENSG00000143545	Sp09
398	enrichment	Sp09D01	EVA1B	3.93563701349778	0.000105923436620651	0.000148567463594247	ENSG00000142694	Sp09
399	enrichment	Sp09D01	ITGA7	3.91337763725027	0.000115595682673866	0.000161577546385548	ENSG00000135424	Sp09
400	enrichment	Sp09D01	RPL32	3.91134625811887	0.000116518904677833	0.00016276446846886	ENSG00000144713	Sp09
401	enrichment	Sp09D01	RPS23	3.91133352428347	0.000116524713950058	0.00016276446846886	ENSG00000186468	Sp09
402	enrichment	Sp09D01	RPS3	3.90490863803512	0.000119491089672269	0.00016676471769968	ENSG00000149273	Sp09
403	enrichment	Sp09D01	RPL3	3.90062967981188	0.000121506261072203	0.000169432421764307	ENSG00000100316	Sp09
404	enrichment	Sp09D01	LSR	3.8908244477466	0.000126246216584288	0.00017578132092744	ENSG00000105699	Sp09
405	enrichment	Sp09D01	LPAR6	3.88128714891064	0.000131024402703746	0.000182185318818618	ENSG00000139679	Sp09
406	enrichment	Sp09D01	SERPINB6	3.8367189799851	0.000155715003030341	0.00021483082180859	ENSG00000124570	Sp09
407	enrichment	Sp09D01	GNG5	3.8291934125736	0.000160296211000331	0.000220827268365906	ENSG00000174021	Sp09
408	enrichment	Sp09D01	PARP14	3.82283436923253	0.000164266426105022	0.000225889432973441	ENSG00000173193	Sp09
409	enrichment	Sp09D01	HES1	3.82007899379623	0.000166015455350139	0.000228166266627931	ENSG00000114315	Sp09
410	enrichment	Sp09D01	ATP1A2	3.79417050370229	0.00018334564776536	0.0002509967014481	ENSG00000018625	Sp09
411	enrichment	Sp09D01	RNASE4	3.781270162575	0.000192599529540737	0.000263105290941503	ENSG00000258818	Sp09
412	enrichment	Sp09D01	TGFB1	3.77130797011574	0.000200045987926291	0.000272833223137817	ENSG00000105329	Sp09
413	enrichment	Sp09D01	CFLAR	3.75281845008425	0.000214592703911994	0.000291747754150815	ENSG00000003402	Sp09
414	enrichment	Sp09D01	FOLR2	3.74452005758968	0.000221441263984796	0.000300590656475031	ENSG00000165457	Sp09
415	enrichment	Sp09D01	RPS17	3.74183048986293	0.000223704851952252	0.000303528503342539	ENSG00000182774	Sp09
416	enrichment	Sp09D01	LRP10	3.7311350108923	0.000232924303624644	0.000315617336711513	ENSG00000197324	Sp09
417	enrichment	Sp09D01	LAMA2	3.72966146956839	0.000234222241150973	0.000317305728952864	ENSG00000196569	Sp09
418	enrichment	Sp09D01	H3F3B	3.72869234887498	0.000235079587675167	0.000318431906850849	ENSG00000132475	Sp09
419	enrichment	Sp09D01	EDN3	3.65919867504587	0.000304892850719747	0.000408831315130953	ENSG00000124205	Sp09
420	enrichment	Sp09D01	FOXQ1	3.65794694165069	0.00030631336803283	0.000410646005505138	ENSG00000164379	Sp09
421	enrichment	Sp09D01	LENG8	3.65304827692888	0.000311932708595695	0.000417767020440663	ENSG00000167615	Sp09
422	enrichment	Sp09D01	CSF1	3.62432505725377	0.000346883812366117	0.000462448702963554	ENSG00000184371	Sp09
423	enrichment	Sp09D01	CCDC7	3.61820599177638	0.000354790995191208	0.000472474936406592	ENSG00000216937	Sp09
424	enrichment	Sp09D01	DUSP5	3.60570871043764	0.000371469797624619	0.000493557034665902	ENSG00000138166	Sp09
425	enrichment	Sp09D01	COL6A1	3.58307715654463	0.000403565136200753	0.000534863810717065	ENSG00000142156	Sp09
426	enrichment	Sp09D01	HLA-DPA1	3.57581829334822	0.000414399366654926	0.00054862814136414	ENSG00000231389	Sp09
427	enrichment	Sp09D01	ELF1	3.57435098466314	0.00041662233525663	0.00055151142918379	ENSG00000120690	Sp09
428	enrichment	Sp09D01	OAF	3.57053674424902	0.000422453406546206	0.000558927802492139	ENSG00000184232	Sp09
429	enrichment	Sp09D01	SMIM10	3.55188605531905	0.00045208601374517	0.000596905877312312	ENSG00000184785	Sp09
430	enrichment	Sp09D01	RPS25	3.53322287174061	0.00048368278851199	0.000636630285266911	ENSG00000118181	Sp09
431	enrichment	Sp09D01	RPS3A	3.52103639440353	0.000505419863382332	0.000664311131044942	ENSG00000145425	Sp09
432	enrichment	Sp09D01	NFKBIA	3.5175864167104	0.000511737966313609	0.000672109651717219	ENSG00000100906	Sp09
433	enrichment	Sp09D01	RHOA	3.50451452080929	0.000536355084957469	0.000702554474831786	ENSG00000067560	Sp09
434	enrichment	Sp09D01	NET1	3.49820127405732	0.000548637625887958	0.000718027510596327	ENSG00000173848	Sp09
435	enrichment	Sp09D01	CD58	3.48378408833973	0.000577681352491635	0.000754503689552376	ENSG00000116815	Sp09
436	enrichment	Sp09D01	FYB1	3.47362807859786	0.000598998407379205	0.000781427332217562	ENSG00000082074	Sp09
437	enrichment	Sp09D01	FCER1G	3.46903363561716	0.000608881890496185	0.000793643364038369	ENSG00000158869	Sp09
438	enrichment	Sp09D01	PGGHG	3.46226255985684	0.000623726228357004	0.000812542128402751	ENSG00000142102	Sp09
439	enrichment	Sp09D01	MYBPC1	3.45920185140476	0.000630546794755003	0.000820919549081992	ENSG00000196091	Sp09
440	enrichment	Sp09D01	RPS9	3.44375804548851	0.00066603929840784	0.000864917189615025	ENSG00000170889	Sp09
441	enrichment	Sp09D01	RPL9	3.43693742391708	0.000682301544974202	0.000885189046727117	ENSG00000163682	Sp09
442	enrichment	Sp09D01	EZR	3.43571672950968	0.000685250892296467	0.000888826754198866	ENSG00000092820	Sp09
443	enrichment	Sp09D01	NRARP	3.42462386201468	0.000712604158987577	0.000922739735581308	ENSG00000198435	Sp09
444	enrichment	Sp09D01	ANKRD12	3.41714791349042	0.000731610533735608	0.000946348404921998	ENSG00000101745	Sp09
445	enrichment	Sp09D01	PI16	3.38063595708307	0.000831431501069042	0.00107014635718773	ENSG00000164530	Sp09
446	enrichment	Sp09D01	RPS13	3.37596672469152	0.000845076063773337	0.00108690740448491	ENSG00000110700	Sp09
447	enrichment	Sp09D01	VSIR	3.35978671313674	0.000893990383819893	0.00114788703310558	ENSG00000107738	Sp09
448	enrichment	Sp09D01	DOCK6	3.3422958473317	0.000949828351231058	0.00121702668418401	ENSG00000130158	Sp09
449	enrichment	Sp09D01	SRPX	3.33134361297135	0.000986428703503321	0.00126259982204252	ENSG00000101955	Sp09
450	enrichment	Sp09D01	SNHG25	3.32630633875711	0.00100369951442847	0.00128363077350016	ENSG00000266402	Sp09
451	enrichment	Sp09D01	RPL29	3.32212520230333	0.00101824833182276	0.00130182868192149	ENSG00000162244	Sp09
452	enrichment	Sp09D01	GEM	3.31713456603619	0.00103587083079753	0.00132339020864247	ENSG00000164949	Sp09
453	enrichment	Sp09D01	LGALS9	3.31293363607335	0.00105092436198019	0.00134234148210301	ENSG00000168961	Sp09
454	enrichment	Sp09D01	RPS29	3.28875361922841	0.00114160209129011	0.00145360749567978	ENSG00000213741	Sp09
455	enrichment	Sp09D01	RPL11	3.28613944538624	0.00115182955228453	0.00146632471901263	ENSG00000142676	Sp09
456	enrichment	Sp09D01	ERGIC1	3.27822223522314	0.00118332600623725	0.0015042279740304	ENSG00000113719	Sp09
457	enrichment	Sp09D01	KANK3	3.27672050460976	0.00118938979193089	0.00151146467841529	ENSG00000186994	Sp09
458	enrichment	Sp09D01	MARVELD1	3.26816120503565	0.00122450585061974	0.00155479684501727	ENSG00000155254	Sp09
459	enrichment	Sp09D01	EPHX1	3.25335815719459	0.00128751974236549	0.00163243402306764	ENSG00000143819	Sp09
460	enrichment	Sp09D01	RPLP0	3.2466793806931	0.00131692421831353	0.00166781296683755	ENSG00000089157	Sp09
461	enrichment	Sp09D01	TEK	3.23809816287864	0.0013556193985678	0.00171504161725047	ENSG00000120156	Sp09
462	enrichment	Sp09D01	RPL8	3.22472266502243	0.00141804173230853	0.00179205124505418	ENSG00000161016	Sp09
463	enrichment	Sp09D01	AGT	3.21923740811397	0.00144440319249067	0.00182340241926874	ENSG00000135744	Sp09
464	enrichment	Sp09D01	RPL34	3.20195329156238	0.0015304684818951	0.00192946036827551	ENSG00000109475	Sp09
465	enrichment	Sp09D01	FAM89A	3.18927297736665	0.00159660382662455	0.00200875721821689	ENSG00000182118	Sp09
466	enrichment	Sp09D01	RPL37	3.18613632051143	0.0016133665813844	0.00202936582543722	ENSG00000145592	Sp09
467	enrichment	Sp09D01	FSTL1	3.14025591943082	0.00187792191642939	0.00235076750239087	ENSG00000163430	Sp09
468	enrichment	Sp09D01	RNASE1	3.13746078153145	0.00189526801591037	0.00237053933850054	ENSG00000129538	Sp09
469	enrichment	Sp09D01	VAT1	3.13245360445561	0.00192671210021927	0.00240765158184408	ENSG00000108828	Sp09
470	enrichment	Sp09D01	AL627171.2	3.09303832025371	0.00219157172079689	0.00272636249992286	ENSG00000282885	Sp09
471	enrichment	Sp09D01	ABCB1	3.08828511974665	0.00222568558391191	0.00276711138648664	ENSG00000085563	Sp09
472	enrichment	Sp09D01	HMGB1	3.08405891149701	0.00225642748997428	0.00280390588177837	ENSG00000189403	Sp09
473	enrichment	Sp09D01	SELENOP	3.07833723686361	0.00229867112033335	0.00285494813025248	ENSG00000250722	Sp09
474	enrichment	Sp09D01	RPS28	3.07576133510208	0.0023179260159911	0.00287827786140083	ENSG00000233927	Sp09
475	enrichment	Sp09D01	PRCP	3.02899046843308	0.00269440357075497	0.0033268441220563	ENSG00000137509	Sp09
476	enrichment	Sp09D01	IGFBP3	3.02865906922957	0.00269726099345667	0.00333003591648231	ENSG00000146674	Sp09
477	enrichment	Sp09D01	ECE1	3.02463214622122	0.00273220552448784	0.00337215674274244	ENSG00000117298	Sp09
478	enrichment	Sp09D01	ANO6	3.0234827902935	0.00274225534689514	0.00338421881847295	ENSG00000177119	Sp09
479	enrichment	Sp09D01	IFI16	3.01932815834433	0.00277886683190674	0.00342663375227556	ENSG00000163565	Sp09
480	enrichment	Sp09D01	CSRP2	2.99503849760621	0.00300204790154493	0.00369587468241558	ENSG00000175183	Sp09
481	enrichment	Sp09D01	DBI	2.99095464049786	0.00304114776758842	0.00374175034810472	ENSG00000155368	Sp09
482	enrichment	Sp09D01	CLIC4	2.98982822637343	0.00305201422255722	0.00375360904132415	ENSG00000169504	Sp09
483	enrichment	Sp09D01	GPER1	2.98305226888634	0.00311813638408981	0.00383223256212907	ENSG00000164850	Sp09
484	enrichment	Sp09D01	RPS19	2.9820610287204	0.00312791862766905	0.00384386863924951	ENSG00000105372	Sp09
485	enrichment	Sp09D01	SERPINH1	2.97178148473282	0.00323103597349866	0.00396819517540899	ENSG00000149257	Sp09
486	enrichment	Sp09D01	SEC11A	2.94006200137561	0.00356917178767249	0.00436374888531816	ENSG00000140612	Sp09
487	enrichment	Sp09D01	RPL36A	2.93990779697922	0.00357089192050623	0.00436541537281887	ENSG00000241343	Sp09
488	enrichment	Sp09D01	SP100	2.93209395565638	0.00365905369798819	0.00447006410091992	ENSG00000067066	Sp09
489	enrichment	Sp09D01	PAWR	2.91540036411639	0.00385410826455249	0.00469615005822328	ENSG00000177425	Sp09
490	enrichment	Sp09D01	ZIC2	2.91141840075698	0.0039020170202217	0.00475405203031795	ENSG00000043355	Sp09
491	enrichment	Sp09D01	ALDH9A1	2.88811166134504	0.00419350699094955	0.00509801342127668	ENSG00000143149	Sp09
492	enrichment	Sp09D01	SLC7A11	2.88659785538372	0.00421310991142902	0.00512031699644296	ENSG00000151012	Sp09
493	enrichment	Sp09D01	ARHGAP10	2.87964150461317	0.00430426968749516	0.00522487309399546	ENSG00000071205	Sp09
494	enrichment	Sp09D01	SRSF3	2.87078802007148	0.0044228908213652	0.00536513596856416	ENSG00000112081	Sp09
495	enrichment	Sp09D01	MGST2	2.84851642571066	0.00473458005589317	0.00572618135964523	ENSG00000085871	Sp09
496	enrichment	Sp09D01	GPRC5C	2.8422359060311	0.00482601998597069	0.0058338865152271	ENSG00000170412	Sp09
497	enrichment	Sp09D01	MFGE8	2.82496566585174	0.00508580726517843	0.00613814981322591	ENSG00000140545	Sp09
498	enrichment	Sp09D01	LGALS1	2.8169042983108	0.00521136857200567	0.00628417644434497	ENSG00000100097	Sp09
499	enrichment	Sp09D01	MT1G	2.81300940646019	0.00527303769367425	0.00635603291315004	ENSG00000125144	Sp09
500	enrichment	Sp09D01	SRARP	2.8074888616371	0.00536158225157081	0.0064589419615149	ENSG00000183888	Sp09
501	enrichment	Sp09D01	CTDSP1	2.80663732399372	0.00537535970737285	0.00647362549725476	ENSG00000144579	Sp09
502	enrichment	Sp09D01	CNN3	2.79904844670349	0.00549957120809401	0.00661474400029017	ENSG00000117519	Sp09
503	enrichment	Sp09D01	TMOD3	2.79777834018327	0.00552061243569317	0.0066380925569341	ENSG00000138594	Sp09
504	enrichment	Sp09D01	NR4A2	2.79053424127865	0.00564202475007621	0.00677741501126871	ENSG00000153234	Sp09
505	enrichment	Sp09D01	NES	2.78902705871213	0.00566758779616891	0.00680678463583504	ENSG00000132688	Sp09
506	enrichment	Sp09D01	CTSH	2.78227376930028	0.00578342397969695	0.00694113078262274	ENSG00000103811	Sp09
507	enrichment	Sp09D01	SLC44A2	2.78061993997827	0.00581211666562046	0.00697351322379136	ENSG00000129353	Sp09
508	enrichment	Sp09D01	BTG1	2.78010818218747	0.00582102138689232	0.00698282665633977	ENSG00000133639	Sp09
509	enrichment	Sp09D01	PHLDB2	2.76637509676177	0.00606464817309689	0.00726438603920336	ENSG00000144824	Sp09
510	enrichment	Sp09D01	CD320	2.75805298702777	0.00621674142784883	0.00743927799094087	ENSG00000167775	Sp09
511	enrichment	Sp09D01	PRRX1	2.75793447300969	0.00621893208856014	0.00744117106612976	ENSG00000116132	Sp09
512	enrichment	Sp09D01	ENTPD2	2.75064288129915	0.00635506465007203	0.00759885224443765	ENSG00000054179	Sp09
513	enrichment	Sp09D01	WLS	2.74787244681447	0.00640749113681113	0.00765854313135667	ENSG00000116729	Sp09
514	enrichment	Sp09D01	SYF2	2.71647513736113	0.00702958595863853	0.00837916228006592	ENSG00000117614	Sp09
515	enrichment	Sp09D01	LAMA5	2.71033208442516	0.00715750004404483	0.00852638637064572	ENSG00000130702	Sp09
516	enrichment	Sp09D01	LCAT	2.69919325163614	0.00739480918918966	0.00880248708255537	ENSG00000213398	Sp09
517	enrichment	Sp09D01	HMGN5	2.68540467135981	0.00769838934657482	0.00914782365492586	ENSG00000198157	Sp09
518	enrichment	Sp09D01	PPP1R3C	2.67646970415181	0.00790105985133014	0.00938135748664637	ENSG00000119938	Sp09
519	enrichment	Sp09D01	GPX3	2.67408936727247	0.00795585726757364	0.00944275292195026	ENSG00000211445	Sp09
520	enrichment	Sp09D01	LUC7L3	2.66819331280467	0.00809306629993112	0.0096028084554652	ENSG00000108848	Sp09
521	enrichment	Sp09D01	SYNPO2	2.66715637100097	0.00811741640539184	0.00962983168907474	ENSG00000172403	Sp09
522	enrichment	Sp09D01	C1QB	2.65331363101113	0.00844885604757421	0.0100113662093239	ENSG00000173369	Sp09
523	enrichment	Sp09D01	PSMB8	2.64513868472193	0.0086502591367442	0.0102420743774041	ENSG00000204264	Sp09
524	enrichment	Sp09D01	TNFRSF1A	2.64317833682225	0.00869919248744264	0.0102950269272978	ENSG00000067182	Sp09
525	enrichment	Sp09D01	RPL19	2.64220691663747	0.00872353271749392	0.0103208349435172	ENSG00000108298	Sp09
526	enrichment	Sp09D01	ABCA9	2.63086400474629	0.00901230786717898	0.0106532066985364	ENSG00000154258	Sp09
527	enrichment	Sp09D01	TMEM173	2.62215541786571	0.00923981095347236	0.0109147443140593	ENSG00000184584	Sp09
528	enrichment	Sp09D01	SLCO2B1	2.61460364456681	0.00944125165481878	0.0111451623677249	ENSG00000137491	Sp09
529	enrichment	Sp09D01	GOLIM4	2.60513191475125	0.00969947062596638	0.0114301164837516	ENSG00000173905	Sp09
530	enrichment	Sp09D01	LINC00632	2.60087595574218	0.00981754456149107	0.0115603431192668	ENSG00000203930	Sp09
531	enrichment	Sp09D01	RSU1	2.57905715218862	0.010443330569468	0.0122771147429317	ENSG00000148484	Sp09
532	enrichment	Sp09D01	SLC6A13	2.56615739055976	0.0108298780233884	0.0127168628216236	ENSG00000010379	Sp09
533	enrichment	Sp09D01	LAMB1	2.55433511816928	0.0111953171968513	0.0131321006267038	ENSG00000091136	Sp09
534	enrichment	Sp09D01	LIMS1	2.55218989366357	0.0112627966076401	0.0132074521370168	ENSG00000169756	Sp09
535	enrichment	Sp09D01	ATRX	2.54211702123142	0.0115845260995799	0.0135743153040702	ENSG00000085224	Sp09
536	enrichment	Sp09D01	NXN	2.52046457559779	0.0123040132811185	0.0143815433943659	ENSG00000167693	Sp09
537	enrichment	Sp09D01	TMBIM6	2.51998249723479	0.0123204755710762	0.0143980321055738	ENSG00000139644	Sp09
538	enrichment	Sp09D01	RGS1	2.51865996234203	0.0123657390529711	0.0144495469243521	ENSG00000090104	Sp09
539	enrichment	Sp09D01	RPL5	2.50879571362255	0.0127080394552273	0.0148353497269055	ENSG00000122406	Sp09
540	enrichment	Sp09D01	MT-ATP8	2.50383165369057	0.0128834674140391	0.0150344014067037	ENSG00000228253	Sp09
541	enrichment	Sp09D01	MTRNR2L12	2.48898719246361	0.0134209893505906	0.0156452364652398	ENSG00000269028	Sp09
542	enrichment	Sp09D01	RBMS3	2.4786702501793	0.0138062177283227	0.016078976062565	ENSG00000144642	Sp09
543	enrichment	Sp09D01	TIMP2	2.47418205420844	0.0139768472153703	0.0162745935048959	ENSG00000035862	Sp09
544	enrichment	Sp09D01	OST4	2.47308506324446	0.014018835580179	0.0163188216499417	ENSG00000228474	Sp09
545	enrichment	Sp09D01	CCN2	2.46134707702657	0.0144751751775057	0.0168259975796336	ENSG00000118523	Sp09
546	enrichment	Sp09D01	RPL41	2.45240419665547	0.0148316411858874	0.0172305248976028	ENSG00000229117	Sp09
547	enrichment	Sp09D01	IER3	2.44715755981569	0.0150443753204895	0.0174760061091775	ENSG00000137331	Sp09
548	enrichment	Sp09D01	TTC28	2.4342959375647	0.0155773461518933	0.0180796598031801	ENSG00000100154	Sp09
549	enrichment	Sp09D01	AIF1L	2.43116858872598	0.0157094384492812	0.0182260496386507	ENSG00000126878	Sp09
550	enrichment	Sp09D01	SLC39A8	2.42387681481372	0.0160212823596764	0.0185790340397499	ENSG00000138821	Sp09
551	enrichment	Sp09D01	ECRG4	2.42186200571761	0.0161084082168204	0.0186729841125194	ENSG00000119147	Sp09
552	enrichment	Sp09D01	RBMS2	2.41190948451464	0.0165449549857536	0.0191590484702887	ENSG00000076067	Sp09
553	enrichment	Sp09D01	BNIP2	2.40938321776437	0.0166574138855028	0.0192856221943624	ENSG00000140299	Sp09
554	enrichment	Sp09D01	RPS14	2.4086194921199	0.0166915443930461	0.0193233077845633	ENSG00000164587	Sp09
555	enrichment	Sp09D01	MCL1	2.38420727543122	0.0178155472472386	0.0206089198616098	ENSG00000143384	Sp09
556	enrichment	Sp09D01	COBLL1	2.37396987162321	0.018306415007931	0.0211527337875196	ENSG00000082438	Sp09
557	enrichment	Sp09D01	JAM2	2.36255559829565	0.0188677150611428	0.0217724954334974	ENSG00000154721	Sp09
558	enrichment	Sp09D01	CD68	2.34240777587499	0.019895499979172	0.0229217309627159	ENSG00000129226	Sp09
559	enrichment	Sp09D01	OCLN	2.33024312251587	0.0205395669621889	0.023643710556757	ENSG00000197822	Sp09
560	enrichment	Sp09D01	TLR4	2.32073625348845	0.0210555727433501	0.0242331365832663	ENSG00000136869	Sp09
561	enrichment	Sp09D01	RPL26	2.32011906724017	0.0210894611087123	0.0242698542835365	ENSG00000161970	Sp09
562	enrichment	Sp09D01	CTSC	2.31103586957789	0.0215937549241298	0.0248174912049908	ENSG00000109861	Sp09
563	enrichment	Sp09D01	SFRP2	2.29505354604024	0.0225067469746488	0.0258376356244794	ENSG00000145423	Sp09
564	enrichment	Sp09D01	RPS7	2.2932655588591	0.0226109553050186	0.0259475198163759	ENSG00000171863	Sp09
565	enrichment	Sp09D01	RO60	2.28619765968438	0.0230270291681439	0.0264002092826183	ENSG00000116747	Sp09
566	enrichment	Sp09D01	TWSG1	2.28467062787831	0.0231177960915568	0.0264943336663807	ENSG00000128791	Sp09
567	enrichment	Sp09D01	RPL35	2.2816684935726	0.0232971545644754	0.026697386065871	ENSG00000136942	Sp09
568	enrichment	Sp09D01	ELK3	2.27905417547779	0.0234543318665226	0.0268674294479234	ENSG00000111145	Sp09
569	enrichment	Sp09D01	FKBP5	2.2712711451511	0.0239277528386323	0.0273892114655692	ENSG00000096060	Sp09
570	enrichment	Sp09D01	HSPA6	2.26855967522949	0.0240946308395479	0.0275750666554459	ENSG00000173110	Sp09
571	enrichment	Sp09D01	PLAAT4	2.26705129007589	0.0241879033096879	0.0276792210016788	ENSG00000133321	Sp09
572	enrichment	Sp09D01	FABP7	2.2615571234685	0.024530306971737	0.0280579156745401	ENSG00000164434	Sp09
573	enrichment	Sp09D01	IFI44	2.25788986785679	0.0247611987033637	0.0283087678059124	ENSG00000137965	Sp09
574	enrichment	Sp09D01	DHRS3	2.25285290664351	0.0250814119785594	0.0286560991998027	ENSG00000162496	Sp09
575	enrichment	Sp09D01	SNHG12	2.25078102471272	0.025214170007525	0.028799703666448	ENSG00000197989	Sp09
576	enrichment	Sp09D01	EFEMP2	2.2489558190543	0.0253316283282462	0.0289284592538823	ENSG00000172638	Sp09
577	enrichment	Sp09D01	CCDC173	2.23978584124942	0.0259289815851417	0.0295802351510225	ENSG00000154479	Sp09
578	enrichment	Sp09D01	SIGIRR	2.23870985199107	0.0259998705841234	0.0296528051022398	ENSG00000185187	Sp09
579	enrichment	Sp09D01	RCN1	2.23565913614479	0.0262017766265557	0.029871931293448	ENSG00000049449	Sp09
580	enrichment	Sp09D01	TMEM204	2.23516450775494	0.026234640764497	0.029906609786085	ENSG00000131634	Sp09
581	enrichment	Sp09D01	SFT2D2	2.22470845952542	0.026937793494884	0.0306967305625426	ENSG00000213064	Sp09
582	enrichment	Sp09D01	ABHD14B	2.21448358186761	0.0276411662214254	0.0314689194502632	ENSG00000114779	Sp09
583	enrichment	Sp09D01	ISG15	2.21385373257358	0.0276850098883468	0.0315129651662048	ENSG00000187608	Sp09
584	enrichment	Sp09D01	CCDC69	2.21297786237511	0.0277460792569666	0.0315765982979348	ENSG00000198624	Sp09
585	enrichment	Sp09D01	CCDC144A	2.21219937222443	0.0278004569003075	0.0316325935970085	ENSG00000170160	Sp09
586	enrichment	Sp09D01	FLI1	2.20686176790768	0.0281757840630788	0.0320417637368501	ENSG00000151702	Sp09
587	enrichment	Sp09D01	SASH1	2.19465342348077	0.0290507895650635	0.0330030575627638	ENSG00000111961	Sp09
588	enrichment	Sp09D01	CDC42EP5	2.19316335385023	0.0291591809005378	0.0331200396273413	ENSG00000167617	Sp09
589	enrichment	Sp09D01	STAT3	2.18446661432923	0.0297988109859413	0.0338214153099185	ENSG00000168610	Sp09
590	enrichment	Sp09D01	CEMIP2	2.17486101695127	0.0305193509890384	0.0346231501337226	ENSG00000135048	Sp09
591	enrichment	Sp09D01	FCGR2A	2.16642126015049	0.0311648095578656	0.0353258967867323	ENSG00000143226	Sp09
592	enrichment	Sp09D01	MAN1A1	2.16603877591701	0.0311943382877396	0.035356089891305	ENSG00000111885	Sp09
593	enrichment	Sp09D01	VASP	2.15094320278045	0.0323791924137728	0.0366718202018133	ENSG00000125753	Sp09
594	enrichment	Sp09D01	ILK	2.14254630306262	0.0330548989605726	0.0374093815768376	ENSG00000166333	Sp09
595	enrichment	Sp09D01	SLC2A4RG	2.13470218932075	0.033697052664549	0.0381008572719304	ENSG00000125520	Sp09
596	enrichment	Sp09D01	CARD8	2.13301576345265	0.0338365036494408	0.0382479202140003	ENSG00000105483	Sp09
597	enrichment	Sp09D01	RAB34	2.13206976224358	0.0339149457703483	0.0383330447524508	ENSG00000109113	Sp09
598	enrichment	Sp09D01	OAS1	2.1260216814238	0.0344201550896186	0.0388968752052679	ENSG00000089127	Sp09
599	enrichment	Sp09D01	SMAD9	2.12027921418944	0.034905806682967	0.0394165422777823	ENSG00000120693	Sp09
600	enrichment	Sp09D01	GBP4	2.11784558607415	0.0351133917369026	0.0396399680472467	ENSG00000162654	Sp09
601	enrichment	Sp09D01	SLIT3	2.10764240423886	0.0359952833622768	0.0406092967057802	ENSG00000184347	Sp09
602	enrichment	Sp09D01	PPP1R18	2.10639885328551	0.0361040547066203	0.0407244942598666	ENSG00000146112	Sp09
603	enrichment	Sp09D01	ROBO4	2.10083523113463	0.0365941527019384	0.0412735046389147	ENSG00000154133	Sp09
604	enrichment	Sp09D01	PDCD4	2.08537833879903	0.0379857634601963	0.0427838546435323	ENSG00000150593	Sp09
605	enrichment	Sp09D01	UBA52	2.08162665489132	0.0383302805985892	0.0431639351803383	ENSG00000221983	Sp09
606	enrichment	Sp09D01	SLC38A11	2.08063487110664	0.038421801284916	0.0432590275104161	ENSG00000169507	Sp09
607	enrichment	Sp09D01	MLC1	2.05871823014866	0.0404924304403855	0.0455190769778127	ENSG00000100427	Sp09
608	enrichment	Sp09D01	TACC1	2.04685265839722	0.0416526397047434	0.0467888928044186	ENSG00000147526	Sp09
609	enrichment	Sp09D01	SNORC	2.04581249610504	0.0417556822780734	0.046900332216965	ENSG00000182600	Sp09
610	enrichment	Sp09D01	CYFIP1	2.04527003658031	0.0418095064957647	0.0469521602894289	ENSG00000273749	Sp09
611	enrichment	Sp09D01	HCLS1	2.04016874021887	0.0423185655114998	0.0475020166539422	ENSG00000180353	Sp09
612	enrichment	Sp09D01	ABCA8	2.03914037441024	0.0424218223772069	0.0476135492619679	ENSG00000141338	Sp09
1932	enrichment	Sp09D01	LRBA	-2.01842379122627	0.0445480373025013	0.0499357927767356	ENSG00000198589	Sp09
1933	enrichment	Sp09D01	LIPE-AS1	-2.01850073269042	0.0445399762530671	0.0499313351392705	ENSG00000213904	Sp09
1934	enrichment	Sp09D01	GGA3	-2.0195962439324	0.0444253352665502	0.0498073847793082	ENSG00000125447	Sp09
1935	enrichment	Sp09D01	FRMD4B	-2.02416571257701	0.0439498547711101	0.0492788200107146	ENSG00000114541	Sp09
1936	enrichment	Sp09D01	KCNMA1	-2.02428391046577	0.043937613125484	0.0492696129571676	ENSG00000156113	Sp09
1937	enrichment	Sp09D01	SLC2A5	-2.02747575353233	0.0436081299040693	0.0489046315087834	ENSG00000142583	Sp09
1938	enrichment	Sp09D01	TMEM263	-2.02863490357511	0.0434889953256844	0.0487755016382102	ENSG00000151135	Sp09
1939	enrichment	Sp09D01	SEMA5B	-2.0289824141429	0.0434533329623247	0.0487399757284539	ENSG00000082684	Sp09
1940	enrichment	Sp09D01	SLC41A1	-2.03044750123146	0.0433032552728132	0.0485760961378364	ENSG00000133065	Sp09
1941	enrichment	Sp09D01	DTNBP1	-2.03086351044184	0.043260721313684	0.048532836382471	ENSG00000047579	Sp09
1942	enrichment	Sp09D01	ERI2	-2.03677035190383	0.042660609574486	0.0478639823832682	ENSG00000196678	Sp09
1943	enrichment	Sp09D01	ZNF696	-2.03713522803411	0.0426237728908383	0.047827042091831	ENSG00000185730	Sp09
1944	enrichment	Sp09D01	PIK3IP1	-2.03752343355216	0.0425846106514588	0.0477874853326678	ENSG00000100100	Sp09
1945	enrichment	Sp09D01	RBM6	-2.03888903162551	0.042447091942327	0.0476375377760899	ENSG00000004534	Sp09
1946	enrichment	Sp09D01	RARA	-2.04088165615953	0.0422471081096441	0.0474261613076584	ENSG00000131759	Sp09
1947	enrichment	Sp09D01	NCOR1	-2.04346249476979	0.0419892818619037	0.0471410570999884	ENSG00000141027	Sp09
1948	enrichment	Sp09D01	MLLT10	-2.04431091680545	0.0419048173336067	0.0470505503217617	ENSG00000078403	Sp09
1949	enrichment	Sp09D01	PELI2	-2.04463183424428	0.0418729061627439	0.0470190390226457	ENSG00000139946	Sp09
1950	enrichment	Sp09D01	RBM42	-2.04566136796822	0.0417706716664477	0.04691285816466	ENSG00000126254	Sp09
1951	enrichment	Sp09D01	SLC25A39	-2.04956139518773	0.0413853170415331	0.0464928782239241	ENSG00000013306	Sp09
1952	enrichment	Sp09D01	FAM214B	-2.04971794390107	0.0413699121625026	0.0464798434138953	ENSG00000005238	Sp09
1953	enrichment	Sp09D01	SLC37A1	-2.05038497631637	0.0413043288278566	0.0464104246250502	ENSG00000160190	Sp09
1954	enrichment	Sp09D01	ARHGEF12	-2.05216770672523	0.0411294833433746	0.0462182125078366	ENSG00000196914	Sp09
1955	enrichment	Sp09D01	PTGES	-2.05286948977885	0.0410608274882887	0.0461453039202362	ENSG00000148344	Sp09
1956	enrichment	Sp09D01	DECR1	-2.05383785246522	0.0409662523300478	0.0460432504123227	ENSG00000104325	Sp09
1957	enrichment	Sp09D01	QARS	-2.05611305406347	0.0407447748676263	0.0457985355605675	ENSG00000172053	Sp09
1958	enrichment	Sp09D01	AKNA	-2.0641092505768	0.0399744709331222	0.04494095155025	ENSG00000106948	Sp09
1959	enrichment	Sp09D01	MOB2	-2.06502172781112	0.0398873634676344	0.0448471459939143	ENSG00000182208	Sp09
1960	enrichment	Sp09D01	CIAO2A	-2.06502851501853	0.0398867161503395	0.0448471459939143	ENSG00000166797	Sp09
1961	enrichment	Sp09D01	PIK3R3	-2.06526733499574	0.0398639448445521	0.0448290613305722	ENSG00000117461	Sp09
1962	enrichment	Sp09D01	FBXL14	-2.06726921447217	0.0396735029630036	0.0446190040223293	ENSG00000171823	Sp09
1963	enrichment	Sp09D01	SMCHD1	-2.06889481699224	0.0395194286708438	0.0444498128163645	ENSG00000101596	Sp09
1964	enrichment	Sp09D01	MOV10	-2.06947646328899	0.0394644245589455	0.0443920307538746	ENSG00000155363	Sp09
1965	enrichment	Sp09D01	KDM6A	-2.07141984727841	0.0392811197421877	0.0441899041914277	ENSG00000147050	Sp09
1966	enrichment	Sp09D01	ACAT1	-2.07205387305044	0.039221474350108	0.0441268658135533	ENSG00000075239	Sp09
1967	enrichment	Sp09D01	DBNL	-2.07238303925017	0.0391905388525621	0.044096119417632	ENSG00000136279	Sp09
1968	enrichment	Sp09D01	ARMCX1	-2.07322387266449	0.0391116107386414	0.0440113624153066	ENSG00000126947	Sp09
1969	enrichment	Sp09D01	TRBC2	-2.07513524985378	0.0389326967777732	0.0438140677628903	ENSG00000211772	Sp09
1970	enrichment	Sp09D01	SH3KBP1	-2.07647589271616	0.0388076238245851	0.0436773339399331	ENSG00000147010	Sp09
1971	enrichment	Sp09D01	SEC61A1	-2.07844180972044	0.0386248378849584	0.0434756139530077	ENSG00000058262	Sp09
1972	enrichment	Sp09D01	NUP107	-2.07854154406645	0.0386155844823622	0.0434692007639851	ENSG00000111581	Sp09
1973	enrichment	Sp09D01	EFR3B	-2.08030305939329	0.0384524621661063	0.0432895616521456	ENSG00000084710	Sp09
1974	enrichment	Sp09D01	AC008124.1	-2.08070830241587	0.0384150187295394	0.0432553747783567	ENSG00000273015	Sp09
1975	enrichment	Sp09D01	UBE2H	-2.08242502170338	0.0382567436667782	0.0430850936274862	ENSG00000186591	Sp09
1976	enrichment	Sp09D01	PRR7	-2.08544104981868	0.0379800272850869	0.042781335442752	ENSG00000131188	Sp09
1977	enrichment	Sp09D01	KCNJ2	-2.08600185802726	0.0379287631030772	0.0427275275465461	ENSG00000123700	Sp09
1978	enrichment	Sp09D01	SDCCAG8	-2.08670155528632	0.0378648858939109	0.0426594995901816	ENSG00000054282	Sp09
1979	enrichment	Sp09D01	SUCLG2	-2.08748454901161	0.0377935134581764	0.0425830140116319	ENSG00000172340	Sp09
1980	enrichment	Sp09D01	NOS1	-2.08856261550556	0.0376954325144186	0.0424764183324515	ENSG00000089250	Sp09
1981	enrichment	Sp09D01	EGR1	-2.09135310753545	0.0374425684014621	0.0421953722997671	ENSG00000120738	Sp09
1982	enrichment	Sp09D01	FNDC3A	-2.09185047184546	0.0373976518471097	0.042148639608271	ENSG00000102531	Sp09
1983	enrichment	Sp09D01	SEC14L2	-2.09246112378983	0.0373425674597476	0.042090437690892	ENSG00000100003	Sp09
1984	enrichment	Sp09D01	SELENON	-2.09419530463876	0.0371865126932767	0.041918406424648	ENSG00000162430	Sp09
1985	enrichment	Sp09D01	ANK1	-2.09477669649042	0.0371343197583916	0.0418634322248559	ENSG00000029534	Sp09
1986	enrichment	Sp09D01	PCBP3	-2.0969390097584	0.0369407537998869	0.0416490560918212	ENSG00000183570	Sp09
1987	enrichment	Sp09D01	REEP3	-2.09720007041992	0.0369174427345014	0.0416266129338941	ENSG00000165476	Sp09
1988	enrichment	Sp09D01	ZNF106	-2.0986114225206	0.0367916359660856	0.0414885849723639	ENSG00000103994	Sp09
1989	enrichment	Sp09D01	ING5	-2.09980134368101	0.0366858528684348	0.0413731135900937	ENSG00000168395	Sp09
1990	enrichment	Sp09D01	NPL	-2.10667083955461	0.0360802404715082	0.0407013878162026	ENSG00000135838	Sp09
1991	enrichment	Sp09D01	FGGY	-2.10942450989432	0.035839895459227	0.0404377223801615	ENSG00000172456	Sp09
1992	enrichment	Sp09D01	REEP4	-2.11564275314059	0.0353022031527349	0.0398347271129947	ENSG00000168476	Sp09
1993	enrichment	Sp09D01	ARHGEF6	-2.11574352996617	0.0352935462879699	0.0398286350383487	ENSG00000129675	Sp09
1994	enrichment	Sp09D01	CORO1C	-2.11607610029714	0.0352649909750883	0.0398000844415116	ENSG00000110880	Sp09
1995	enrichment	Sp09D01	MT-CO2	-2.11634655502976	0.0352417836829616	0.0397775649085224	ENSG00000198712	Sp09
1996	enrichment	Sp09D01	PAQR8	-2.11721689573537	0.0351671900688943	0.0396970358810926	ENSG00000170915	Sp09
1997	enrichment	Sp09D01	SFXN5	-2.11786175860293	0.0351120087527548	0.0396399680472467	ENSG00000144040	Sp09
1998	enrichment	Sp09D01	CDC25B	-2.11933477630768	0.0349862404502363	0.039503721206626	ENSG00000101224	Sp09
1999	enrichment	Sp09D01	OTOS	-2.12101862421799	0.0348429451348397	0.039349192080685	ENSG00000178602	Sp09
2000	enrichment	Sp09D01	ZNF638	-2.12164680161285	0.0347896165216447	0.0392925962654385	ENSG00000075292	Sp09
2001	enrichment	Sp09D01	AKAP9	-2.12278897796964	0.0346928319633994	0.0391869048094389	ENSG00000127914	Sp09
2002	enrichment	Sp09D01	SDC4	-2.12352533510661	0.0346305579767798	0.0391201784574139	ENSG00000124145	Sp09
2003	enrichment	Sp09D01	ZMAT1	-2.12512963530534	0.0344952141428739	0.0389708892797924	ENSG00000166432	Sp09
2004	enrichment	Sp09D01	SLC50A1	-2.12514232422363	0.0344941454795638	0.0389708892797924	ENSG00000169241	Sp09
2005	enrichment	Sp09D01	DENND5A	-2.12557419524319	0.0344577901679337	0.0389358059712533	ENSG00000184014	Sp09
2006	enrichment	Sp09D01	AC007325.4	-2.12656184513849	0.0343747725742108	0.0388491813552489	ENSG00000278817	Sp09
2007	enrichment	Sp09D01	TPMT	-2.13419145980458	0.0337392327463424	0.0381414943891286	ENSG00000137364	Sp09
2008	enrichment	Sp09D01	C22orf39	-2.13426102943194	0.0337334844664886	0.0381385228523835	ENSG00000242259	Sp09
2009	enrichment	Sp09D01	RCCD1	-2.13584872678031	0.0336025276883351	0.0379974933854311	ENSG00000166965	Sp09
2010	enrichment	Sp09D01	CRTC3	-2.13624394000813	0.0335699976839353	0.0379642203224893	ENSG00000140577	Sp09
2011	enrichment	Sp09D01	SLC25A48	-2.13631442876676	0.0335641986010132	0.0379611738271242	ENSG00000145832	Sp09
2012	enrichment	Sp09D01	AC008443.5	-2.13675162766351	0.0335282496604048	0.0379240240653635	ENSG00000250222	Sp09
2013	enrichment	Sp09D01	ADCY7	-2.1368141370385	0.0335231124969806	0.0379217220575171	ENSG00000121281	Sp09
2014	enrichment	Sp09D01	ZNF503	-2.1392330409325	0.0333248408300044	0.0377009234820289	ENSG00000165655	Sp09
2015	enrichment	Sp09D01	STX5	-2.14090802673101	0.0331881383224516	0.0375497446545091	ENSG00000162236	Sp09
2016	enrichment	Sp09D01	MED12	-2.14109689940585	0.0331727539635632	0.0375358124032359	ENSG00000184634	Sp09
2017	enrichment	Sp09D01	LIMK2	-2.1420655042964	0.0330939540211378	0.0374501145893187	ENSG00000182541	Sp09
2018	enrichment	Sp09D01	MAPKAPK2	-2.14327232101642	0.0329960000452393	0.0373461809603788	ENSG00000162889	Sp09
2019	enrichment	Sp09D01	ETFA	-2.14332482304834	0.0329917442716632	0.037344821640841	ENSG00000140374	Sp09
2020	enrichment	Sp09D01	JPX	-2.14473496405106	0.0328776159987377	0.0372190809875515	ENSG00000225470	Sp09
2021	enrichment	Sp09D01	TPR	-2.14530012929135	0.0328319704546279	0.0371708500470297	ENSG00000047410	Sp09
2022	enrichment	Sp09D01	DDX56	-2.14758754003915	0.032647784739168	0.0369657468219255	ENSG00000136271	Sp09
2023	enrichment	Sp09D01	SCPEP1	-2.14816096073693	0.0326017517976647	0.0369170448060811	ENSG00000121064	Sp09
2024	enrichment	Sp09D01	NME2	-2.14862945524667	0.0325641836032756	0.0368779198286284	ENSG00000243678	Sp09
2025	enrichment	Sp09D01	UBE2Q1	-2.15187860963327	0.0323046611878699	0.0365907980192448	ENSG00000160714	Sp09
2026	enrichment	Sp09D01	SPATS2L	-2.15271479558108	0.032238160852321	0.0365188580818777	ENSG00000196141	Sp09
2027	enrichment	Sp09D01	GAS6	-2.16118615130188	0.0315710742486973	0.0357665075238925	ENSG00000183087	Sp09
2028	enrichment	Sp09D01	SKIL	-2.16437442716374	0.0313231114114816	0.0354888820208862	ENSG00000136603	Sp09
2029	enrichment	Sp09D01	ACSF2	-2.16444851137561	0.0313173696680642	0.0354856654177482	ENSG00000167107	Sp09
2030	enrichment	Sp09D01	DDX3Y	-2.16455873639857	0.0313088285865989	0.0354792759984401	ENSG00000067048	Sp09
2031	enrichment	Sp09D01	GCSH	-2.16542342700285	0.0312418954154717	0.0354067091363809	ENSG00000140905	Sp09
2032	enrichment	Sp09D01	DPY19L4	-2.16771967171891	0.0310647488340683	0.0352157413294218	ENSG00000156162	Sp09
2033	enrichment	Sp09D01	GLIPR1	-2.1678516267104	0.0310545954001573	0.035207495944257	ENSG00000139278	Sp09
2034	enrichment	Sp09D01	RNASET2	-2.16852119983405	0.0310031184306408	0.0351523949930053	ENSG00000026297	Sp09
2035	enrichment	Sp09D01	SLC12A4	-2.16918848134079	0.0309518909348835	0.0350975667080002	ENSG00000124067	Sp09
2036	enrichment	Sp09D01	CAPN2	-2.17013576229445	0.0308792932587584	0.0350184935146865	ENSG00000162909	Sp09
2037	enrichment	Sp09D01	TMEM219	-2.17136361306131	0.0307854120850782	0.0349152669765359	ENSG00000149932	Sp09
2038	enrichment	Sp09D01	KANSL1-AS1	-2.17379389409151	0.030600319823582	0.0347085646542299	ENSG00000214401	Sp09
2039	enrichment	Sp09D01	MCM5	-2.17385726277722	0.0305955064956547	0.034706325221247	ENSG00000100297	Sp09
2040	enrichment	Sp09D01	CENPB	-2.17663910286552	0.0303848482873583	0.0344737605858891	ENSG00000125817	Sp09
2041	enrichment	Sp09D01	RETSAT	-2.17670318662394	0.0303800102693416	0.0344714707205032	ENSG00000042445	Sp09
2042	enrichment	Sp09D01	MTRNR2L10	-2.17716596170488	0.0303450927102438	0.0344350467263279	ENSG00000256045	Sp09
2043	enrichment	Sp09D01	SENP7	-2.18222607544327	0.029965551001687	0.034007506590756	ENSG00000138468	Sp09
2044	enrichment	Sp09D01	MAFK	-2.18611698993	0.0296765043284024	0.0336857256652478	ENSG00000198517	Sp09
2045	enrichment	Sp09D01	WFDC1	-2.18989448084542	0.0293981934902507	0.033372914422724	ENSG00000103175	Sp09
2046	enrichment	Sp09D01	MOSPD3	-2.19073645623258	0.0293364686611242	0.0333059369782916	ENSG00000106330	Sp09
2047	enrichment	Sp09D01	SLC15A4	-2.19136144189525	0.0292907237841666	0.0332570909502588	ENSG00000139370	Sp09
2048	enrichment	Sp09D01	HSF4	-2.19278260406036	0.0291869336553562	0.0331423243485723	ENSG00000102878	Sp09
2049	enrichment	Sp09D01	PNP	-2.19283378120612	0.0291832020370721	0.033141165341682	ENSG00000198805	Sp09
2050	enrichment	Sp09D01	RBMXL1	-2.19297148553783	0.0291731632769708	0.0331328429079309	ENSG00000213516	Sp09
2051	enrichment	Sp09D01	INSR	-2.19373521722558	0.02911754083475	0.0330758164564969	ENSG00000171105	Sp09
2052	enrichment	Sp09D01	TULP3	-2.19682827976726	0.0288932111998456	0.0328270917210142	ENSG00000078246	Sp09
2053	enrichment	Sp09D01	NPAT	-2.19924484344368	0.0287189884428022	0.0326321808451768	ENSG00000149308	Sp09
2054	enrichment	Sp09D01	TP53TG5	-2.19986509408674	0.028674418302182	0.0325845662524796	ENSG00000124251	Sp09
2055	enrichment	Sp09D01	AMOTL1	-2.20293706799767	0.0284545535375668	0.0323377258526312	ENSG00000166025	Sp09
2056	enrichment	Sp09D01	HADHB	-2.20362106694859	0.0284057981986893	0.0322853182390273	ENSG00000138029	Sp09
2057	enrichment	Sp09D01	THRA	-2.20454187525922	0.0283402774324618	0.0322138439434538	ENSG00000126351	Sp09
2058	enrichment	Sp09D01	RHOBTB3	-2.20474016228808	0.0283261853258001	0.0322008197515256	ENSG00000164292	Sp09
2059	enrichment	Sp09D01	BRK1	-2.20543778522848	0.0282766540453321	0.0321475026229132	ENSG00000254999	Sp09
2060	enrichment	Sp09D01	SORBS1	-2.20605969222769	0.0282325618921887	0.0321003598523072	ENSG00000095637	Sp09
2061	enrichment	Sp09D01	RAB32	-2.20646544319889	0.0282038269619424	0.0320706710640635	ENSG00000118508	Sp09
2062	enrichment	Sp09D01	CTNS	-2.2069601010565	0.0281688300095134	0.0320368356932087	ENSG00000040531	Sp09
2063	enrichment	Sp09D01	FBL	-2.20824972974584	0.0280777659263842	0.0319362382257208	ENSG00000105202	Sp09
2064	enrichment	Sp09D01	RPL15	-2.2091462351757	0.0280146117579643	0.0318673703118186	ENSG00000174748	Sp09
2065	enrichment	Sp09D01	SIGMAR1	-2.21073732211573	0.0279028310735879	0.0317431704703715	ENSG00000147955	Sp09
2066	enrichment	Sp09D01	CPNE1	-2.21084621074873	0.0278951953367172	0.0317374372258136	ENSG00000214078	Sp09
2067	enrichment	Sp09D01	ESYT1	-2.21227647443669	0.0277950671805315	0.0316294048479938	ENSG00000139641	Sp09
2068	enrichment	Sp09D01	GK5	-2.21324787249584	0.0277272405680442	0.0315580966338646	ENSG00000175066	Sp09
2069	enrichment	Sp09D01	KRCC1	-2.21443610986563	0.027644468637132	0.0314697484951055	ENSG00000172086	Sp09
2070	enrichment	Sp09D01	MRPS7	-2.2150150660946	0.0276042165841975	0.0314297799889927	ENSG00000125445	Sp09
2071	enrichment	Sp09D01	BCL9L	-2.21622142931776	0.0275205072183073	0.0313373882958091	ENSG00000186174	Sp09
2072	enrichment	Sp09D01	PRDX1	-2.21727236141312	0.0274477627553542	0.0312574662025343	ENSG00000117450	Sp09
2073	enrichment	Sp09D01	SH2B3	-2.2206111551326	0.0272177605577645	0.0309984276894607	ENSG00000111252	Sp09
2074	enrichment	Sp09D01	INPP5D	-2.22118531646591	0.0271783768474793	0.0309564573707662	ENSG00000168918	Sp09
2075	enrichment	Sp09D01	TRIM26	-2.22149125046568	0.0271574119818781	0.0309354604433899	ENSG00000234127	Sp09
2076	enrichment	Sp09D01	FAM221A	-2.22268988800176	0.0270754076190207	0.0308449220149593	ENSG00000188732	Sp09
2077	enrichment	Sp09D01	SEC14L1	-2.22313800994611	0.0270448047605777	0.0308129299345818	ENSG00000129657	Sp09
2078	enrichment	Sp09D01	MIR4435-2HG	-2.22449575647165	0.0269522656366218	0.030710359530963	ENSG00000172965	Sp09
2079	enrichment	Sp09D01	ENDOD1	-2.22745766563114	0.0267513460417063	0.0304871077989987	ENSG00000149218	Sp09
2080	enrichment	Sp09D01	RIF1	-2.22997238568405	0.0265817835386629	0.0302966906358525	ENSG00000080345	Sp09
2081	enrichment	Sp09D01	PIGL	-2.2346342842941	0.0262699096918954	0.0299440229355172	ENSG00000108474	Sp09
2082	enrichment	Sp09D01	FGD5-AS1	-2.2358075299561	0.026191924013712	0.0298634835914595	ENSG00000225733	Sp09
2083	enrichment	Sp09D01	PLAAT3	-2.23646351452817	0.0261484084630122	0.0298166489562843	ENSG00000176485	Sp09
2084	enrichment	Sp09D01	ZNHIT1	-2.23746529414866	0.0260820754323774	0.0297437847164938	ENSG00000106400	Sp09
2085	enrichment	Sp09D01	MIR4458HG	-2.23934579434309	0.0259579526951037	0.0296077600016461	ENSG00000247516	Sp09
2086	enrichment	Sp09D01	INPP4B	-2.23952636477469	0.0259460611823449	0.0295969579130509	ENSG00000109452	Sp09
2087	enrichment	Sp09D01	ZSCAN30	-2.24205075206282	0.025780312311581	0.0294133754558168	ENSG00000186814	Sp09
2088	enrichment	Sp09D01	PAM	-2.24233183169905	0.0257619139886033	0.0293951277310692	ENSG00000145730	Sp09
2089	enrichment	Sp09D01	MT1X	-2.24397176066114	0.0256547984592313	0.0292756381185572	ENSG00000187193	Sp09
2090	enrichment	Sp09D01	SMIM3	-2.2445916165915	0.0256144122268855	0.0292322805707315	ENSG00000256235	Sp09
2091	enrichment	Sp09D01	DHFR	-2.24463893256229	0.0256113316647387	0.0292314937542181	ENSG00000228716	Sp09
2092	enrichment	Sp09D01	SHB	-2.24470535821435	0.0256070074880602	0.0292292872587802	ENSG00000107338	Sp09
2093	enrichment	Sp09D01	PMF1	-2.24518028004362	0.0255761095290964	0.0291967447000844	ENSG00000160783	Sp09
2094	enrichment	Sp09D01	ZEB1-AS1	-2.24569073207573	0.0255429361785804	0.0291615983174398	ENSG00000237036	Sp09
2095	enrichment	Sp09D01	FHL3	-2.24588041081677	0.0255306188445663	0.0291502582772788	ENSG00000183386	Sp09
2096	enrichment	Sp09D01	PHF3	-2.24739095514943	0.0254327116190264	0.0290411824717539	ENSG00000118482	Sp09
2097	enrichment	Sp09D01	NEK1	-2.25025655993503	0.0252478724999173	0.0288355046068282	ENSG00000137601	Sp09
2098	enrichment	Sp09D01	CFAP69	-2.25172794297802	0.0251534195128792	0.028732998836194	ENSG00000105792	Sp09
2099	enrichment	Sp09D01	SNAPIN	-2.25196275318943	0.0251383747576291	0.0287184965341572	ENSG00000143553	Sp09
2100	enrichment	Sp09D01	ADAM15	-2.25289587179027	0.0250786653942546	0.0286556392601891	ENSG00000143537	Sp09
2101	enrichment	Sp09D01	ACP6	-2.25428855208252	0.0249897787922944	0.028556743852664	ENSG00000162836	Sp09
2102	enrichment	Sp09D01	PYROXD2	-2.25532205429658	0.0249239938561423	0.0284842315500925	ENSG00000119943	Sp09
2103	enrichment	Sp09D01	PARP12	-2.25578056347513	0.0248948569553277	0.028453592584039	ENSG00000059378	Sp09
2104	enrichment	Sp09D01	ADAM19	-2.25663776936409	0.0248404636202241	0.0283940783316727	ENSG00000135074	Sp09
2105	enrichment	Sp09D01	CHRAC1	-2.25725826724513	0.0248011550151668	0.0283517972751463	ENSG00000104472	Sp09
2106	enrichment	Sp09D01	EMID1	-2.25950757924321	0.0246591146883307	0.0281946948246205	ENSG00000186998	Sp09
2107	enrichment	Sp09D01	OSBPL9	-2.26027971784055	0.0246105190757538	0.0281417636985399	ENSG00000117859	Sp09
2108	enrichment	Sp09D01	ERCC4	-2.26062923019869	0.0245885494769796	0.0281192719696983	ENSG00000175595	Sp09
2109	enrichment	Sp09D01	SPOPL	-2.26075676726434	0.0245805370262767	0.0281127388105747	ENSG00000144228	Sp09
2110	enrichment	Sp09D01	MKLN1	-2.26250163156944	0.0244711450720646	0.0279928650234855	ENSG00000128585	Sp09
2111	enrichment	Sp09D01	TPPP3	-2.263952890441	0.0243804837303756	0.0278917661991242	ENSG00000159713	Sp09
2112	enrichment	Sp09D01	LINC02714	-2.26414939412849	0.0243682305126508	0.0278803573249561	ENSG00000251226	Sp09
2113	enrichment	Sp09D01	RND3	-2.26625098565601	0.0242375186110028	0.0277334018176253	ENSG00000115963	Sp09
2114	enrichment	Sp09D01	SF3B2	-2.26995690280741	0.0240085118620712	0.0274790803776632	ENSG00000087365	Sp09
2115	enrichment	Sp09D01	HEPH	-2.27138378419949	0.023920842305316	0.0273838652666437	ENSG00000089472	Sp09
2116	enrichment	Sp09D01	GTF2A1	-2.27272709301125	0.0238385628567905	0.0272922299048759	ENSG00000165417	Sp09
2117	enrichment	Sp09D01	FRMD8	-2.27358225239908	0.0237863119062379	0.0272349595442313	ENSG00000126391	Sp09
2118	enrichment	Sp09D01	PEAK1	-2.27394717199676	0.0237640454458914	0.0272120134484846	ENSG00000173517	Sp09
2119	enrichment	Sp09D01	SLCO1A2	-2.27575390959787	0.0236540706218793	0.0270886195177962	ENSG00000084453	Sp09
2120	enrichment	Sp09D01	TRA2B	-2.27589242570182	0.0236456576028578	0.0270815218470055	ENSG00000136527	Sp09
2121	enrichment	Sp09D01	PHF21A	-2.27782529906553	0.0235285332682791	0.0269499034202859	ENSG00000135365	Sp09
2122	enrichment	Sp09D01	SLC1A2	-2.27970204551053	0.0234152947876467	0.0268252252627664	ENSG00000110436	Sp09
2123	enrichment	Sp09D01	MLH3	-2.28027064114747	0.0233810810872581	0.026788539483761	ENSG00000119684	Sp09
2124	enrichment	Sp09D01	DELE1	-2.28107112717454	0.0233329879784528	0.0267359432033542	ENSG00000081791	Sp09
2125	enrichment	Sp09D01	ZNF134	-2.28558872485111	0.0230631869356395	0.0264342265411769	ENSG00000213762	Sp09
2126	enrichment	Sp09D01	INPP5A	-2.28592013634826	0.0230435020021234	0.0264141408322511	ENSG00000068383	Sp09
2127	enrichment	Sp09D01	MTRNR2L3	-2.28595489852429	0.0230414380748203	0.0264141408322511	ENSG00000256222	Sp09
2128	enrichment	Sp09D01	FMNL3	-2.28669916508839	0.0229972876108937	0.0263685838532335	ENSG00000161791	Sp09
2129	enrichment	Sp09D01	ACO1	-2.28811043766645	0.0229137727022037	0.0262752904309577	ENSG00000122729	Sp09
2130	enrichment	Sp09D01	ZNF275	-2.28932179232602	0.0228422997641967	0.0261957893637247	ENSG00000063587	Sp09
2131	enrichment	Sp09D01	MRE11	-2.29084037527599	0.0227529747862094	0.0260957985515911	ENSG00000020922	Sp09
2132	enrichment	Sp09D01	WNT2B	-2.29113843651804	0.0227354783225094	0.0260781781284179	ENSG00000134245	Sp09
2133	enrichment	Sp09D01	ARF4	-2.29126834964192	0.0227278559845435	0.0260718813372473	ENSG00000168374	Sp09
2134	enrichment	Sp09D01	ABHD4	-2.29175883300029	0.0226990981879742	0.0260413358997733	ENSG00000100439	Sp09
2135	enrichment	Sp09D01	PTPN18	-2.29178102512695	0.0226977977815571	0.0260413358997733	ENSG00000072135	Sp09
2136	enrichment	Sp09D01	CSDE1	-2.29213750613598	0.0226769177533399	0.0260207733747495	ENSG00000009307	Sp09
2137	enrichment	Sp09D01	ACAP2	-2.29362862697549	0.0225897607384522	0.0259256313394271	ENSG00000114331	Sp09
2138	enrichment	Sp09D01	FOSB	-2.29406052261335	0.0225645708923787	0.0258991530522326	ENSG00000125740	Sp09
2139	enrichment	Sp09D01	TMED5	-2.29462542877547	0.0225316604107185	0.0258638073728671	ENSG00000117500	Sp09
2140	enrichment	Sp09D01	CACNB3	-2.29552955901589	0.0224790746169151	0.02580829143424	ENSG00000167535	Sp09
2141	enrichment	Sp09D01	VPS37A	-2.29990182596347	0.0222262870425955	0.0255204620170686	ENSG00000155975	Sp09
2142	enrichment	Sp09D01	ANKRD17	-2.29998118129136	0.0222217220873117	0.0255176171817947	ENSG00000132466	Sp09
2143	enrichment	Sp09D01	FADS1	-2.30003444307503	0.0222186586361961	0.0255164961791918	ENSG00000149485	Sp09
2144	enrichment	Sp09D01	ST13	-2.30276441130967	0.0220621332169183	0.0253391186186421	ENSG00000100380	Sp09
2145	enrichment	Sp09D01	ZNFX1	-2.30298578551084	0.0220494828923802	0.0253269687455932	ENSG00000124201	Sp09
2146	enrichment	Sp09D01	TACC2	-2.30314797263197	0.0220402188134715	0.0253187065396249	ENSG00000138162	Sp09
2147	enrichment	Sp09D01	ZNF445	-2.30571909344262	0.021893811365455	0.0251528844979502	ENSG00000185219	Sp09
2148	enrichment	Sp09D01	SLC25A25	-2.30600453889916	0.0218776098317564	0.0251366334768066	ENSG00000148339	Sp09
2149	enrichment	Sp09D01	PML	-2.30937560329203	0.021687064455359	0.0249200453958796	ENSG00000140464	Sp09
2150	enrichment	Sp09D01	DCLK2	-2.31094718848419	0.0215987300392941	0.0248208756091719	ENSG00000170390	Sp09
2151	enrichment	Sp09D01	PLCD3	-2.31133406736522	0.0215770330301768	0.0248006044371861	ENSG00000161714	Sp09
2152	enrichment	Sp09D01	AXIN2	-2.31144019017563	0.0215710847680358	0.0247960988518324	ENSG00000168646	Sp09
2153	enrichment	Sp09D01	ATL3	-2.31307925478072	0.0214793961282096	0.0246930240424452	ENSG00000184743	Sp09
2154	enrichment	Sp09D01	AC004918.1	-2.31367051961671	0.0214464048519215	0.0246574155285188	ENSG00000244701	Sp09
2155	enrichment	Sp09D01	ZSCAN16-AS1	-2.31401523739326	0.0214271908416073	0.024637641839602	ENSG00000269293	Sp09
2156	enrichment	Sp09D01	SETX	-2.31463361653931	0.0213927611614064	0.0246003673406258	ENSG00000107290	Sp09
2157	enrichment	Sp09D01	ZNF273	-2.31518090056654	0.021362330287301	0.024567684643674	ENSG00000198039	Sp09
2158	enrichment	Sp09D01	SEPTIN9	-2.31591494964661	0.0213215741598908	0.0245231201528521	ENSG00000184640	Sp09
2159	enrichment	Sp09D01	PIGT	-2.31612894968207	0.0213097052038034	0.0245117751332797	ENSG00000124155	Sp09
2160	enrichment	Sp09D01	DPY19L3	-2.31757085728122	0.0212298842897578	0.0244222579695388	ENSG00000178904	Sp09
2161	enrichment	Sp09D01	HP1BP3	-2.31822157963692	0.0211939475441155	0.0243832118131764	ENSG00000127483	Sp09
2162	enrichment	Sp09D01	C1QTNF3	-2.3186436534747	0.021170666626879	0.0243587199542208	ENSG00000082196	Sp09
2163	enrichment	Sp09D01	TRMT10B	-2.31866482104559	0.0211694996477335	0.0243587199542208	ENSG00000165275	Sp09
2164	enrichment	Sp09D01	XPOT	-2.3293738093236	0.0205862857388149	0.0236952587474826	ENSG00000184575	Sp09
2165	enrichment	Sp09D01	MBD3	-2.33335197170145	0.0203732506369015	0.0234544673732103	ENSG00000071655	Sp09
2166	enrichment	Sp09D01	BVES	-2.33425827220934	0.0203249885566845	0.0234011099176368	ENSG00000112276	Sp09
2167	enrichment	Sp09D01	TNK2	-2.33758633516636	0.0201486227430502	0.0232002366990476	ENSG00000061938	Sp09
2168	enrichment	Sp09D01	CHD9	-2.33799668053884	0.0201269703638029	0.0231774880084297	ENSG00000177200	Sp09
2169	enrichment	Sp09D01	TMUB1	-2.33931512622887	0.0200575390974251	0.0230997094174302	ENSG00000164897	Sp09
2170	enrichment	Sp09D01	COX7A1	-2.33954650990074	0.020045375804526	0.0230878763152752	ENSG00000161281	Sp09
2171	enrichment	Sp09D01	CARTPT	-2.33955482013893	0.0200449390753997	0.0230878763152752	ENSG00000164326	Sp09
2172	enrichment	Sp09D01	FBN1	-2.33965921131898	0.020039453702226	0.0230854053439232	ENSG00000166147	Sp09
2173	enrichment	Sp09D01	MSH3	-2.34305555432227	0.0198617056217242	0.0228849529901582	ENSG00000113318	Sp09
2174	enrichment	Sp09D01	ARHGEF26	-2.34439267500679	0.0197921078860939	0.022806911010227	ENSG00000114790	Sp09
2175	enrichment	Sp09D01	UQCC3	-2.34576208306232	0.0197210516322161	0.0227271734732129	ENSG00000204922	Sp09
2176	enrichment	Sp09D01	JMJD6	-2.34916509232116	0.0195454445242846	0.0225269217789553	ENSG00000070495	Sp09
2177	enrichment	Sp09D01	RUNDC3B	-2.34971890450987	0.0195169962305584	0.0224962548480649	ENSG00000105784	Sp09
2178	enrichment	Sp09D01	ALS2CL	-2.35124646552117	0.0194387167410623	0.0224081388174905	ENSG00000178038	Sp09
2179	enrichment	Sp09D01	ZNF431	-2.35268694049836	0.0193651528050598	0.0223254425727891	ENSG00000196705	Sp09
2180	enrichment	Sp09D01	SNAPC1	-2.35305048271132	0.0193466256921389	0.0223061868420634	ENSG00000023608	Sp09
2181	enrichment	Sp09D01	MARF1	-2.35367669312066	0.0193147488055495	0.022271534064124	ENSG00000166783	Sp09
2182	enrichment	Sp09D01	PABPC3	-2.35540938608789	0.0192267874761166	0.0221721985563178	ENSG00000151846	Sp09
2183	enrichment	Sp09D01	SP3	-2.35585190200562	0.0192043793769165	0.0221484469700759	ENSG00000172845	Sp09
2184	enrichment	Sp09D01	PRMT2	-2.35792136522716	0.0190998904225295	0.022030017965414	ENSG00000160310	Sp09
2185	enrichment	Sp09D01	LYPLA1	-2.36099570716869	0.0189455870601316	0.0218541047188252	ENSG00000120992	Sp09
2186	enrichment	Sp09D01	SOX2-OT	-2.36139723514175	0.0189255152439004	0.0218330115935343	ENSG00000242808	Sp09
2187	enrichment	Sp09D01	SLC16A2	-2.36183354349104	0.018903726008398	0.021809933036303	ENSG00000147100	Sp09
2188	enrichment	Sp09D01	CETN2	-2.3624400983648	0.0188734713178351	0.0217770822898098	ENSG00000147400	Sp09
2189	enrichment	Sp09D01	FAM122A	-2.3645175095282	0.0187701734174475	0.0216619814998863	ENSG00000187866	Sp09
2190	enrichment	Sp09D01	BDP1	-2.36575286550285	0.0187089822394073	0.0215934014234096	ENSG00000145734	Sp09
2191	enrichment	Sp09D01	DLC1	-2.36595730599678	0.0186988725826515	0.0215837708736582	ENSG00000164741	Sp09
2192	enrichment	Sp09D01	LRRFIP2	-2.36596386050064	0.0186985485395799	0.0215837708736582	ENSG00000093167	Sp09
2193	enrichment	Sp09D01	BTBD6	-2.36613279349603	0.0186901984955765	0.0215778332806141	ENSG00000184887	Sp09
2194	enrichment	Sp09D01	COL11A1	-2.3663245157018	0.0186807259975469	0.0215689342009832	ENSG00000060718	Sp09
2195	enrichment	Sp09D01	MAST4	-2.36736682049075	0.0186293022778052	0.0215115916072701	ENSG00000069020	Sp09
2196	enrichment	Sp09D01	KCTD20	-2.36777099004533	0.0186093954842969	0.0214906347813649	ENSG00000112078	Sp09
2197	enrichment	Sp09D01	SNAP23	-2.36939353798537	0.0185296674774087	0.0214005843090525	ENSG00000092531	Sp09
2198	enrichment	Sp09D01	LEPROTL1	-2.37020147757057	0.0184900795393195	0.021356880420274	ENSG00000104660	Sp09
2199	enrichment	Sp09D01	TLNRD1	-2.37222477369884	0.0183912672249018	0.0212447549678186	ENSG00000140406	Sp09
2200	enrichment	Sp09D01	NHLRC2	-2.37314929251078	0.0183462711538446	0.0211947802736487	ENSG00000196865	Sp09
2201	enrichment	Sp09D01	LINC01896	-2.37387059877266	0.0183112327085639	0.0211563009037136	ENSG00000263146	Sp09
2202	enrichment	Sp09D01	MICALL1	-2.37589823303125	0.0182130529521141	0.0210468449134696	ENSG00000100139	Sp09
2203	enrichment	Sp09D01	AKR7A2	-2.37899634587165	0.0180639348532769	0.0208764987314531	ENSG00000053371	Sp09
2204	enrichment	Sp09D01	AL451165.2	-2.37954476620384	0.0180376506482986	0.0208480929540938	ENSG00000272288	Sp09
2205	enrichment	Sp09D01	FUS	-2.38020210289698	0.0180061907862595	0.0208136991643365	ENSG00000089280	Sp09
2206	enrichment	Sp09D01	CRIP3	-2.38121120931109	0.017957989417844	0.020759945213536	ENSG00000146215	Sp09
2207	enrichment	Sp09D01	RTF1	-2.38141529616892	0.0179482547563067	0.0207506539054141	ENSG00000137815	Sp09
2208	enrichment	Sp09D01	NBDY	-2.38154338838639	0.0179421473089753	0.0207455547954434	ENSG00000204272	Sp09
2209	enrichment	Sp09D01	IGSF3	-2.38192123454001	0.017924142237912	0.0207266968273244	ENSG00000143061	Sp09
2210	enrichment	Sp09D01	UBA7	-2.38284251083114	0.0178803084160403	0.0206779652243017	ENSG00000182179	Sp09
2211	enrichment	Sp09D01	SMIM5	-2.38301991500268	0.0178718784752998	0.0206701716518959	ENSG00000204323	Sp09
2212	enrichment	Sp09D01	TBCEL	-2.38334781547116	0.0178563064268279	0.0206541154383548	ENSG00000154114	Sp09
2213	enrichment	Sp09D01	ETNPPL	-2.38796144048012	0.0176384686554857	0.0204060073164865	ENSG00000164089	Sp09
2214	enrichment	Sp09D01	BTF3L4	-2.39033864304356	0.0175271432840984	0.0202791336975301	ENSG00000134717	Sp09
2215	enrichment	Sp09D01	ECI2	-2.39261465592094	0.0174211375935777	0.0201583915836713	ENSG00000198721	Sp09
2216	enrichment	Sp09D01	ARVCF	-2.39553903405791	0.0172857642680188	0.0200036414404137	ENSG00000099889	Sp09
2217	enrichment	Sp09D01	KIAA0355	-2.39556791356522	0.0172844320369542	0.0200036414404137	ENSG00000166398	Sp09
2218	enrichment	Sp09D01	C5orf22	-2.400323108679	0.0170663029895072	0.0197534135624622	ENSG00000082213	Sp09
2219	enrichment	Sp09D01	SHROOM1	-2.405835439903	0.0168164856494228	0.0194661052044497	ENSG00000164403	Sp09
2220	enrichment	Sp09D01	DARS2	-2.41075691043369	0.0165961793485856	0.0192165459875411	ENSG00000117593	Sp09
2221	enrichment	Sp09D01	PAMR1	-2.4128858701598	0.0165016703488054	0.0191107351282821	ENSG00000149090	Sp09
2222	enrichment	Sp09D01	DMKN	-2.41371862200495	0.0164648322795426	0.0190698791679212	ENSG00000161249	Sp09
2223	enrichment	Sp09D01	NAA10	-2.41459981228357	0.0164259305838608	0.0190266251077978	ENSG00000102030	Sp09
2224	enrichment	Sp09D01	GNL2	-2.41466829467343	0.0164229107113704	0.0190249297305508	ENSG00000134697	Sp09
2225	enrichment	Sp09D01	TMCC3	-2.41682916758222	0.0163278741174191	0.0189166282302358	ENSG00000057704	Sp09
2226	enrichment	Sp09D01	CFAP44	-2.4168367217074	0.0163275427362206	0.0189166282302358	ENSG00000206530	Sp09
2227	enrichment	Sp09D01	ADAM17	-2.417576551282	0.016295116978996	0.0188822564045712	ENSG00000151694	Sp09
2228	enrichment	Sp09D01	KRIT1	-2.41760455935779	0.0162938905405212	0.0188822564045712	ENSG00000001631	Sp09
2229	enrichment	Sp09D01	AFF4	-2.41850672389831	0.0162544294905958	0.0188386803680825	ENSG00000072364	Sp09
2230	enrichment	Sp09D01	EIF3J	-2.4199091564468	0.0161932541876759	0.0187695583999562	ENSG00000104131	Sp09
2231	enrichment	Sp09D01	ZDHHC11B	-2.42191930922041	0.0161059244817558	0.0186718754660469	ENSG00000206077	Sp09
2232	enrichment	Sp09D01	NOTCH4	-2.42239124360582	0.01608548205911	0.0186499448191028	ENSG00000204301	Sp09
2233	enrichment	Sp09D01	FRG1	-2.42355683789761	0.0160350911480204	0.0185932836274826	ENSG00000109536	Sp09
2234	enrichment	Sp09D01	CCNT2	-2.42763168966329	0.0158600224224988	0.0183937742258844	ENSG00000082258	Sp09
2235	enrichment	Sp09D01	GLG1	-2.42779340467365	0.0158531096337854	0.0183875014490537	ENSG00000090863	Sp09
2236	enrichment	Sp09D01	MAP3K6	-2.43063821809059	0.0157319381379248	0.0182486899835023	ENSG00000142733	Sp09
2237	enrichment	Sp09D01	EGR3	-2.43069352385365	0.0157295905944471	0.0182476983314781	ENSG00000179388	Sp09
2238	enrichment	Sp09D01	GPATCH4	-2.4314907339803	0.015695786118111	0.0182119386193914	ENSG00000160818	Sp09
2239	enrichment	Sp09D01	PAPOLA	-2.43296277170554	0.0156335354745692	0.018141430581548	ENSG00000090060	Sp09
2240	enrichment	Sp09D01	PM20D2	-2.43346877585545	0.0156121876929296	0.0181183780658881	ENSG00000146281	Sp09
2241	enrichment	Sp09D01	EGFR	-2.43495288528285	0.0155497233705165	0.0180493133502245	ENSG00000146648	Sp09
2242	enrichment	Sp09D01	BCL3	-2.43497883648641	0.0155486330867735	0.0180493133502245	ENSG00000069399	Sp09
2243	enrichment	Sp09D01	ATF1	-2.43559220841329	0.015522883277836	0.0180215810134421	ENSG00000123268	Sp09
2244	enrichment	Sp09D01	GLIS2	-2.43663067889487	0.0154793735394865	0.0179727743869524	ENSG00000126603	Sp09
2245	enrichment	Sp09D01	GARS-DT	-2.44155247455387	0.0152746252844138	0.017736730062876	ENSG00000196295	Sp09
2246	enrichment	Sp09D01	ARHGEF40	-2.44210952765981	0.0152516034211352	0.0177116796640428	ENSG00000165801	Sp09
2247	enrichment	Sp09D01	HSPB2	-2.44295370205627	0.0152167739787722	0.0176729110669286	ENSG00000170276	Sp09
2248	enrichment	Sp09D01	ARRDC4	-2.44316469182091	0.0152080798481046	0.0176644917950669	ENSG00000140450	Sp09
2249	enrichment	Sp09D01	TCTN3	-2.45249077637239	0.0148281531300067	0.0172281098664068	ENSG00000119977	Sp09
2250	enrichment	Sp09D01	PTEN	-2.4535558815614	0.0147853024457834	0.0171799565060072	ENSG00000171862	Sp09
2251	enrichment	Sp09D01	OSER1	-2.45794553823364	0.0146098563210106	0.0169777085099197	ENSG00000132823	Sp09
2252	enrichment	Sp09D01	GOLM1	-2.45838843595701	0.0145922574693086	0.016958869432674	ENSG00000135052	Sp09
2253	enrichment	Sp09D01	CBR3	-2.45996177024419	0.0145298918053141	0.0168879946111394	ENSG00000159231	Sp09
2254	enrichment	Sp09D01	HDAC2	-2.46135606737209	0.0144748206758421	0.0168259975796336	ENSG00000196591	Sp09
2255	enrichment	Sp09D01	TAF4	-2.46235687890976	0.0144354054037603	0.0167829606334731	ENSG00000130699	Sp09
2256	enrichment	Sp09D01	PIK3C2A	-2.46355787701699	0.014388231792462	0.0167297064545223	ENSG00000011405	Sp09
2257	enrichment	Sp09D01	RBM5	-2.46362703024512	0.0143855197133203	0.0167281440592923	ENSG00000003756	Sp09
2258	enrichment	Sp09D01	MAP4K4	-2.46381579715235	0.0143781188847103	0.0167211285545646	ENSG00000071054	Sp09
2259	enrichment	Sp09D01	MCUB	-2.46487275168328	0.014336742099342	0.0166745953919186	ENSG00000005059	Sp09
2260	enrichment	Sp09D01	AC092171.5	-2.46670956528195	0.014265087252474	0.0165928346014743	ENSG00000273084	Sp09
2261	enrichment	Sp09D01	RPL22L1	-2.46704080284887	0.0142521994075787	0.0165794212349081	ENSG00000163584	Sp09
2262	enrichment	Sp09D01	SF3B6	-2.46994559028157	0.0141396212492156	0.0164500256729787	ENSG00000115128	Sp09
2263	enrichment	Sp09D01	PBX1	-2.47039059047037	0.0141224446721293	0.0164316061784315	ENSG00000185630	Sp09
2264	enrichment	Sp09D01	RNF111	-2.47223625454686	0.0140514013282238	0.0163505026877533	ENSG00000157450	Sp09
2265	enrichment	Sp09D01	CTSK	-2.47244467572867	0.0140433987411406	0.0163427462741974	ENSG00000143387	Sp09
2266	enrichment	Sp09D01	HIST1H2AC	-2.47293094377012	0.0140247436097598	0.0163225905016482	ENSG00000180573	Sp09
2267	enrichment	Sp09D01	CREBL2	-2.47294625491417	0.0140241565721521	0.0163225905016482	ENSG00000111269	Sp09
2268	enrichment	Sp09D01	NUBP1	-2.4739257029831	0.013986649292149	0.0162829052086964	ENSG00000103274	Sp09
2269	enrichment	Sp09D01	MBIP	-2.47403982323695	0.0139822849337983	0.0162793746014937	ENSG00000151332	Sp09
2270	enrichment	Sp09D01	CPEB2	-2.4772086453827	0.0138615799130806	0.0161419141205382	ENSG00000137449	Sp09
2271	enrichment	Sp09D01	XIAP	-2.48015444960754	0.013750200724541	0.0160152633248394	ENSG00000101966	Sp09
2272	enrichment	Sp09D01	TPRA1	-2.48232379999881	0.0136686877173965	0.0159218396708121	ENSG00000163870	Sp09
2273	enrichment	Sp09D01	COTL1	-2.48290921791724	0.0136467644016608	0.0158978173061086	ENSG00000103187	Sp09
2274	enrichment	Sp09D01	SCARA3	-2.48387367970674	0.0136107143853641	0.0158573318746856	ENSG00000168077	Sp09
2275	enrichment	Sp09D01	RGS19	-2.48397883567942	0.0136067889452006	0.0158542694295728	ENSG00000171700	Sp09
2276	enrichment	Sp09D01	CSAD	-2.48462719400506	0.0135826081383294	0.0158276031351708	ENSG00000139631	Sp09
2277	enrichment	Sp09D01	C14orf119	-2.48609667734758	0.0135279443838628	0.0157654070631767	ENSG00000179933	Sp09
2278	enrichment	Sp09D01	HIP1R	-2.48631770885872	0.0135197391001584	0.0157573467918235	ENSG00000130787	Sp09
2279	enrichment	Sp09D01	CHD8	-2.48663705916205	0.0135078917688528	0.0157450397477332	ENSG00000100888	Sp09
2280	enrichment	Sp09D01	TSPOAP1	-2.48951858661515	0.013401408652316	0.0156239005125466	ENSG00000005379	Sp09
2281	enrichment	Sp09D01	MRPS33	-2.48983857415097	0.0133896300712442	0.0156116573792047	ENSG00000090263	Sp09
2282	enrichment	Sp09D01	ZNF564	-2.49416883656172	0.0132311376244093	0.0154283343626863	ENSG00000249709	Sp09
2283	enrichment	Sp09D01	SNRPB	-2.4946564393313	0.0132133957164222	0.0154091159623449	ENSG00000125835	Sp09
2284	enrichment	Sp09D01	DMPK	-2.49659637906372	0.0131430184022459	0.0153285060071987	ENSG00000104936	Sp09
2285	enrichment	Sp09D01	EEF1B2	-2.49703626353607	0.013127106668532	0.0153114091234428	ENSG00000114942	Sp09
2286	enrichment	Sp09D01	CAHM	-2.49749171285377	0.0131106499679902	0.015293673268958	ENSG00000270419	Sp09
2287	enrichment	Sp09D01	WFS1	-2.49774982355106	0.0131013318296367	0.0152842620113855	ENSG00000109501	Sp09
2288	enrichment	Sp09D01	LCA5	-2.49858027363084	0.0130713914277033	0.0152507883378195	ENSG00000135338	Sp09
2289	enrichment	Sp09D01	LSM6	-2.50348617403728	0.0128957563511765	0.0150473056593617	ENSG00000164167	Sp09
2290	enrichment	Sp09D01	SIRT5	-2.50432749182378	0.0128658483358979	0.0150152740722054	ENSG00000124523	Sp09
2291	enrichment	Sp09D01	CITED4	-2.50508731445071	0.012838890449255	0.0149852430534793	ENSG00000179862	Sp09
2292	enrichment	Sp09D01	UBE2Q2	-2.5063280578301	0.0127949779248092	0.0149354153662554	ENSG00000140367	Sp09
2293	enrichment	Sp09D01	CX3CR1	-2.5100221409706	0.0126650268630757	0.0147865488875084	ENSG00000168329	Sp09
2294	enrichment	Sp09D01	RGS3	-2.51050511534498	0.0126481238466349	0.0147682248352542	ENSG00000138835	Sp09
2295	enrichment	Sp09D01	CPM	-2.51181662957806	0.0126023250641615	0.0147161547339167	ENSG00000135678	Sp09
2296	enrichment	Sp09D01	LTK	-2.5160274051473	0.0124562788760689	0.0145470012667121	ENSG00000062524	Sp09
2297	enrichment	Sp09D01	USP6NL	-2.51629878781701	0.0124469181726845	0.014537458169587	ENSG00000148429	Sp09
2298	enrichment	Sp09D01	PHYKPL	-2.5164483557739	0.0124417618580069	0.0145328242608575	ENSG00000175309	Sp09
2299	enrichment	Sp09D01	CTXN3	-2.51658553087263	0.0124370344563192	0.0145286905139514	ENSG00000205279	Sp09
2300	enrichment	Sp09D01	AL162511.1	-2.51763379193006	0.012400961513669	0.0144879352546449	ENSG00000258844	Sp09
2301	enrichment	Sp09D01	ACTB	-2.51814373643399	0.0123834469312302	0.0144688558476812	ENSG00000075624	Sp09
2302	enrichment	Sp09D01	BCL10	-2.52004129170594	0.012318466773521	0.0143970608323417	ENSG00000142867	Sp09
2303	enrichment	Sp09D01	RFX4	-2.52073960190323	0.0122946303055414	0.0143719502280784	ENSG00000111783	Sp09
2304	enrichment	Sp09D01	MCUR1	-2.52310731660158	0.0122141151267351	0.0142791964640276	ENSG00000050393	Sp09
2305	enrichment	Sp09D01	TMEM120A	-2.52325963127624	0.0122089517199334	0.0142745251316169	ENSG00000189077	Sp09
2306	enrichment	Sp09D01	IDUA	-2.52595499669293	0.0121179010956303	0.0141694252409451	ENSG00000127415	Sp09
2307	enrichment	Sp09D01	NRP2	-2.52679657794934	0.0120895963509906	0.0141376808294299	ENSG00000118257	Sp09
2308	enrichment	Sp09D01	PNPLA8	-2.52960289845344	0.0119956372876826	0.014029146258674	ENSG00000135241	Sp09
2309	enrichment	Sp09D01	TIAL1	-2.52975202784691	0.0119906625178237	0.0140246698507841	ENSG00000151923	Sp09
2310	enrichment	Sp09D01	PKIB	-2.52995695983125	0.0119838292437753	0.0140180186111524	ENSG00000135549	Sp09
2311	enrichment	Sp09D01	RTN4R	-2.53041348134996	0.0119686194209554	0.0140015667388689	ENSG00000040608	Sp09
2312	enrichment	Sp09D01	CMC4	-2.53108392509041	0.0119463135971684	0.0139768096205746	ENSG00000182712	Sp09
2313	enrichment	Sp09D01	RP9	-2.53151596482771	0.0119319591768474	0.0139613515445022	ENSG00000164610	Sp09
2314	enrichment	Sp09D01	GPR85	-2.53214430092555	0.0119111103017356	0.0139382907474603	ENSG00000164604	Sp09
2315	enrichment	Sp09D01	SLC7A14-AS1	-2.53245871850432	0.0119006897833677	0.013927429887198	ENSG00000285051	Sp09
2316	enrichment	Sp09D01	OS9	-2.53312475201554	0.0118786427519418	0.0139029590849678	ENSG00000135506	Sp09
2317	enrichment	Sp09D01	HEATR3	-2.53370219989328	0.0118595575658219	0.0138819505210813	ENSG00000155393	Sp09
2318	enrichment	Sp09D01	SLCO2A1	-2.53387101824879	0.011853983131232	0.0138767541682764	ENSG00000174640	Sp09
2319	enrichment	Sp09D01	CEP78	-2.5341895226273	0.0118434723800825	0.0138657776141073	ENSG00000148019	Sp09
2320	enrichment	Sp09D01	GSTK1	-2.53455027942065	0.0118315773239832	0.0138531781233306	ENSG00000197448	Sp09
2321	enrichment	Sp09D01	GRIP2	-2.5375342328135	0.011733596716835	0.0137397720175582	ENSG00000144596	Sp09
2322	enrichment	Sp09D01	NAA60	-2.53772532586073	0.0117273467471147	0.0137337689418026	ENSG00000122390	Sp09
2323	enrichment	Sp09D01	AKAP13	-2.53831753132021	0.0117079966833517	0.0137124218675967	ENSG00000170776	Sp09
2324	enrichment	Sp09D01	ELMOD3	-2.53954598713598	0.0116679482016783	0.0136668263644262	ENSG00000115459	Sp09
2325	enrichment	Sp09D01	TYMP	-2.54014221124758	0.0116485549852944	0.0136454182344983	ENSG00000025708	Sp09
2326	enrichment	Sp09D01	HDAC7	-2.54182156319375	0.0115940856568787	0.0135829130000328	ENSG00000061273	Sp09
2327	enrichment	Sp09D01	SMAD3	-2.54184424034932	0.0115933516872346	0.0135829130000328	ENSG00000166949	Sp09
2328	enrichment	Sp09D01	MARCH5	-2.54264706478794	0.0115673941430547	0.0135555400113922	ENSG00000198060	Sp09
2329	enrichment	Sp09D01	PHF1	-2.54477274975649	0.0114989151245649	0.0134765830119649	ENSG00000112511	Sp09
2330	enrichment	Sp09D01	DNAJB4	-2.5449702659443	0.0114925705416986	0.0134704386262958	ENSG00000162616	Sp09
2331	enrichment	Sp09D01	MGLL	-2.54583273402648	0.0114649030744589	0.0134392981192118	ENSG00000074416	Sp09
2332	enrichment	Sp09D01	TM7SF3	-2.54722820952255	0.0114202629446048	0.0133882541712499	ENSG00000064115	Sp09
2333	enrichment	Sp09D01	DDX46	-2.54945794690252	0.0113492574136161	0.0133062886622668	ENSG00000145833	Sp09
2334	enrichment	Sp09D01	HIF3A	-2.5501113095112	0.0113285260170184	0.0132832563358959	ENSG00000124440	Sp09
2335	enrichment	Sp09D01	LAYN	-2.55222872313108	0.0112615719813881	0.0132072829501602	ENSG00000204381	Sp09
2336	enrichment	Sp09D01	WDR45B	-2.55273081054017	0.0112457475635806	0.0131899898268035	ENSG00000141580	Sp09
2337	enrichment	Sp09D01	IK	-2.55690065137478	0.0111150910016507	0.0130392464730045	ENSG00000113141	Sp09
2338	enrichment	Sp09D01	TM9SF1	-2.55770825148582	0.0110899432150669	0.013010993839174	ENSG00000100926	Sp09
2339	enrichment	Sp09D01	MAN1C1	-2.55778663323831	0.0110875052008036	0.0130093820020946	ENSG00000117643	Sp09
2340	enrichment	Sp09D01	WWC3	-2.55841293417852	0.0110680417025424	0.0129877913048168	ENSG00000047644	Sp09
2341	enrichment	Sp09D01	OTUD7B	-2.558620031058	0.011061612490106	0.012981493010612	ENSG00000264522	Sp09
2342	enrichment	Sp09D01	ZNF558	-2.5618836568621	0.0109607346235732	0.0128643414720798	ENSG00000167785	Sp09
2343	enrichment	Sp09D01	DENND3	-2.56325482644898	0.0109185979329719	0.0128161171128738	ENSG00000105339	Sp09
2344	enrichment	Sp09D01	DYNC1I2	-2.56358952849872	0.0109083343877358	0.0128052993940916	ENSG00000077380	Sp09
2345	enrichment	Sp09D01	MRAS	-2.56395206928253	0.0108972269042956	0.0127934888029399	ENSG00000158186	Sp09
2346	enrichment	Sp09D01	ARHGAP19	-2.56471984345699	0.0108737372917554	0.0127671377633221	ENSG00000213390	Sp09
2347	enrichment	Sp09D01	DMD	-2.56777320020836	0.0107807688233332	0.0126604129553553	ENSG00000198947	Sp09
2348	enrichment	Sp09D01	CCNI	-2.56787336129675	0.0107777311969302	0.0126580616661036	ENSG00000118816	Sp09
2349	enrichment	Sp09D01	CCNH	-2.56908308891219	0.0107411036751974	0.0126162559982022	ENSG00000134480	Sp09
2350	enrichment	Sp09D01	TMED7	-2.56918308642732	0.0107380809866814	0.0126139175614663	ENSG00000134970	Sp09
2351	enrichment	Sp09D01	CLDND1	-2.57051416182087	0.0106979181014463	0.0125679462608285	ENSG00000080822	Sp09
2352	enrichment	Sp09D01	NCL	-2.57346174114789	0.010609457717588	0.0124652206244606	ENSG00000115053	Sp09
2353	enrichment	Sp09D01	ADGRG1	-2.57398306354207	0.0105938804713297	0.0124481150290278	ENSG00000205336	Sp09
2354	enrichment	Sp09D01	ZFAND6	-2.57480824450013	0.0105692656659961	0.012420385731693	ENSG00000086666	Sp09
2355	enrichment	Sp09D01	IFRD2	-2.5758682780267	0.0105377203782806	0.0123845060204268	ENSG00000214706	Sp09
2356	enrichment	Sp09D01	PLPBP	-2.5773250245155	0.0104945068030485	0.0123349048809987	ENSG00000147471	Sp09
2357	enrichment	Sp09D01	CREBBP	-2.57846988265283	0.0104606565515229	0.012296300609843	ENSG00000005339	Sp09
2358	enrichment	Sp09D01	TMEM119	-2.58047642173386	0.0104015643802105	0.012229190666289	ENSG00000183160	Sp09
2359	enrichment	Sp09D01	CLIP1	-2.58128822408524	0.0103777419577731	0.012202356009789	ENSG00000130779	Sp09
2360	enrichment	Sp09D01	SLMAP	-2.58183482549927	0.0103617293999261	0.0121847000686896	ENSG00000163681	Sp09
2361	enrichment	Sp09D01	CNOT2	-2.58556627080794	0.0102530070139815	0.0120580096917676	ENSG00000111596	Sp09
2362	enrichment	Sp09D01	LETM1	-2.58697906532377	0.0102121099479824	0.0120110683196157	ENSG00000168924	Sp09
2363	enrichment	Sp09D01	ZBTB46	-2.58814201358858	0.0101785549895052	0.0119727542333014	ENSG00000130584	Sp09
2364	enrichment	Sp09D01	SMIM26	-2.58820534007934	0.0101767306449892	0.011971760213144	ENSG00000232388	Sp09
2365	enrichment	Sp09D01	HDAC3	-2.58979976623705	0.0101308939078062	0.0119189854704004	ENSG00000171720	Sp09
2366	enrichment	Sp09D01	DBN1	-2.59288695221227	0.0100426683142714	0.0118163253264647	ENSG00000113758	Sp09
2367	enrichment	Sp09D01	STX2	-2.59432849739493	0.010001708006457	0.011769263680714	ENSG00000111450	Sp09
2368	enrichment	Sp09D01	IRF9	-2.59460773429574	0.0099937910441922	0.0117610796606902	ENSG00000213928	Sp09
2369	enrichment	Sp09D01	CHD4	-2.59484979026685	0.00998693278302348	0.0117541401051759	ENSG00000111642	Sp09
2370	enrichment	Sp09D01	C1orf109	-2.59603850953147	0.00995331351141943	0.0117156997570867	ENSG00000116922	Sp09
2371	enrichment	Sp09D01	ADRA2C	-2.59691718884883	0.00992852797093447	0.0116876508853802	ENSG00000184160	Sp09
2372	enrichment	Sp09D01	WDFY3-AS2	-2.59872648138813	0.00987766602598255	0.0116288970693025	ENSG00000180769	Sp09
2373	enrichment	Sp09D01	C4orf3	-2.5998802785009	0.00984535307569052	0.0115919716219124	ENSG00000164096	Sp09
2374	enrichment	Sp09D01	CCDC61	-2.60217809329975	0.0097812830654646	0.0115187540193917	ENSG00000104983	Sp09
2375	enrichment	Sp09D01	GNL1	-2.60227365745707	0.00977862656014241	0.011516735038318	ENSG00000204590	Sp09
2376	enrichment	Sp09D01	KIAA1755	-2.60325551509313	0.00975137017549404	0.0114857404755193	ENSG00000149633	Sp09
2377	enrichment	Sp09D01	PTPRZ1	-2.60353717705305	0.00974356381301834	0.0114776515334505	ENSG00000106278	Sp09
2378	enrichment	Sp09D01	GOLGA8A	-2.60368221552003	0.00973954620487523	0.0114740245113809	ENSG00000175265	Sp09
2379	enrichment	Sp09D01	MAP3K5	-2.6038445384996	0.00973505157145655	0.0114698347591612	ENSG00000197442	Sp09
2380	enrichment	Sp09D01	IL11RA	-2.60439548415757	0.00971981005153228	0.0114529810004802	ENSG00000137070	Sp09
2381	enrichment	Sp09D01	ABL2	-2.60533744893453	0.00969380080552291	0.0114245362814535	ENSG00000143322	Sp09
2382	enrichment	Sp09D01	PHC2	-2.6054583300976	0.00969046759216418	0.01142170905459	ENSG00000134686	Sp09
2383	enrichment	Sp09D01	PHIP	-2.60609090218087	0.0096730416099191	0.0114022691814927	ENSG00000146247	Sp09
2384	enrichment	Sp09D01	YY1AP1	-2.6091057613416	0.00959037420141489	0.0113059136559592	ENSG00000163374	Sp09
2385	enrichment	Sp09D01	MXI1	-2.61009969306244	0.00956325977385874	0.0112750362364185	ENSG00000119950	Sp09
2386	enrichment	Sp09D01	PSMB3	-2.6104655911704	0.00955329540789848	0.0112643746490701	ENSG00000277791	Sp09
2387	enrichment	Sp09D01	DRG2	-2.61086381448959	0.0095424613224528	0.0112526854120754	ENSG00000108591	Sp09
2388	enrichment	Sp09D01	BHLHE40	-2.61110584759089	0.00953588194109065	0.0112460116467136	ENSG00000134107	Sp09
2389	enrichment	Sp09D01	DOCK9	-2.61260862740558	0.00949512162876576	0.0111990218921043	ENSG00000088387	Sp09
2390	enrichment	Sp09D01	TMEM106C	-2.61271957386226	0.00949211860014942	0.0111965601974939	ENSG00000134291	Sp09
2391	enrichment	Sp09D01	CZIB	-2.61301394563536	0.00948415485883301	0.0111882459856445	ENSG00000162384	Sp09
2392	enrichment	Sp09D01	LSM8	-2.61310349867914	0.00948173333845969	0.0111864688344595	ENSG00000128534	Sp09
2393	enrichment	Sp09D01	METTL15	-2.61340360659703	0.00947362244231835	0.0111779784149543	ENSG00000169519	Sp09
2394	enrichment	Sp09D01	ASAH1	-2.61346797039087	0.00947188371855222	0.0111770056427897	ENSG00000104763	Sp09
2395	enrichment	Sp09D01	AC132872.1	-2.61388035289514	0.00946075040590544	0.0111649458164103	ENSG00000260563	Sp09
2396	enrichment	Sp09D01	TEAD1	-2.6139657213885	0.00945844713360872	0.0111633052914044	ENSG00000187079	Sp09
2397	enrichment	Sp09D01	TPCN1	-2.61397503396519	0.00945819590740673	0.0111633052914044	ENSG00000186815	Sp09
2398	enrichment	Sp09D01	ECE2	-2.61490872047137	0.00943303812546075	0.0111365418719225	ENSG00000145194	Sp09
2399	enrichment	Sp09D01	SREK1	-2.61670703256592	0.00938475245398098	0.0110806064081435	ENSG00000153914	Sp09
2400	enrichment	Sp09D01	KAT6B	-2.6169713348368	0.00937767451206326	0.0110733189326739	ENSG00000156650	Sp09
2401	enrichment	Sp09D01	MIDN	-2.61744231948781	0.00936507354271644	0.0110595077337431	ENSG00000167470	Sp09
2402	enrichment	Sp09D01	GABRA2	-2.61816827518357	0.00934568069535058	0.0110376723505614	ENSG00000151834	Sp09
2403	enrichment	Sp09D01	PRPF40A	-2.62193726358638	0.00924557560482728	0.0109204987216438	ENSG00000196504	Sp09
2404	enrichment	Sp09D01	MIER2	-2.62264847323088	0.0092267940181223	0.0109004210351319	ENSG00000105556	Sp09
2405	enrichment	Sp09D01	CNOT7	-2.62343307139782	0.00920611412086494	0.0108770411836836	ENSG00000198791	Sp09
2406	enrichment	Sp09D01	TBC1D1	-2.62480828342181	0.00916996756792188	0.0108353811635265	ENSG00000065882	Sp09
2407	enrichment	Sp09D01	LYRM2	-2.62557741643192	0.0091498070024647	0.0108126042150924	ENSG00000083099	Sp09
2408	enrichment	Sp09D01	AMOTL2	-2.62927251143266	0.00905350459220443	0.0106998350386407	ENSG00000114019	Sp09
2409	enrichment	Sp09D01	ADGRE5	-2.62984313570947	0.0090387142486847	0.0106833879619231	ENSG00000123146	Sp09
2410	enrichment	Sp09D01	NUP205	-2.63117734391889	0.00900421676312631	0.0106446716883492	ENSG00000155561	Sp09
2411	enrichment	Sp09D01	KLHDC8B	-2.63134054180736	0.00900000522003624	0.0106407218389693	ENSG00000185909	Sp09
2412	enrichment	Sp09D01	HIPK2	-2.63220630153059	0.00897769268459481	0.0106153683208407	ENSG00000064393	Sp09
2413	enrichment	Sp09D01	TOE1	-2.63353638801004	0.0089435102038751	0.0105759733258244	ENSG00000132773	Sp09
2414	enrichment	Sp09D01	SGMS1	-2.63554311399464	0.00889215965651777	0.0105162669827735	ENSG00000198964	Sp09
2415	enrichment	Sp09D01	SMIM7	-2.63589610320437	0.00888315437895812	0.0105066333477905	ENSG00000214046	Sp09
2416	enrichment	Sp09D01	SNTA1	-2.63652620732699	0.00886709985107283	0.0104886594755071	ENSG00000101400	Sp09
2417	enrichment	Sp09D01	TRABD	-2.6375279773619	0.00884162924181375	0.0104595430115321	ENSG00000170638	Sp09
2418	enrichment	Sp09D01	SNHG20	-2.64248979077579	0.00871643861969792	0.0103134400044335	ENSG00000234912	Sp09
2419	enrichment	Sp09D01	KMT2A	-2.64251385909438	0.00871583525847103	0.0103134400044335	ENSG00000118058	Sp09
2420	enrichment	Sp09D01	SNX6	-2.64370113635714	0.00868611832580392	0.0102805495723645	ENSG00000129515	Sp09
2421	enrichment	Sp09D01	LAP3	-2.64371947070608	0.00868566014142003	0.0102805495723645	ENSG00000002549	Sp09
2422	enrichment	Sp09D01	CCDC43	-2.64401159200591	0.00867836281632467	0.0102733596813759	ENSG00000180329	Sp09
2423	enrichment	Sp09D01	AFF2	-2.64504951288451	0.00865247962298242	0.0102437113491149	ENSG00000155966	Sp09
2424	enrichment	Sp09D01	RNASEH2C	-2.64600973368946	0.0086285958908457	0.0102174142547064	ENSG00000172922	Sp09
2425	enrichment	Sp09D01	SHARPIN	-2.64766129401295	0.00858765494587786	0.0101699197629911	ENSG00000179526	Sp09
2426	enrichment	Sp09D01	LIPA	-2.64881299470984	0.00855920858737707	0.0101372142008026	ENSG00000107798	Sp09
2427	enrichment	Sp09D01	TTTY14	-2.64924753908918	0.00854849761749883	0.0101255094829884	ENSG00000176728	Sp09
2428	enrichment	Sp09D01	CTBS	-2.65068520354217	0.0085131468423366	0.0100846143553842	ENSG00000117151	Sp09
2429	enrichment	Sp09D01	HSDL2	-2.65081959572845	0.00850984899630064	0.0100816846574063	ENSG00000119471	Sp09
2430	enrichment	Sp09D01	TRABD2A	-2.65223828891778	0.00847510572969654	0.0100414971453324	ENSG00000186854	Sp09
2431	enrichment	Sp09D01	SLC2A12	-2.65371484646812	0.00843908090631055	0.0100007526250142	ENSG00000146411	Sp09
2432	enrichment	Sp09D01	POLR2G	-2.65413023466019	0.00842897118101293	0.0099897404447778	ENSG00000168002	Sp09
2433	enrichment	Sp09D01	PRDX6	-2.65642317702928	0.00837336127251923	0.00992479557461195	ENSG00000117592	Sp09
2434	enrichment	Sp09D01	CHD2	-2.65671417533838	0.00836632744537969	0.00991742005427778	ENSG00000173575	Sp09
2435	enrichment	Sp09D01	DAZAP1	-2.65989757439895	0.00828972672648271	0.00982757071676214	ENSG00000071626	Sp09
2436	enrichment	Sp09D01	CPE	-2.66137348769232	0.00825442705085174	0.00978667158342183	ENSG00000109472	Sp09
2437	enrichment	Sp09D01	HSD17B10	-2.66360920465154	0.00820121260825574	0.00972452222462914	ENSG00000072506	Sp09
2438	enrichment	Sp09D01	RHOG	-2.66444135943984	0.00818148467315882	0.00970207101846606	ENSG00000177105	Sp09
2439	enrichment	Sp09D01	CEP131	-2.66536003281987	0.00815975524823097	0.0096772417452099	ENSG00000141577	Sp09
2440	enrichment	Sp09D01	VPS13B	-2.66571546020404	0.00815136225317618	0.00966822582177925	ENSG00000132549	Sp09
2441	enrichment	Sp09D01	DDX41	-2.66650224380767	0.00813281092609411	0.00964715831277901	ENSG00000183258	Sp09
2442	enrichment	Sp09D01	POLB	-2.66780902444098	0.00810208271621523	0.00961257387477982	ENSG00000070501	Sp09
2443	enrichment	Sp09D01	HOPX	-2.67124098124607	0.00802187925835038	0.0095192655730279	ENSG00000171476	Sp09
2444	enrichment	Sp09D01	PAX6	-2.67297971590323	0.00798151917756257	0.00947229122858969	ENSG00000007372	Sp09
2445	enrichment	Sp09D01	HTR3B	-2.67420428283471	0.00795320396913575	0.00944052029543495	ENSG00000149305	Sp09
2446	enrichment	Sp09D01	GMPS	-2.67423302330258	0.00795254050180732	0.00944052029543495	ENSG00000163655	Sp09
2447	enrichment	Sp09D01	GABPB2	-2.67432959671712	0.00795031149107414	0.00943891987747707	ENSG00000143458	Sp09
2448	enrichment	Sp09D01	PTPN23	-2.67676229959878	0.00789434756631379	0.00937429810570044	ENSG00000076201	Sp09
2449	enrichment	Sp09D01	GNPAT	-2.67975481257257	0.00782599215789709	0.0092940309044387	ENSG00000116906	Sp09
2450	enrichment	Sp09D01	EFCAB11	-2.68039071998221	0.00781153554652028	0.00927776372837952	ENSG00000140025	Sp09
2451	enrichment	Sp09D01	SEM1	-2.68091129949478	0.00779971869539214	0.00926462894006693	ENSG00000127922	Sp09
2452	enrichment	Sp09D01	GPR88	-2.68289937896142	0.00775473851300834	0.00921209584311797	ENSG00000181656	Sp09
2453	enrichment	Sp09D01	GUCD1	-2.68291470202999	0.00775439273907442	0.00921209584311797	ENSG00000138867	Sp09
2454	enrichment	Sp09D01	ORMDL2	-2.68295727790544	0.00775343206266804	0.00921209584311797	ENSG00000123353	Sp09
2455	enrichment	Sp09D01	CIC	-2.68679256091146	0.0076673319542546	0.00911180452423082	ENSG00000079432	Sp09
2456	enrichment	Sp09D01	LMF1	-2.68771316201739	0.00764679361857842	0.00908828037984845	ENSG00000103227	Sp09
2457	enrichment	Sp09D01	RAPGEF3	-2.68797687983116	0.00764091929752908	0.0090821816638107	ENSG00000079337	Sp09
2458	enrichment	Sp09D01	CYSTM1	-2.68876705292634	0.00762334251743252	0.00906217058300395	ENSG00000120306	Sp09
2459	enrichment	Sp09D01	USP7	-2.68986445162645	0.00759899220466584	0.00903410285928618	ENSG00000187555	Sp09
2460	enrichment	Sp09D01	NDUFA2	-2.6920231898023	0.00755129623662523	0.00897827236848312	ENSG00000131495	Sp09
2461	enrichment	Sp09D01	TMIGD3	-2.6921272500282	0.00754900392530254	0.00897641989950623	ENSG00000121933	Sp09
2462	enrichment	Sp09D01	ARG2	-2.69235719598731	0.00754394074006319	0.00897127194039616	ENSG00000081181	Sp09
2463	enrichment	Sp09D01	EIF2AK1	-2.69274754160956	0.00753535272140391	0.00896193083171153	ENSG00000086232	Sp09
2464	enrichment	Sp09D01	WIF1	-2.69435911301542	0.00749998968851274	0.00892074079996772	ENSG00000156076	Sp09
2465	enrichment	Sp09D01	GLTP	-2.69512898465104	0.00748314912297279	0.00890157614365499	ENSG00000139433	Sp09
2466	enrichment	Sp09D01	GANAB	-2.69522456931152	0.00748106063681547	0.00889995779340883	ENSG00000089597	Sp09
2467	enrichment	Sp09D01	CC2D2A	-2.69636741855001	0.00745613052740122	0.00887116259829488	ENSG00000048342	Sp09
2468	enrichment	Sp09D01	LPCAT2	-2.69753732836489	0.00743068775218265	0.0088417517783174	ENSG00000087253	Sp09
2469	enrichment	Sp09D01	IQCG	-2.69786230516214	0.00742363418530583	0.00883421862312506	ENSG00000114473	Sp09
2470	enrichment	Sp09D01	MAPRE1	-2.69807795492965	0.00741895687734295	0.00882951205466487	ENSG00000101367	Sp09
2471	enrichment	Sp09D01	RALGDS	-2.6987609486546	0.00740416070846768	0.00881276065242113	ENSG00000160271	Sp09
2472	enrichment	Sp09D01	SNED1	-2.69975326158398	0.00738271097084801	0.00878894163196192	ENSG00000162804	Sp09
2473	enrichment	Sp09D01	SMAD2	-2.70045421032184	0.00736759313301534	0.00877179840778267	ENSG00000175387	Sp09
2474	enrichment	Sp09D01	KCNN3	-2.70082997171394	0.00735950033537459	0.00876301661633918	ENSG00000143603	Sp09
2475	enrichment	Sp09D01	DUSP8	-2.70179300588725	0.00733879600764207	0.00873921500033355	ENSG00000184545	Sp09
2476	enrichment	Sp09D01	RNASEH2B	-2.70260315030277	0.00732141938062688	0.00871937183908072	ENSG00000136104	Sp09
2477	enrichment	Sp09D01	BBS5	-2.70923180337938	0.00718063133278028	0.00855253488340207	ENSG00000163093	Sp09
2478	enrichment	Sp09D01	SCYL3	-2.71030923036107	0.00715797982183534	0.00852638637064572	ENSG00000000457	Sp09
2479	enrichment	Sp09D01	ILF2	-2.71032687620176	0.00715760937827683	0.00852638637064572	ENSG00000143621	Sp09
2480	enrichment	Sp09D01	ATG4A	-2.71038441257238	0.00715640162302789	0.00852638637064572	ENSG00000101844	Sp09
2481	enrichment	Sp09D01	PPP1R12C	-2.71293282260145	0.00710309171338757	0.00846430414232996	ENSG00000125503	Sp09
2482	enrichment	Sp09D01	MBD2	-2.71361002762402	0.00708898576411968	0.00844831847985602	ENSG00000134046	Sp09
2483	enrichment	Sp09D01	RIC8A	-2.71460283242877	0.00706835169693001	0.00842454903918976	ENSG00000177963	Sp09
2484	enrichment	Sp09D01	XPO1	-2.71769577434552	0.00700441638286187	0.00834997467386508	ENSG00000082898	Sp09
2485	enrichment	Sp09D01	SMPDL3A	-2.71785012302239	0.00700123951124708	0.00834700146528141	ENSG00000172594	Sp09
2486	enrichment	Sp09D01	MCM3AP	-2.71967104779675	0.00696385855839658	0.0083032449894078	ENSG00000160294	Sp09
2487	enrichment	Sp09D01	NAIP	-2.72064278411073	0.00694398407352819	0.00828035556953591	ENSG00000249437	Sp09
2488	enrichment	Sp09D01	LRRC55	-2.72068755845966	0.00694306955994177	0.00828007271195865	ENSG00000183908	Sp09
2489	enrichment	Sp09D01	C6orf89	-2.72070865931433	0.00694263861387681	0.00828007271195865	ENSG00000198663	Sp09
2490	enrichment	Sp09D01	ETV3	-2.7209304791376	0.00693810981465918	0.00827577251285086	ENSG00000117036	Sp09
2491	enrichment	Sp09D01	DUSP11	-2.72214631000222	0.0069133340891107	0.00824702471110249	ENSG00000144048	Sp09
2492	enrichment	Sp09D01	BCL2	-2.72543297730439	0.00684675922113214	0.00816840357942231	ENSG00000171791	Sp09
2493	enrichment	Sp09D01	MAML2	-2.72674821023351	0.0068202804971082	0.00813760775689516	ENSG00000184384	Sp09
2494	enrichment	Sp09D01	PEPD	-2.72774111058171	0.00680035241889964	0.00811462257892124	ENSG00000124299	Sp09
2495	enrichment	Sp09D01	ALDH4A1	-2.73035481911075	0.00674814512433452	0.00805311149404427	ENSG00000159423	Sp09
2496	enrichment	Sp09D01	CIB1	-2.73047366070316	0.00674577996654143	0.00805107488928722	ENSG00000185043	Sp09
2497	enrichment	Sp09D01	ZNF326	-2.73490493372023	0.00665812287088022	0.00794723219063763	ENSG00000162664	Sp09
2498	enrichment	Sp09D01	CCDC107	-2.7366773881911	0.00662335040794079	0.007906499241976	ENSG00000159884	Sp09
2499	enrichment	Sp09D01	SPEG	-2.73784614978377	0.00660051127038927	0.00788000491020594	ENSG00000072195	Sp09
2500	enrichment	Sp09D01	CAPZA2	-2.73847482184027	0.00658825567039387	0.0078661417687826	ENSG00000198898	Sp09
2501	enrichment	Sp09D01	NPM2	-2.74062060344528	0.00654657972384654	0.00781714564602695	ENSG00000158806	Sp09
2502	enrichment	Sp09D01	HSD17B7	-2.74151885701343	0.00652920451149201	0.00779715982738985	ENSG00000132196	Sp09
2503	enrichment	Sp09D01	CDKN1C	-2.74162558990969	0.00652714271712379	0.00779545913607252	ENSG00000129757	Sp09
2504	enrichment	Sp09D01	BRD4	-2.74294746452022	0.00650165639698634	0.00776577913562853	ENSG00000141867	Sp09
2505	enrichment	Sp09D01	GRHPR	-2.74315436449092	0.00649767543268482	0.00776178250582098	ENSG00000137106	Sp09
2506	enrichment	Sp09D01	ZNF140	-2.74413173759819	0.00647889958093725	0.00774011017071805	ENSG00000196387	Sp09
2507	enrichment	Sp09D01	ALDH18A1	-2.74415569570353	0.00647843995004858	0.00774011017071805	ENSG00000059573	Sp09
2508	enrichment	Sp09D01	REV3L	-2.74416169975947	0.00647832476820172	0.00774011017071805	ENSG00000009413	Sp09
2509	enrichment	Sp09D01	TPD52L1	-2.74535050849035	0.00645555511772658	0.00771448302191666	ENSG00000111907	Sp09
2510	enrichment	Sp09D01	ZBTB21	-2.74773309570387	0.00641013846384846	0.00766095832638063	ENSG00000173276	Sp09
2511	enrichment	Sp09D01	GPR107	-2.7483839673404	0.00639778198821817	0.00764768600821034	ENSG00000148358	Sp09
2512	enrichment	Sp09D01	FER	-2.7498704508074	0.00636964261844126	0.00761479376202272	ENSG00000151422	Sp09
2513	enrichment	Sp09D01	TRPM4	-2.74988576086557	0.00636935338022303	0.00761479376202272	ENSG00000130529	Sp09
2514	enrichment	Sp09D01	MANEA	-2.75260762600199	0.0063181202882348	0.00755541626955594	ENSG00000172469	Sp09
2515	enrichment	Sp09D01	TMEM168	-2.75269722731569	0.00631644010095688	0.00755414598260594	ENSG00000146802	Sp09
2516	enrichment	Sp09D01	PER1	-2.75563050015541	0.00626165874705895	0.00748936289822871	ENSG00000179094	Sp09
2517	enrichment	Sp09D01	NUMB	-2.7560850227056	0.00625320874633677	0.00747998795733533	ENSG00000133961	Sp09
2518	enrichment	Sp09D01	ZNF528	-2.75706785090314	0.00623497233273681	0.00745890368604634	ENSG00000167555	Sp09
2519	enrichment	Sp09D01	BICRAL	-2.75783798985346	0.00622071603805376	0.0074425771741248	ENSG00000112624	Sp09
2520	enrichment	Sp09D01	ATP9B	-2.75852623875213	0.00620800061662476	0.00742954552503551	ENSG00000166377	Sp09
2521	enrichment	Sp09D01	GJB6	-2.75962910430662	0.00618767420031742	0.00740594449763859	ENSG00000121742	Sp09
2522	enrichment	Sp09D01	DGKB	-2.76029090528927	0.00617550579592594	0.00739210401989568	ENSG00000136267	Sp09
2523	enrichment	Sp09D01	NDEL1	-2.76096303611569	0.00616316964172665	0.00737806001469921	ENSG00000166579	Sp09
2524	enrichment	Sp09D01	ZMYND11	-2.76165237609023	0.00615054081813652	0.00736366286374684	ENSG00000015171	Sp09
2525	enrichment	Sp09D01	PRPF4B	-2.76230918555519	0.00613852976558343	0.00735000258415841	ENSG00000112739	Sp09
2526	enrichment	Sp09D01	SPECC1	-2.76288023614471	0.00612810425009057	0.0073382382659768	ENSG00000128487	Sp09
2527	enrichment	Sp09D01	PCGF2	-2.76298295091443	0.00612623071695844	0.00733671341250166	ENSG00000277258	Sp09
2528	enrichment	Sp09D01	SYVN1	-2.76574315148169	0.00607607811400995	0.00727736405836893	ENSG00000162298	Sp09
2529	enrichment	Sp09D01	NFU1	-2.76669791382307	0.0060588169273684	0.00725811238971863	ENSG00000169599	Sp09
2530	enrichment	Sp09D01	SMC1A	-2.7670018840623	0.00605333076698598	0.0072522509433951	ENSG00000072501	Sp09
2531	enrichment	Sp09D01	RBP1	-2.76716338895009	0.00605041770177628	0.00724947137157847	ENSG00000114115	Sp09
2532	enrichment	Sp09D01	CNTN5	-2.76754019530603	0.00604362617916934	0.00724204372087288	ENSG00000149972	Sp09
2533	enrichment	Sp09D01	ANGPTL4	-2.7678026310824	0.00603890014204628	0.00723708991633328	ENSG00000167772	Sp09
2534	enrichment	Sp09D01	CHST2	-2.76790558696483	0.00603704699033917	0.00723557837812709	ENSG00000175040	Sp09
2535	enrichment	Sp09D01	MRPL54	-2.76908300492092	0.0060158906922401	0.0072109288864237	ENSG00000183617	Sp09
2536	enrichment	Sp09D01	SLA	-2.77025535054434	0.00599489229651615	0.00718646384829476	ENSG00000155926	Sp09
2537	enrichment	Sp09D01	ANKRD36	-2.77030243926145	0.0059940502588722	0.00718615910706214	ENSG00000135976	Sp09
2538	enrichment	Sp09D01	PEX19	-2.77147630361885	0.00597309388964848	0.00716173723037983	ENSG00000162735	Sp09
2539	enrichment	Sp09D01	MTRNR2L11	-2.77171607279743	0.00596882159340968	0.00715731672186693	ENSG00000270188	Sp09
2540	enrichment	Sp09D01	REXO2	-2.7741263660583	0.00592602766867417	0.00710669886693562	ENSG00000076043	Sp09
2541	enrichment	Sp09D01	ZFAT	-2.77479518730073	0.00591420236345267	0.00709321337125566	ENSG00000066827	Sp09
2542	enrichment	Sp09D01	LNPK	-2.77950768579859	0.00583148595405373	0.00699469346431582	ENSG00000144320	Sp09
2543	enrichment	Sp09D01	C19orf53	-2.78052162134306	0.00581382647690523	0.00697488014525677	ENSG00000104979	Sp09
2544	enrichment	Sp09D01	ANGEL1	-2.78069092728377	0.00581088244354712	0.00697271671303136	ENSG00000013523	Sp09
2545	enrichment	Sp09D01	SULF2	-2.78177165531068	0.00579212167001497	0.00695088715185364	ENSG00000196562	Sp09
2546	enrichment	Sp09D01	LTBP3	-2.78381674033915	0.00575677047521941	0.00690982023166984	ENSG00000168056	Sp09
2547	enrichment	Sp09D01	FBRS	-2.78522838618192	0.00573248312489869	0.00688134389256544	ENSG00000156860	Sp09
2548	enrichment	Sp09D01	C7orf50	-2.78685725797184	0.00570457390567727	0.00684851379720167	ENSG00000146540	Sp09
2549	enrichment	Sp09D01	AKR1C1	-2.78692496739192	0.00570341643949006	0.00684779669738421	ENSG00000187134	Sp09
2550	enrichment	Sp09D01	IGSF1	-2.78737661024695	0.00569570122814696	0.00683920513840454	ENSG00000147255	Sp09
2551	enrichment	Sp09D01	HNRNPA1P48	-2.78834154909278	0.00567924932086882	0.0068201201323793	ENSG00000224578	Sp09
2552	enrichment	Sp09D01	MPP6	-2.78937145291179	0.0056617373464422	0.00680042631757279	ENSG00000105926	Sp09
2553	enrichment	Sp09D01	VWA1	-2.79059738826768	0.00564095601217306	0.00677679709599211	ENSG00000179403	Sp09
2554	enrichment	Sp09D01	DHX9	-2.79160070755099	0.00562399985144902	0.00675709073061073	ENSG00000135829	Sp09
2555	enrichment	Sp09D01	ARL6IP6	-2.79261329117509	0.00560693401847331	0.00673724871002911	ENSG00000177917	Sp09
2556	enrichment	Sp09D01	SLCO3A1	-2.79460084802355	0.00557357278508113	0.00669782043621516	ENSG00000176463	Sp09
2557	enrichment	Sp09D01	SLC15A2	-2.7950338472906	0.00556632880922444	0.0066897728758129	ENSG00000163406	Sp09
2558	enrichment	Sp09D01	RING1	-2.79509419024542	0.00556531996433741	0.0066892180281216	ENSG00000204227	Sp09
2559	enrichment	Sp09D01	HGS	-2.79622692817212	0.00554641302688581	0.00666714840252498	ENSG00000185359	Sp09
2560	enrichment	Sp09D01	TTC14	-2.7973532950607	0.00552767024809516	0.00664527178512768	ENSG00000163728	Sp09
2561	enrichment	Sp09D01	DIS3	-2.79754626908881	0.00552446492811913	0.00664207157221247	ENSG00000083520	Sp09
2562	enrichment	Sp09D01	LRRCC1	-2.79781571676001	0.00551999219445795	0.00663799966331384	ENSG00000133739	Sp09
2563	enrichment	Sp09D01	NTRK3	-2.79784714434479	0.005519470722021	0.00663799966331384	ENSG00000140538	Sp09
2564	enrichment	Sp09D01	PCGF5	-2.800002041046	0.0054838213510431	0.00659644947520436	ENSG00000180628	Sp09
2565	enrichment	Sp09D01	SLC6A9	-2.80073931750694	0.00547167234252272	0.00658248321072036	ENSG00000196517	Sp09
2566	enrichment	Sp09D01	DNAJC7	-2.80081574278591	0.00547041438803317	0.006581617546866	ENSG00000168259	Sp09
2567	enrichment	Sp09D01	ESD	-2.80104233438607	0.00546668624978131	0.00657777946885596	ENSG00000139684	Sp09
2568	enrichment	Sp09D01	PVR	-2.8020926519484	0.00544943535593476	0.00655766780453809	ENSG00000073008	Sp09
2569	enrichment	Sp09D01	TM9SF3	-2.80214658914988	0.00544855080229251	0.00655724882437744	ENSG00000077147	Sp09
2570	enrichment	Sp09D01	CAPS	-2.80306007363518	0.00543358971922951	0.00653988720267606	ENSG00000105519	Sp09
2571	enrichment	Sp09D01	B4GALT4	-2.80351564774358	0.00542614225634882	0.00653156647143209	ENSG00000121578	Sp09
2572	enrichment	Sp09D01	SLAIN2	-2.80364197834909	0.00542407871830908	0.0065297254880678	ENSG00000109171	Sp09
2573	enrichment	Sp09D01	ABLIM3	-2.80471765789131	0.005406536949363	0.00650924898620866	ENSG00000173210	Sp09
2574	enrichment	Sp09D01	DNLZ	-2.80572611144954	0.00539013827281048	0.00649014482272314	ENSG00000213221	Sp09
2575	enrichment	Sp09D01	FLRT2	-2.80599677983623	0.00538574457120255	0.00648549324103144	ENSG00000185070	Sp09
2576	enrichment	Sp09D01	CTH	-2.80719117964883	0.00536639494834852	0.006463465836804	ENSG00000116761	Sp09
2577	enrichment	Sp09D01	INPPL1	-2.80736354310755	0.00536360782868629	0.00646074546316779	ENSG00000165458	Sp09
2578	enrichment	Sp09D01	SESN2	-2.80781896522245	0.00535624997023593	0.00645315422155654	ENSG00000130766	Sp09
2579	enrichment	Sp09D01	GNA13	-2.80811521837408	0.00535146858793679	0.00644802912354891	ENSG00000120063	Sp09
2580	enrichment	Sp09D01	ZNF804A	-2.81095488703142	0.00530583396615144	0.00639367375418446	ENSG00000170396	Sp09
2581	enrichment	Sp09D01	DNAJC21	-2.8111871967288	0.00530211634106817	0.00638982376474353	ENSG00000168724	Sp09
2582	enrichment	Sp09D01	SRRM2	-2.8124036891842	0.00528268755832495	0.00636703691220768	ENSG00000167978	Sp09
2583	enrichment	Sp09D01	UTP20	-2.81368870558772	0.00526223462471185	0.00634363655330858	ENSG00000120800	Sp09
2584	enrichment	Sp09D01	FAM118A	-2.81557938450257	0.00523227244383597	0.00630813911497975	ENSG00000100376	Sp09
2585	enrichment	Sp09D01	GOLPH3	-2.81613728150815	0.00522346093748999	0.00629813689326512	ENSG00000113384	Sp09
2586	enrichment	Sp09D01	GATAD1	-2.81910073167066	0.00517688138310495	0.00624320557447549	ENSG00000157259	Sp09
2587	enrichment	Sp09D01	RAB7A	-2.81966294326179	0.00516808724606601	0.00623321493519701	ENSG00000075785	Sp09
2588	enrichment	Sp09D01	MAP4K2	-2.82161259903321	0.00513769571581869	0.00619717120136986	ENSG00000168067	Sp09
2589	enrichment	Sp09D01	LMBR1L	-2.82242812979339	0.00512503134988316	0.00618250525481761	ENSG00000139636	Sp09
2590	enrichment	Sp09D01	ZBTB7A	-2.82249457631653	0.00512400075381807	0.00618187202362833	ENSG00000178951	Sp09
2591	enrichment	Sp09D01	NSMCE1	-2.82310907144427	0.00511447875929913	0.0061709931733549	ENSG00000169189	Sp09
2592	enrichment	Sp09D01	NRBP2	-2.82465143965077	0.00509064958365535	0.00614284780971145	ENSG00000185189	Sp09
2593	enrichment	Sp09D01	SFXN3	-2.82493665203996	0.00508625420106163	0.00613814981322591	ENSG00000107819	Sp09
2594	enrichment	Sp09D01	CASTOR1	-2.82546157312715	0.00507817370539848	0.00612960836774254	ENSG00000239282	Sp09
2595	enrichment	Sp09D01	TNRC18	-2.82571062208068	0.00507434399531965	0.00612559053449024	ENSG00000182095	Sp09
2596	enrichment	Sp09D01	KMT5A	-2.82679726648431	0.00505766499687539	0.00610605911384571	ENSG00000183955	Sp09
2597	enrichment	Sp09D01	HNRNPD	-2.82732521928422	0.00504957940741621	0.00609689958080624	ENSG00000138668	Sp09
2598	enrichment	Sp09D01	APPL1	-2.82741602610644	0.0050481898873122	0.00609582392062344	ENSG00000157500	Sp09
2599	enrichment	Sp09D01	ARHGAP32	-2.82799810644876	0.00503929118450821	0.00608567961381141	ENSG00000134909	Sp09
2600	enrichment	Sp09D01	PANK1	-2.82867893077337	0.00502890100481247	0.0060737319486102	ENSG00000152782	Sp09
2601	enrichment	Sp09D01	AC068888.1	-2.82915725505767	0.00502161286727247	0.00606552883138088	ENSG00000257337	Sp09
2602	enrichment	Sp09D01	FAM214A	-2.83203359318019	0.00497798878826773	0.00601343013207243	ENSG00000047346	Sp09
2603	enrichment	Sp09D01	HILPDA	-2.83769647436959	0.00489310820817344	0.00591147819398363	ENSG00000135245	Sp09
2604	enrichment	Sp09D01	POLR3C	-2.83816973877714	0.00488607443393813	0.00590356394098573	ENSG00000186141	Sp09
2605	enrichment	Sp09D01	SETDB2	-2.83933315339007	0.00486882255544063	0.0058833009528775	ENSG00000136169	Sp09
2606	enrichment	Sp09D01	DICER1	-2.8396274021596	0.00486446803020451	0.00587862017291915	ENSG00000100697	Sp09
2607	enrichment	Sp09D01	NEFM	-2.83989324115615	0.00486053698206077	0.00587445028232258	ENSG00000104722	Sp09
2608	enrichment	Sp09D01	CYB5D2	-2.84092543823782	0.00484530092859138	0.00585661497449373	ENSG00000167740	Sp09
2609	enrichment	Sp09D01	ADRA1D	-2.84321332776929	0.0048116846401266	0.00581713258757395	ENSG00000171873	Sp09
2610	enrichment	Sp09D01	SNX1	-2.84619137640619	0.0047682456813338	0.0057651867722585	ENSG00000028528	Sp09
2611	enrichment	Sp09D01	ECM1	-2.84644647201803	0.00476454140496069	0.00576127781163644	ENSG00000143369	Sp09
2612	enrichment	Sp09D01	MRPL33	-2.84738422757475	0.00475094663523854	0.0057454073217718	ENSG00000243147	Sp09
2613	enrichment	Sp09D01	ZNF330	-2.84935637017767	0.00472247135000528	0.00571210173679772	ENSG00000109445	Sp09
2614	enrichment	Sp09D01	WDFY1	-2.84940964711999	0.00472170425695072	0.0057117390205049	ENSG00000085449	Sp09
2615	enrichment	Sp09D01	RAB30	-2.84969969145429	0.00471753012448832	0.00570725440592476	ENSG00000137502	Sp09
2616	enrichment	Sp09D01	SLC30A4	-2.84977200647515	0.00471648993626902	0.00570656071564616	ENSG00000104154	Sp09
2617	enrichment	Sp09D01	ST6GALNAC6	-2.85062249157602	0.00470427211051636	0.00569234153727235	ENSG00000160408	Sp09
2618	enrichment	Sp09D01	PDZD4	-2.85153902629229	0.00469113769616757	0.00567701032821705	ENSG00000067840	Sp09
2619	enrichment	Sp09D01	SNX2	-2.8517076111321	0.00468872542694683	0.00567465284075091	ENSG00000205302	Sp09
2620	enrichment	Sp09D01	NR2C2AP	-2.85259067709073	0.00467610813559558	0.00565994276808475	ENSG00000184162	Sp09
2621	enrichment	Sp09D01	ADAL	-2.85325556451912	0.00466662859844218	0.00564902808356824	ENSG00000168803	Sp09
2622	enrichment	Sp09D01	PRRC1	-2.85476855212527	0.00464512256994228	0.00562355153669483	ENSG00000164244	Sp09
2623	enrichment	Sp09D01	NR1H2	-2.85490674222579	0.00464316280192878	0.00562173568917296	ENSG00000131408	Sp09
2624	enrichment	Sp09D01	GUCA1B	-2.8553066914428	0.00463749509139855	0.0056154296248363	ENSG00000112599	Sp09
2625	enrichment	Sp09D01	FNBP4	-2.85652039246501	0.00462033418735335	0.00559520410504157	ENSG00000109920	Sp09
2626	enrichment	Sp09D01	CRYBG3	-2.85770138361741	0.0046036913111464	0.00557560196936445	ENSG00000080200	Sp09
2627	enrichment	Sp09D01	SMPX	-2.85797081550063	0.00459990205428402	0.00557156470956327	ENSG00000091482	Sp09
2628	enrichment	Sp09D01	VPS26A	-2.85847953259422	0.0045927552633556	0.00556345948221583	ENSG00000122958	Sp09
2629	enrichment	Sp09D01	LCP2	-2.85977331705708	0.00457462487367831	0.0055420462868613	ENSG00000043462	Sp09
2630	enrichment	Sp09D01	CSNK1D	-2.85986424435483	0.0045733531231429	0.00554105470073557	ENSG00000141551	Sp09
2631	enrichment	Sp09D01	SEPTIN11	-2.8603110331917	0.00456710880868913	0.00553403758412376	ENSG00000138758	Sp09
2632	enrichment	Sp09D01	METTL23	-2.86108630647042	0.00455629202628247	0.00552147799576756	ENSG00000181038	Sp09
2633	enrichment	Sp09D01	RBBP4	-2.86273700511562	0.00453333881631008	0.00549420710115899	ENSG00000162521	Sp09
2634	enrichment	Sp09D01	SHOC2	-2.86279406924546	0.00453254721808336	0.00549379235981252	ENSG00000108061	Sp09
2635	enrichment	Sp09D01	THBS2	-2.86341202273129	0.00452398297888307	0.00548395556934512	ENSG00000186340	Sp09
2636	enrichment	Sp09D01	AK2	-2.86527043831095	0.00449831588906473	0.00545338275920431	ENSG00000004455	Sp09
2637	enrichment	Sp09D01	MED15	-2.86527147253931	0.0044983016420657	0.00545338275920431	ENSG00000099917	Sp09
2638	enrichment	Sp09D01	VSTM2A	-2.86640529211226	0.00448270743030653	0.00543553841851789	ENSG00000170419	Sp09
2639	enrichment	Sp09D01	MRPS11	-2.86736415763789	0.0044695579438806	0.00542013152107334	ENSG00000181991	Sp09
2640	enrichment	Sp09D01	EHD1	-2.86901986007083	0.00444693504065033	0.00539323222936015	ENSG00000110047	Sp09
2641	enrichment	Sp09D01	ENOSF1	-2.87054911256272	0.00442613265321517	0.00536853573623926	ENSG00000132199	Sp09
2642	enrichment	Sp09D01	MBP	-2.87181803664	0.00440893887562521	0.00534874245852121	ENSG00000197971	Sp09
2643	enrichment	Sp09D01	STUM	-2.87224017465125	0.00440323246188306	0.00534234982597464	ENSG00000203685	Sp09
2644	enrichment	Sp09D01	SHC2	-2.87493562263615	0.00436695414572958	0.00529885999320537	ENSG00000129946	Sp09
2645	enrichment	Sp09D01	SEC31B	-2.87505522587463	0.00436535072460911	0.00529744020333	ENSG00000075826	Sp09
2646	enrichment	Sp09D01	VPS45	-2.87710470865351	0.00433795827623372	0.00526472152555914	ENSG00000136631	Sp09
2647	enrichment	Sp09D01	CHURC1	-2.87783566149571	0.00432822666966723	0.00525343239045689	ENSG00000258289	Sp09
2648	enrichment	Sp09D01	EHMT1	-2.88119954028393	0.00428369743953649	0.0052004171994373	ENSG00000181090	Sp09
2649	enrichment	Sp09D01	IFT20	-2.8821197904141	0.00427158864914419	0.0051862321219374	ENSG00000109083	Sp09
2650	enrichment	Sp09D01	SEL1L	-2.88244969329903	0.00426725534355352	0.00518148555571532	ENSG00000071537	Sp09
2651	enrichment	Sp09D01	KCNH8	-2.88310158968214	0.00425870440852298	0.00517161631014139	ENSG00000183960	Sp09
2652	enrichment	Sp09D01	ESCO1	-2.88348383007414	0.00425369782602419	0.00516604966452868	ENSG00000141446	Sp09
2653	enrichment	Sp09D01	H1FX	-2.88427131296211	0.00424340029689832	0.00515405550219394	ENSG00000184897	Sp09
2654	enrichment	Sp09D01	CCDC68	-2.88443419833518	0.00424127316432025	0.00515198374739816	ENSG00000166510	Sp09
2655	enrichment	Sp09D01	EVI2A	-2.88582625255837	0.00422313385439969	0.00513045924376788	ENSG00000126860	Sp09
2656	enrichment	Sp09D01	HACD1	-2.88603861306599	0.00422037289766035	0.00512761465651936	ENSG00000165996	Sp09
2657	enrichment	Sp09D01	ZNF680	-2.8862249836393	0.0042179511997691	0.00512518173314554	ENSG00000173041	Sp09
2658	enrichment	Sp09D01	HES6	-2.88643345027419	0.00421524388772177	0.00512240124526826	ENSG00000144485	Sp09
2659	enrichment	Sp09D01	EEF1AKMT1	-2.886642401782	0.00421253186943467	0.00512012349411799	ENSG00000150456	Sp09
2660	enrichment	Sp09D01	HDHD3	-2.88770551100115	0.00419875822177933	0.00510388975452444	ENSG00000119431	Sp09
2661	enrichment	Sp09D01	PLSCR3	-2.88884601160302	0.00418402757903005	0.00508699524153579	ENSG00000187838	Sp09
2662	enrichment	Sp09D01	ANKFY1	-2.88901330185343	0.00418187083682429	0.00508487875275282	ENSG00000185722	Sp09
2663	enrichment	Sp09D01	RNF145	-2.89044961699417	0.00416339524481894	0.00506291722549603	ENSG00000145860	Sp09
2664	enrichment	Sp09D01	AC005670.3	-2.89083119756302	0.00415849943849055	0.00505746673652477	ENSG00000262879	Sp09
2665	enrichment	Sp09D01	TBL2	-2.89199597742424	0.00414358739430685	0.00503983244407533	ENSG00000106638	Sp09
2666	enrichment	Sp09D01	CUEDC1	-2.89272912860443	0.00413422629546427	0.00502894691164684	ENSG00000180891	Sp09
2667	enrichment	Sp09D01	ODR4	-2.8943374816259	0.0041137579180862	0.00500454677565965	ENSG00000157181	Sp09
2668	enrichment	Sp09D01	NIPA2	-2.89516012644364	0.00410332448214022	0.00499235089511985	ENSG00000140157	Sp09
2669	enrichment	Sp09D01	GLE1	-2.89572895712299	0.00409612424732395	0.00498408668493434	ENSG00000119392	Sp09
2670	enrichment	Sp09D01	UPF3A	-2.89572976271272	0.00409611405838473	0.00498408668493434	ENSG00000169062	Sp09
2671	enrichment	Sp09D01	BLOC1S3	-2.89799113074846	0.00406760371598488	0.00495036888281883	ENSG00000189114	Sp09
2672	enrichment	Sp09D01	CSDC2	-2.90016971188072	0.00404030853265715	0.00491763956707822	ENSG00000172346	Sp09
2673	enrichment	Sp09D01	RIPK1	-2.90121474103083	0.00402727491515131	0.00490226384922083	ENSG00000137275	Sp09
2674	enrichment	Sp09D01	SLC46A1	-2.90674680563841	0.00395891613237546	0.00481953293350827	ENSG00000076351	Sp09
2675	enrichment	Sp09D01	SHPRH	-2.90810635285254	0.00394227944123908	0.00479975761071086	ENSG00000146414	Sp09
2676	enrichment	Sp09D01	RHOT2	-2.90835122217151	0.00393928978550295	0.00479659538125235	ENSG00000140983	Sp09
2677	enrichment	Sp09D01	GMFG	-2.90971609859637	0.00392266365368038	0.00477682669252343	ENSG00000130755	Sp09
2678	enrichment	Sp09D01	METTL5	-2.90984006842787	0.00392115670462809	0.00477546729568424	ENSG00000138382	Sp09
2679	enrichment	Sp09D01	SPEF2	-2.90996682528983	0.00391961642379218	0.00477406703007466	ENSG00000152582	Sp09
2680	enrichment	Sp09D01	TTC31	-2.91029162885911	0.0039156721083513	0.00476973809531632	ENSG00000115282	Sp09
2681	enrichment	Sp09D01	CCDC152	-2.91110713786892	0.00390578478852263	0.00475816831486688	ENSG00000198865	Sp09
2682	enrichment	Sp09D01	SMARCA1	-2.91564703449196	0.00385115821507263	0.00469302324354694	ENSG00000102038	Sp09
2683	enrichment	Sp09D01	PLP1	-2.91667602654343	0.00383887424457382	0.00467852035090369	ENSG00000123560	Sp09
2684	enrichment	Sp09D01	HS6ST1	-2.91688064859298	0.0038364357651293	0.00467601467883407	ENSG00000136720	Sp09
2685	enrichment	Sp09D01	ZNF451	-2.91702359185239	0.00383473315109729	0.00467440550126277	ENSG00000112200	Sp09
2686	enrichment	Sp09D01	SH3YL1	-2.91705543284103	0.00383435398335889	0.00467440550126277	ENSG00000035115	Sp09
2687	enrichment	Sp09D01	ANGPTL2	-2.9176240391889	0.00382758869052281	0.00466662728050677	ENSG00000136859	Sp09
2688	enrichment	Sp09D01	CHMP4A	-2.91781096258916	0.00382536705432526	0.00466438382596512	ENSG00000254505	Sp09
2689	enrichment	Sp09D01	AP1AR	-2.91868410362249	0.00381500513009534	0.00465221323844543	ENSG00000138660	Sp09
2690	enrichment	Sp09D01	COX20	-2.91883621258795	0.00381320261574222	0.0046504790480296	ENSG00000203667	Sp09
2691	enrichment	Sp09D01	FARP1	-2.91901617024599	0.00381107109514665	0.00464834322440066	ENSG00000152767	Sp09
2692	enrichment	Sp09D01	DCUN1D3	-2.91911436688358	0.00380990845765422	0.00464738883404738	ENSG00000188215	Sp09
2693	enrichment	Sp09D01	EVA1C	-2.9196507279403	0.00380356371915964	0.00464011241061038	ENSG00000166979	Sp09
2694	enrichment	Sp09D01	L3HYPDH	-2.91990817591108	0.00380052173860868	0.0046368640972546	ENSG00000126790	Sp09
2695	enrichment	Sp09D01	BCKDHA	-2.92057326214726	0.00379267343108277	0.0046277505434661	ENSG00000248098	Sp09
2696	enrichment	Sp09D01	GTF2H1	-2.92131863162146	0.00378389534911293	0.00461750056327666	ENSG00000110768	Sp09
2697	enrichment	Sp09D01	TOP1	-2.92175214098435	0.0037787985311477	0.0046117412442129	ENSG00000198900	Sp09
2698	enrichment	Sp09D01	NHSL1	-2.92358703713113	0.00375729486038758	0.00458595543812282	ENSG00000135540	Sp09
2699	enrichment	Sp09D01	DCAKD	-2.92462387567035	0.00374519336795204	0.0045716414301761	ENSG00000172992	Sp09
2700	enrichment	Sp09D01	KATNBL1	-2.9263960266983	0.00372459211016814	0.00454694812730233	ENSG00000134152	Sp09
2701	enrichment	Sp09D01	ILF3	-2.92655362648832	0.00372276503755482	0.00454517153541473	ENSG00000129351	Sp09
2702	enrichment	Sp09D01	IER3IP1	-2.92821911855165	0.00370350681331846	0.00452211054662587	ENSG00000134049	Sp09
2703	enrichment	Sp09D01	ATP11B	-2.92915275496867	0.00369275097889333	0.00450942770122575	ENSG00000058063	Sp09
2704	enrichment	Sp09D01	PPM1F	-2.9294117017783	0.00368977287969396	0.00450624110432155	ENSG00000100034	Sp09
2705	enrichment	Sp09D01	ZNF570	-2.92952006573347	0.00368852725783152	0.00450516991977123	ENSG00000171827	Sp09
2706	enrichment	Sp09D01	CDC73	-2.93144164005649	0.00366650290751818	0.0044787168309762	ENSG00000134371	Sp09
2707	enrichment	Sp09D01	CATSPER2	-2.93248352324362	0.00365461157925965	0.00446508360548164	ENSG00000166762	Sp09
2708	enrichment	Sp09D01	NONO	-2.93552819902963	0.00362006360020847	0.00442331609320825	ENSG00000147140	Sp09
2709	enrichment	Sp09D01	HEXA	-2.93685034798942	0.00360515438484644	0.00440553901986683	ENSG00000213614	Sp09
2710	enrichment	Sp09D01	CD83	-2.93712411907663	0.00360207423200794	0.00440221508410447	ENSG00000112149	Sp09
2711	enrichment	Sp09D01	RAD50	-2.9376248543255	0.0035964467699326	0.00439577702083843	ENSG00000113522	Sp09
2712	enrichment	Sp09D01	LINC01315	-2.93870417082827	0.00358434431917715	0.00438142278791527	ENSG00000229891	Sp09
2713	enrichment	Sp09D01	PCBP4	-2.94272299776039	0.00353960782193485	0.00432803616954926	ENSG00000090097	Sp09
2714	enrichment	Sp09D01	MUTYH	-2.94304959261856	0.0035359947950145	0.00432405085216087	ENSG00000132781	Sp09
2715	enrichment	Sp09D01	TIMM8B	-2.94353260942674	0.00353065750131415	0.00431795597774765	ENSG00000150779	Sp09
2716	enrichment	Sp09D01	DUSP14	-2.94412910681706	0.00352407642969072	0.0043103386045992	ENSG00000276023	Sp09
2717	enrichment	Sp09D01	CCND3	-2.94413221831263	0.00352404213044529	0.0043103386045992	ENSG00000112576	Sp09
2718	enrichment	Sp09D01	VPS51	-2.94702403897847	0.00349229618969097	0.00427232271779967	ENSG00000149823	Sp09
2719	enrichment	Sp09D01	TMEM150A	-2.94829618271888	0.00347841386637451	0.00425576556409411	ENSG00000168890	Sp09
2720	enrichment	Sp09D01	CMTM3	-2.94944502224175	0.00346592052352151	0.00424090465419382	ENSG00000140931	Sp09
2721	enrichment	Sp09D01	CD55	-2.95015578776066	0.00345821170431328	0.00423189570422721	ENSG00000196352	Sp09
2722	enrichment	Sp09D01	TRPT1	-2.95016749801352	0.0034580848287874	0.00423189570422721	ENSG00000149743	Sp09
2723	enrichment	Sp09D01	PIP5K1B	-2.95109358782685	0.00344806452724321	0.00422032327248181	ENSG00000107242	Sp09
2724	enrichment	Sp09D01	EPB41L4A-AS1	-2.95166331447821	0.00344191329032666	0.00421321617845633	ENSG00000224032	Sp09
2725	enrichment	Sp09D01	UBE2D4	-2.95193213810638	0.00343901433901713	0.00421008915426441	ENSG00000078967	Sp09
2726	enrichment	Sp09D01	THAP4	-2.9525598089429	0.00343225433586221	0.00420223427700706	ENSG00000176946	Sp09
2727	enrichment	Sp09D01	MELTF-AS1	-2.9526669788082	0.00343110133490705	0.00420124337131798	ENSG00000228109	Sp09
2728	enrichment	Sp09D01	AC234582.1	-2.953118853168	0.00342624368397376	0.00419571562021228	ENSG00000231064	Sp09
2729	enrichment	Sp09D01	FOXP2	-2.95358038807379	0.00342128868187617	0.0041900675351569	ENSG00000128573	Sp09
2730	enrichment	Sp09D01	PDE4B	-2.95512975628568	0.00340470272375535	0.00417017240736491	ENSG00000184588	Sp09
2731	enrichment	Sp09D01	SLC35F5	-2.95568355380226	0.00339879221255808	0.00416335018021267	ENSG00000115084	Sp09
2732	enrichment	Sp09D01	NCBP2	-2.95590989646395	0.00339637923216745	0.00416081131508638	ENSG00000114503	Sp09
2733	enrichment	Sp09D01	ZNF793	-2.95612903470517	0.00339404455068942	0.00415836787253739	ENSG00000188227	Sp09
2734	enrichment	Sp09D01	AL136038.5	-2.95617766697142	0.0033935266256429	0.00415815004495184	ENSG00000274015	Sp09
2735	enrichment	Sp09D01	AC012615.1	-2.95711577864923	0.00338355005225448	0.00414634115765949	ENSG00000261526	Sp09
2736	enrichment	Sp09D01	PHF10	-2.95767203317313	0.00337764712038368	0.00413952241069579	ENSG00000130024	Sp09
2737	enrichment	Sp09D01	PSD2	-2.95892464434095	0.00336438901299493	0.00412368715498927	ENSG00000146005	Sp09
2738	enrichment	Sp09D01	CACFD1	-2.96018131386339	0.00335113585243458	0.0041078547875276	ENSG00000160325	Sp09
2739	enrichment	Sp09D01	SLC16A6	-2.96026352566611	0.00335027049397668	0.00410720585528128	ENSG00000108932	Sp09
2740	enrichment	Sp09D01	LRRC8A	-2.96030575221449	0.00334982609840965	0.00410707291676441	ENSG00000136802	Sp09
2741	enrichment	Sp09D01	RNF114	-2.96033926510147	0.00334947344453359	0.00410705244327213	ENSG00000124226	Sp09
2742	enrichment	Sp09D01	EIF3H	-2.96052871868977	0.0033474804763384	0.00410502044570537	ENSG00000147677	Sp09
2743	enrichment	Sp09D01	EXOC6B	-2.96103080736273	0.0033422039764424	0.00409896103651769	ENSG00000144036	Sp09
2744	enrichment	Sp09D01	LPIN2	-2.9611736656835	0.00334070405664636	0.00409753256672036	ENSG00000101577	Sp09
2745	enrichment	Sp09D01	ISG20L2	-2.96170618532952	0.0033351183757075	0.00409109192685372	ENSG00000143319	Sp09
2746	enrichment	Sp09D01	THEMIS	-2.96206980908268	0.00333130918559373	0.00408682938222612	ENSG00000172673	Sp09
2747	enrichment	Sp09D01	LINC00963	-2.9624636262101	0.00332718819556455	0.00408218342942358	ENSG00000204054	Sp09
2748	enrichment	Sp09D01	SLC30A3	-2.96259976115044	0.0033257647355651	0.00408084652135735	ENSG00000115194	Sp09
2749	enrichment	Sp09D01	PLAGL1	-2.96375318659312	0.00331372660305704	0.00406648340919216	ENSG00000118495	Sp09
2750	enrichment	Sp09D01	AC026726.1	-2.9649697064241	0.00330107321971065	0.00405136232416049	ENSG00000249483	Sp09
2751	enrichment	Sp09D01	CYTH3	-2.96601925604421	0.00329019212220268	0.00403841352348673	ENSG00000008256	Sp09
2752	enrichment	Sp09D01	ADAT1	-2.96628876280365	0.00328740334518548	0.00403539571190807	ENSG00000065457	Sp09
2753	enrichment	Sp09D01	ZNF789	-2.96741973735549	0.00327572394553654	0.00402146266661822	ENSG00000198556	Sp09
2754	enrichment	Sp09D01	ARID4A	-2.96748197945025	0.00327508228594135	0.0040210787331157	ENSG00000032219	Sp09
2755	enrichment	Sp09D01	UTP11	-2.96954302683055	0.00325389968002627	0.00399547243755737	ENSG00000183520	Sp09
2756	enrichment	Sp09D01	DDX5	-2.97161565155375	0.00323272473854071	0.00396987040970971	ENSG00000108654	Sp09
2757	enrichment	Sp09D01	STRN3	-2.97350949130271	0.0032134868245578	0.00394703872502955	ENSG00000196792	Sp09
2758	enrichment	Sp09D01	CBX4	-2.97548310351834	0.00319355025201406	0.00392294532062619	ENSG00000141582	Sp09
2759	enrichment	Sp09D01	NFIL3	-2.97653347337991	0.00318298615153113	0.00391036134081681	ENSG00000165030	Sp09
2760	enrichment	Sp09D01	RPP38	-2.97794148585293	0.00316887530057663	0.00389341714065822	ENSG00000152464	Sp09
2761	enrichment	Sp09D01	KIF9	-2.9792699381436	0.00315561438132482	0.00387751390207015	ENSG00000088727	Sp09
2762	enrichment	Sp09D01	LAMP2	-2.98509101155499	0.00309810477617853	0.00380799626872939	ENSG00000005893	Sp09
2763	enrichment	Sp09D01	ANKRD10	-2.98649999599285	0.00308432986771279	0.003791446217475	ENSG00000088448	Sp09
2764	enrichment	Sp09D01	PREX2	-2.98651222564925	0.00308421055096192	0.003791446217475	ENSG00000046889	Sp09
2765	enrichment	Sp09D01	RBM26	-2.98664266805707	0.00308293817309657	0.00379049775380726	ENSG00000139746	Sp09
2766	enrichment	Sp09D01	BCAR3	-2.98723859029701	0.00307713147320995	0.00378373891168694	ENSG00000137936	Sp09
2767	enrichment	Sp09D01	PAK2	-2.98879337641569	0.00306202873742608	0.00376554685796538	ENSG00000180370	Sp09
2768	enrichment	Sp09D01	HERC4	-2.9898369354342	0.0030519300703021	0.00375360904132415	ENSG00000148634	Sp09
2769	enrichment	Sp09D01	MAGI3	-2.99032977814237	0.00304717138979446	0.00374840714834346	ENSG00000081026	Sp09
2770	enrichment	Sp09D01	MINK1	-2.99040389109691	0.00304645637541143	0.00374790471866808	ENSG00000141503	Sp09
2771	enrichment	Sp09D01	AC027130.1	-2.99176600889509	0.00303334254011653	0.00373252265253393	ENSG00000261195	Sp09
2772	enrichment	Sp09D01	HMGB2	-2.99208140741995	0.00303031342212387	0.00372917068506788	ENSG00000164104	Sp09
2773	enrichment	Sp09D01	UAP1	-2.99320940665003	0.00301950270045795	0.00371624086510606	ENSG00000117143	Sp09
2774	enrichment	Sp09D01	DYRK1A	-2.99365840541902	0.00301520935793212	0.00371133048738624	ENSG00000157540	Sp09
2775	enrichment	Sp09D01	COL16A1	-2.99443549616864	0.00300779201863963	0.00370257349993651	ENSG00000084636	Sp09
2776	enrichment	Sp09D01	ZNF148	-2.99959291875707	0.0029589870431958	0.00364322858324792	ENSG00000163848	Sp09
2777	enrichment	Sp09D01	AGBL5	-3.00844305385033	0.00287692795993909	0.00354255079676222	ENSG00000084693	Sp09
2778	enrichment	Sp09D01	NOC3L	-3.00858930045706	0.00287558967028646	0.00354125956676256	ENSG00000173145	Sp09
2779	enrichment	Sp09D01	BX284668.5	-3.01064917088161	0.00285680059483209	0.00351847544547877	ENSG00000238142	Sp09
2780	enrichment	Sp09D01	HSD17B6	-3.01085549780526	0.00285492481083885	0.00351651947733047	ENSG00000025423	Sp09
2781	enrichment	Sp09D01	PDCD2	-3.01222356940117	0.00284251581393787	0.00350158764866893	ENSG00000071994	Sp09
2782	enrichment	Sp09D01	TMEM43	-3.01263399387991	0.00283880275619689	0.00349736608833084	ENSG00000170876	Sp09
2783	enrichment	Sp09D01	MIF4GD	-3.01454240544954	0.00282159602901704	0.00347651798576228	ENSG00000125457	Sp09
2784	enrichment	Sp09D01	EDEM2	-3.01471176233101	0.00282007369996293	0.00347499253926487	ENSG00000088298	Sp09
2785	enrichment	Sp09D01	USP8	-3.01517270333666	0.0028159341747231	0.00347024146028123	ENSG00000138592	Sp09
2786	enrichment	Sp09D01	HLA-DQB1	-3.01519344710237	0.00281574801460506	0.00347024146028123	ENSG00000179344	Sp09
2787	enrichment	Sp09D01	ARAP1	-3.01535667566054	0.00281428355204384	0.00346890667712602	ENSG00000186635	Sp09
2788	enrichment	Sp09D01	CYB5R2	-3.01636489790371	0.00280525342292407	0.0034581247449074	ENSG00000166394	Sp09
2789	enrichment	Sp09D01	SERBP1	-3.01683364373559	0.00280106417529406	0.00345330874777832	ENSG00000142864	Sp09
2790	enrichment	Sp09D01	ACSL6	-3.01687245638032	0.00280071755890171	0.00345322966793479	ENSG00000164398	Sp09
2791	enrichment	Sp09D01	CEPT1	-3.02028946556841	0.00277035589085684	0.00341648348287349	ENSG00000134255	Sp09
2792	enrichment	Sp09D01	NVL	-3.02077858954455	0.00276603462469705	0.00341149851562969	ENSG00000143748	Sp09
2793	enrichment	Sp09D01	LINC00847	-3.02172589728742	0.00275768304299936	0.0034015412370767	ENSG00000245060	Sp09
2794	enrichment	Sp09D01	DNAJC4	-3.0225828309023	0.00275014817169916	0.00339258944490639	ENSG00000110011	Sp09
2795	enrichment	Sp09D01	CCDC86	-3.02278045417289	0.00274841318982856	0.00339079132562863	ENSG00000110104	Sp09
2796	enrichment	Sp09D01	PLRG1	-3.02278837360911	0.00274834368416639	0.00339079132562863	ENSG00000171566	Sp09
2797	enrichment	Sp09D01	PCM1	-3.02281578846522	0.0027481030876244	0.00339079132562863	ENSG00000078674	Sp09
2798	enrichment	Sp09D01	RAB2B	-3.02508390180149	0.00272826470319849	0.00336763287526267	ENSG00000129472	Sp09
2799	enrichment	Sp09D01	TAF9B	-3.02745120259125	0.0027076991659693	0.00334258530788395	ENSG00000187325	Sp09
2800	enrichment	Sp09D01	DIAPH1	-3.02994476752642	0.00268619085065997	0.00331703870195133	ENSG00000131504	Sp09
2801	enrichment	Sp09D01	DSCAM	-3.03034198564073	0.00268277916797026	0.00331316045342322	ENSG00000171587	Sp09
2802	enrichment	Sp09D01	AUP1	-3.0333352331413	0.00265719813007378	0.00328190009498403	ENSG00000115307	Sp09
2803	enrichment	Sp09D01	IPMK	-3.03409831760791	0.00265071258165355	0.0032742206032853	ENSG00000151151	Sp09
2804	enrichment	Sp09D01	GNB4	-3.03577912170149	0.00263647851039056	0.00325696744033191	ENSG00000114450	Sp09
2805	enrichment	Sp09D01	TMEM165	-3.03655265678792	0.00262995138280631	0.00324923250680213	ENSG00000134851	Sp09
2806	enrichment	Sp09D01	EXT2	-3.03760389937112	0.00262110475607521	0.00323863004275516	ENSG00000151348	Sp09
2807	enrichment	Sp09D01	TAF8	-3.03765569176266	0.00262066961032553	0.00323841968929846	ENSG00000137413	Sp09
2808	enrichment	Sp09D01	NPAS2	-3.04069067543909	0.00259528616315762	0.00320737700612636	ENSG00000170485	Sp09
2809	enrichment	Sp09D01	SEMA3E	-3.04088660598846	0.00259365526815665	0.00320568553768224	ENSG00000170381	Sp09
2810	enrichment	Sp09D01	TMEM144	-3.0422480618051	0.00258234872292691	0.0031920336843055	ENSG00000164124	Sp09
2811	enrichment	Sp09D01	RANBP3	-3.04362476822756	0.00257096162765038	0.00317827949216563	ENSG00000031823	Sp09
2812	enrichment	Sp09D01	POT1	-3.04668566924507	0.00254580939531547	0.00314750403091946	ENSG00000128513	Sp09
2813	enrichment	Sp09D01	LSM2	-3.04690841649546	0.0025439878853971	0.00314557013239401	ENSG00000204392	Sp09
2814	enrichment	Sp09D01	WDR89	-3.04727020771057	0.00254103190142681	0.00314223295518337	ENSG00000140006	Sp09
2815	enrichment	Sp09D01	SPA17	-3.04847630294411	0.00253120040901046	0.00313039200810853	ENSG00000064199	Sp09
2816	enrichment	Sp09D01	TP53BP2	-3.04849495011284	0.00253104868153417	0.00313039200810853	ENSG00000143514	Sp09
2817	enrichment	Sp09D01	ANKRD40	-3.04850434692326	0.00253097222514358	0.00313039200810853	ENSG00000154945	Sp09
2818	enrichment	Sp09D01	DLX6-AS1	-3.04957716039474	0.00252225731760851	0.00312027886134022	ENSG00000231764	Sp09
2819	enrichment	Sp09D01	TMEM201	-3.05009430016956	0.00251806624476954	0.00311540935556194	ENSG00000188807	Sp09
2820	enrichment	Sp09D01	RHOQ	-3.05096367168355	0.00251103500302098	0.00310702458622788	ENSG00000119729	Sp09
2821	enrichment	Sp09D01	HIPK1	-3.05151919087572	0.00250655157641919	0.0031017909729451	ENSG00000163349	Sp09
2822	enrichment	Sp09D01	A1BG-AS1	-3.05208953300087	0.0025019561810209	0.00309641772757445	ENSG00000268895	Sp09
2823	enrichment	Sp09D01	C8orf33	-3.0525034956242	0.00249862563182182	0.00309260892467568	ENSG00000182307	Sp09
2824	enrichment	Sp09D01	ATF7IP	-3.05266674669512	0.00249731331203782	0.00309129761438461	ENSG00000171681	Sp09
2825	enrichment	Sp09D01	AC096564.1	-3.05272524368685	0.00249684322897283	0.00309102870624738	ENSG00000245293	Sp09
2826	enrichment	Sp09D01	NMB	-3.05279156798992	0.00249631034394376	0.00309068198852668	ENSG00000197696	Sp09
2827	enrichment	Sp09D01	GTF2B	-3.05283712291066	0.00249594439188947	0.0030905419012305	ENSG00000137947	Sp09
2828	enrichment	Sp09D01	MT3	-3.05304107623626	0.00249430659790499	0.00308882679896561	ENSG00000087250	Sp09
2829	enrichment	Sp09D01	RYR1	-3.05335240961149	0.00249180842295193	0.00308604578772033	ENSG00000196218	Sp09
2830	enrichment	Sp09D01	LUC7L2	-3.05380156356435	0.00248820841561536	0.00308189948134729	ENSG00000146963	Sp09
2831	enrichment	Sp09D01	MTCL1	-3.05429916798035	0.00248422566138418	0.0030772782156674	ENSG00000168502	Sp09
2832	enrichment	Sp09D01	RALY	-3.05578103261866	0.0024723997461222	0.00306293949091446	ENSG00000125970	Sp09
2833	enrichment	Sp09D01	NCSTN	-3.0559337325621	0.00247118408356668	0.00306174373382007	ENSG00000162736	Sp09
2834	enrichment	Sp09D01	MYL6B	-3.0561137561106	0.00246975160094797	0.00306027907171994	ENSG00000196465	Sp09
2835	enrichment	Sp09D01	THAP9-AS1	-3.05673967795836	0.00246477696275836	0.00305442456864886	ENSG00000251022	Sp09
2836	enrichment	Sp09D01	TENT2	-3.05797308121676	0.00245500122059674	0.00304261860521038	ENSG00000164329	Sp09
2837	enrichment	Sp09D01	KLF3	-3.06068040198272	0.00243366844777156	0.00301648552915009	ENSG00000109787	Sp09
2838	enrichment	Sp09D01	TNIP1	-3.06236847866201	0.00242045346421429	0.00300041001825388	ENSG00000145901	Sp09
2839	enrichment	Sp09D01	MRPL24	-3.06323532084104	0.00241369315017614	0.00299233330908664	ENSG00000143314	Sp09
2840	enrichment	Sp09D01	BAD	-3.06326059624553	0.0024134962938001	0.00299233330908664	ENSG00000002330	Sp09
2841	enrichment	Sp09D01	CLIP4	-3.06332509918589	0.00241299398246459	0.00299207337819552	ENSG00000115295	Sp09
2842	enrichment	Sp09D01	ALDH1L1	-3.06501564756464	0.00239986323816795	0.00297609333400317	ENSG00000144908	Sp09
2843	enrichment	Sp09D01	DPP10	-3.06532954777182	0.00239743238031814	0.00297338042501667	ENSG00000175497	Sp09
2844	enrichment	Sp09D01	LRRC1	-3.06640244366039	0.00238914092771145	0.00296339771116806	ENSG00000137269	Sp09
2845	enrichment	Sp09D01	MID1	-3.07083049211835	0.002355199057692	0.00292159396045507	ENSG00000101871	Sp09
2846	enrichment	Sp09D01	AGL	-3.07089030918889	0.00235474360273315	0.00292132540525804	ENSG00000162688	Sp09
2847	enrichment	Sp09D01	CDV3	-3.07098648829295	0.00235401145255146	0.00292071348903295	ENSG00000091527	Sp09
2848	enrichment	Sp09D01	OCIAD2	-3.07271984948991	0.00234085235784626	0.00290468129056745	ENSG00000145247	Sp09
2849	enrichment	Sp09D01	HNRNPAB	-3.07366651758878	0.0023336942053575	0.00289609295101974	ENSG00000197451	Sp09
2850	enrichment	Sp09D01	KBTBD4	-3.07387861425744	0.00233209322050038	0.00289439996148398	ENSG00000123444	Sp09
2851	enrichment	Sp09D01	PLEKHA8	-3.07447349571414	0.0023276082285038	0.00288912687516082	ENSG00000106086	Sp09
2852	enrichment	Sp09D01	LIG3	-3.0745275465113	0.00232720111703684	0.00288891487162626	ENSG00000005156	Sp09
2853	enrichment	Sp09D01	SEC22C	-3.07535639396547	0.00232096643224283	0.00288146792263314	ENSG00000093183	Sp09
2854	enrichment	Sp09D01	RAP2B	-3.07561923176143	0.00231899255133498	0.00287930976437844	ENSG00000181467	Sp09
2855	enrichment	Sp09D01	FAM189B	-3.07701247427248	0.00230855525840167	0.00286693295753356	ENSG00000160767	Sp09
2856	enrichment	Sp09D01	PDAP1	-3.07985922230982	0.00228736361536022	0.00284119286707769	ENSG00000106244	Sp09
2857	enrichment	Sp09D01	ZNF43	-3.08032409310887	0.00228392011285931	0.00283720387965706	ENSG00000198521	Sp09
2858	enrichment	Sp09D01	MLEC	-3.08119283997756	0.00227749772070578	0.00282951317435246	ENSG00000110917	Sp09
2859	enrichment	Sp09D01	BCL6	-3.08335411055075	0.00226159219131819	0.00281003806676134	ENSG00000113916	Sp09
2860	enrichment	Sp09D01	TIMM29	-3.08488536635333	0.00225038516591092	0.0027966817783126	ENSG00000142444	Sp09
2861	enrichment	Sp09D01	PIGO	-3.08564540306562	0.00224484159693594	0.00279007610029909	ENSG00000165282	Sp09
2862	enrichment	Sp09D01	PIN4	-3.08607436680429	0.0022417183715341	0.00278647758942596	ENSG00000102309	Sp09
2863	enrichment	Sp09D01	CLCC1	-3.08761940337227	0.00223050232762481	0.00277281787219985	ENSG00000121940	Sp09
2864	enrichment	Sp09D01	SMCO4	-3.08972669029313	0.00221528803765196	0.00275446463184451	ENSG00000166002	Sp09
2865	enrichment	Sp09D01	LIMK1	-3.09046213262605	0.00221000080999578	0.00274817006430662	ENSG00000106683	Sp09
2866	enrichment	Sp09D01	TRAK2	-3.09133152537166	0.00220376559010919	0.00274069525321311	ENSG00000115993	Sp09
2867	enrichment	Sp09D01	ZXDC	-3.09228312631311	0.0021969593680665	0.00273250872668766	ENSG00000070476	Sp09
2868	enrichment	Sp09D01	FIP1L1	-3.09248861857005	0.00219549215311864	0.00273096169840002	ENSG00000145216	Sp09
2869	enrichment	Sp09D01	ACSS3	-3.0939832216354	0.00218484782891534	0.00271827444621311	ENSG00000111058	Sp09
2870	enrichment	Sp09D01	OTULINL	-3.09696529441251	0.00216375199074102	0.00269230209534952	ENSG00000145569	Sp09
2871	enrichment	Sp09D01	TBC1D2B	-3.09701419847494	0.00216340760300794	0.00269214759230172	ENSG00000167202	Sp09
2872	enrichment	Sp09D01	SSH2	-3.0992467656085	0.00214773932918208	0.00267292205021387	ENSG00000141298	Sp09
2873	enrichment	Sp09D01	CCDC88B	-3.09947153498594	0.00214616769660979	0.00267123804633015	ENSG00000168071	Sp09
2874	enrichment	Sp09D01	AKAP12	-3.10066588287208	0.00213783434926024	0.00266113684143228	ENSG00000131016	Sp09
2875	enrichment	Sp09D01	DDX21	-3.10117364548323	0.00213430057390229	0.00265700860651278	ENSG00000165732	Sp09
2876	enrichment	Sp09D01	ACTL6A	-3.10298438683317	0.002121742520685	0.00264164398771505	ENSG00000136518	Sp09
2877	enrichment	Sp09D01	SEC11C	-3.10378035705498	0.00211624380972793	0.00263506626338601	ENSG00000166562	Sp09
2878	enrichment	Sp09D01	CD24	-3.10397595045281	0.00211489462694256	0.00263365455988314	ENSG00000272398	Sp09
2879	enrichment	Sp09D01	RCSD1	-3.10402643445489	0.00211454652239728	0.00263348932725212	ENSG00000198771	Sp09
2880	enrichment	Sp09D01	ERI1	-3.10439400942605	0.00211201355917811	0.00263060272653616	ENSG00000104626	Sp09
2881	enrichment	Sp09D01	CYS1	-3.10659572337953	0.00209690001009434	0.00261204428606107	ENSG00000205795	Sp09
2882	enrichment	Sp09D01	C1QL2	-3.10717020694386	0.00209297294081152	0.00260741813934789	ENSG00000144119	Sp09
2883	enrichment	Sp09D01	KPNB1	-3.10961980189834	0.00207630395006389	0.00258691559208429	ENSG00000108424	Sp09
2884	enrichment	Sp09D01	DUSP23	-3.10972816720994	0.00207556938266216	0.00258626395913209	ENSG00000158716	Sp09
2885	enrichment	Sp09D01	FAM91A1	-3.11041028235005	0.00207095108351472	0.00258077237471635	ENSG00000176853	Sp09
2886	enrichment	Sp09D01	ZNF213-AS1	-3.11066134594726	0.00206925363122404	0.00257891993492852	ENSG00000263072	Sp09
2887	enrichment	Sp09D01	SNX5	-3.11106699632266	0.00206651372274883	0.0025757677671905	ENSG00000089006	Sp09
2888	enrichment	Sp09D01	ANAPC11	-3.1126582298912	0.00205579824134057	0.00256267293773717	ENSG00000141552	Sp09
2889	enrichment	Sp09D01	DENND1A	-3.11266312049489	0.00205576538682552	0.00256267293773717	ENSG00000119522	Sp09
2890	enrichment	Sp09D01	B3GALT4	-3.11322323969574	0.00205200577339203	0.00255846716774274	ENSG00000235863	Sp09
2891	enrichment	Sp09D01	OTUD6B	-3.11501725053384	0.00204000672859458	0.0025437660400927	ENSG00000155100	Sp09
2892	enrichment	Sp09D01	PRKAR2B	-3.11538972399581	0.00203752361071379	0.00254092891369745	ENSG00000005249	Sp09
2893	enrichment	Sp09D01	U2AF2	-3.11635510465317	0.00203110081479145	0.00253317766382631	ENSG00000063244	Sp09
2894	enrichment	Sp09D01	KHNYN	-3.11642209802821	0.00203065579359438	0.00253288104037254	ENSG00000100441	Sp09
2895	enrichment	Sp09D01	B3GAT2	-3.11653281406343	0.00202992053028196	0.00253222229415275	ENSG00000112309	Sp09
2896	enrichment	Sp09D01	TMEM243	-3.11660031112599	0.00202947240397474	0.00253192163879897	ENSG00000135185	Sp09
2897	enrichment	Sp09D01	C17orf49	-3.11690635357786	0.00202744167287377	0.00252964630035536	ENSG00000258315	Sp09
2898	enrichment	Sp09D01	DZIP1	-3.11740757462008	0.00202411989256098	0.00252575948622619	ENSG00000134874	Sp09
2899	enrichment	Sp09D01	SLC6A12	-3.11774042224649	0.0020219167618824	0.00252326790669786	ENSG00000111181	Sp09
2900	enrichment	Sp09D01	GNS	-3.11864464234448	0.00201594286206331	0.00251606957516324	ENSG00000135677	Sp09
2901	enrichment	Sp09D01	ZNF518B	-3.11997172718678	0.00200720471779745	0.00250541940729772	ENSG00000178163	Sp09
2902	enrichment	Sp09D01	RAPGEF6	-3.12166461675837	0.00199610868082011	0.00249182361105135	ENSG00000158987	Sp09
2903	enrichment	Sp09D01	SEPTIN6	-3.12349726726582	0.00198416041879317	0.00247716106206562	ENSG00000125354	Sp09
2904	enrichment	Sp09D01	TNKS2	-3.12524708537457	0.00197281383608269	0.002463246772149	ENSG00000107854	Sp09
2905	enrichment	Sp09D01	C14orf132	-3.12657802974246	0.00196422355203916	0.00245277149373634	ENSG00000227051	Sp09
2906	enrichment	Sp09D01	SNHG7	-3.12746473842784	0.00195851966852632	0.00244589875857946	ENSG00000233016	Sp09
2907	enrichment	Sp09D01	RAB4A	-3.12907219333082	0.00194821844946428	0.00243328264657753	ENSG00000168118	Sp09
2908	enrichment	Sp09D01	NSRP1	-3.12912318829854	0.0019478924732974	0.00243312409176057	ENSG00000126653	Sp09
2909	enrichment	Sp09D01	NECAB2	-3.1309245466566	0.00193640987013704	0.00241902827124722	ENSG00000103154	Sp09
2910	enrichment	Sp09D01	SLC31A1	-3.13108680138015	0.00193537866574004	0.00241798714242943	ENSG00000136868	Sp09
2911	enrichment	Sp09D01	PHGDH	-3.13231844068291	0.00192756754135151	0.00240847436559916	ENSG00000092621	Sp09
2912	enrichment	Sp09D01	SMOX	-3.13257934595793	0.00192591660668339	0.0024069035490395	ENSG00000088826	Sp09
2913	enrichment	Sp09D01	CACNA2D1	-3.13321064277766	0.00192192733970376	0.00240216355463434	ENSG00000153956	Sp09
2914	enrichment	Sp09D01	TMEM67	-3.13378467834955	0.00191830654102451	0.00239788317628064	ENSG00000164953	Sp09
2915	enrichment	Sp09D01	TCEAL8	-3.13379095614708	0.00191826697790377	0.00239788317628064	ENSG00000180964	Sp09
2916	enrichment	Sp09D01	ALAD	-3.13473139084128	0.00191234879631152	0.00239092493709433	ENSG00000148218	Sp09
2917	enrichment	Sp09D01	TMA7	-3.13639314958596	0.00190193250690494	0.00237814512600111	ENSG00000232112	Sp09
2918	enrichment	Sp09D01	LHPP	-3.13651014883532	0.00190120110660525	0.00237747376516461	ENSG00000107902	Sp09
2919	enrichment	Sp09D01	GRIPAP1	-3.13658046912159	0.00190076163665508	0.0023771673665584	ENSG00000068400	Sp09
2920	enrichment	Sp09D01	GPS1	-3.13773045969634	0.00189358801646033	0.00236868039509133	ENSG00000169727	Sp09
2921	enrichment	Sp09D01	ZNF467	-3.13877928047592	0.00188706730296958	0.00236076522501055	ENSG00000181444	Sp09
2922	enrichment	Sp09D01	ANKRA2	-3.13883644256267	0.00188671251236261	0.00236056293763513	ENSG00000164331	Sp09
2923	enrichment	Sp09D01	EMB	-3.13919616778547	0.00188448120246924	0.00235801255887272	ENSG00000170571	Sp09
2924	enrichment	Sp09D01	TMEM59	-3.1396137295509	0.00188189419999983	0.002355016541611	ENSG00000116209	Sp09
2925	enrichment	Sp09D01	BLOC1S1	-3.1396697505385	0.00188154737185511	0.00235482356889114	ENSG00000135441	Sp09
2926	enrichment	Sp09D01	CDK4	-3.1400282925765	0.00187932902177967	0.00235228804046856	ENSG00000135446	Sp09
2927	enrichment	Sp09D01	TTC19	-3.14053223559367	0.0018762151394284	0.00234887148791728	ENSG00000011295	Sp09
2928	enrichment	Sp09D01	CNOT4	-3.14195701947554	0.00186743711502853	0.00233812154150182	ENSG00000080802	Sp09
2929	enrichment	Sp09D01	LINC02552	-3.14390467749253	0.00185549906003449	0.00232341247658728	ENSG00000256422	Sp09
2930	enrichment	Sp09D01	DUS3L	-3.14487771180036	0.00184956135181802	0.00231621466154224	ENSG00000141994	Sp09
2931	enrichment	Sp09D01	SNRPF	-3.14663743355833	0.00183886763438816	0.00230305878807451	ENSG00000139343	Sp09
2932	enrichment	Sp09D01	NRXN3	-3.14692908900722	0.00183710079155167	0.00230108167794253	ENSG00000021645	Sp09
2933	enrichment	Sp09D01	ANGEL2	-3.14725011086907	0.00183515786116216	0.0022988835795376	ENSG00000174606	Sp09
2934	enrichment	Sp09D01	MTSS2	-3.14805384922561	0.00183030169599453	0.00229303527705812	ENSG00000132613	Sp09
2935	enrichment	Sp09D01	CRK	-3.14812261188731	0.00182988678576104	0.00229275043106783	ENSG00000167193	Sp09
2936	enrichment	Sp09D01	SLC46A3	-3.14901639720982	0.00182450163383043	0.00228623744091606	ENSG00000139508	Sp09
2937	enrichment	Sp09D01	ADCYAP1	-3.15007182728194	0.00181816141383241	0.00227852622082022	ENSG00000141433	Sp09
2938	enrichment	Sp09D01	TRIB1	-3.15192780471508	0.0018070614760254	0.0022648479131034	ENSG00000173334	Sp09
2939	enrichment	Sp09D01	PUM3	-3.15294927135436	0.00180097920197214	0.00225745624362857	ENSG00000080608	Sp09
2940	enrichment	Sp09D01	ABLIM1	-3.15424319742178	0.00179330174632188	0.00224806335611002	ENSG00000099204	Sp09
2941	enrichment	Sp09D01	OTUD4	-3.15531132415946	0.00178698686682601	0.00224037682770465	ENSG00000164164	Sp09
2942	enrichment	Sp09D01	SEC24A	-3.15674738798256	0.00177852909678699	0.00223000186750985	ENSG00000113615	Sp09
2943	enrichment	Sp09D01	ELMSAN1	-3.15745202193993	0.0017743926667486	0.00222504363021865	ENSG00000156030	Sp09
2944	enrichment	Sp09D01	GALNT1	-3.15876102056793	0.00176673201746692	0.00221566464028858	ENSG00000141429	Sp09
2945	enrichment	Sp09D01	NAGLU	-3.16018537331929	0.001758431026029	0.00220548058820197	ENSG00000108784	Sp09
2946	enrichment	Sp09D01	SNHG6	-3.16082131776664	0.00175473645934364	0.00220107256469074	ENSG00000245910	Sp09
2947	enrichment	Sp09D01	PAQR6	-3.16097373143279	0.00175385206759472	0.00220018897140538	ENSG00000160781	Sp09
2948	enrichment	Sp09D01	LGI4	-3.16122716022879	0.00175238244026142	0.0021985709495275	ENSG00000153902	Sp09
2949	enrichment	Sp09D01	BIN3	-3.1614093580224	0.00175132658338317	0.00219747177274549	ENSG00000147439	Sp09
2950	enrichment	Sp09D01	RAF1	-3.161488820453	0.00175086627382391	0.00219711970822186	ENSG00000132155	Sp09
2951	enrichment	Sp09D01	ERBB3	-3.16338857803672	0.00173989461911644	0.00218357578469341	ENSG00000065361	Sp09
2952	enrichment	Sp09D01	MIA3	-3.16411218664554	0.00173573231355584	0.00217857572209652	ENSG00000154305	Sp09
2953	enrichment	Sp09D01	SYNGAP1	-3.16616199840319	0.0017239914213775	0.00216406151826059	ENSG00000197283	Sp09
2954	enrichment	Sp09D01	SH2D5	-3.16629533743789	0.00172323023331165	0.0021633281579621	ENSG00000189410	Sp09
2955	enrichment	Sp09D01	HSPB8	-3.16671965854384	0.00172080999350347	0.00216051167408646	ENSG00000152137	Sp09
2956	enrichment	Sp09D01	AC015922.3	-3.16882609760507	0.00170884177185362	0.00214570569647807	ENSG00000276855	Sp09
2957	enrichment	Sp09D01	SWI5	-3.1699267469437	0.00170261884555776	0.00213811149326591	ENSG00000175854	Sp09
2958	enrichment	Sp09D01	DHCR7	-3.17049486162341	0.00169941500808968	0.00213430742489175	ENSG00000172893	Sp09
2959	enrichment	Sp09D01	ZNF3	-3.17098543505316	0.00169665294592183	0.00213105746058711	ENSG00000166526	Sp09
2960	enrichment	Sp09D01	CYTH1	-3.17106662562489	0.00169619622155405	0.0021307027135736	ENSG00000108669	Sp09
2961	enrichment	Sp09D01	ADPRHL1	-3.17110971299866	0.00169595388672813	0.00213061723001247	ENSG00000153531	Sp09
2962	enrichment	Sp09D01	PENK	-3.17138439078003	0.00169440977865712	0.00212889615047105	ENSG00000181195	Sp09
2963	enrichment	Sp09D01	LLPH	-3.17288861167397	0.00168597679903566	0.0021185184878416	ENSG00000139233	Sp09
2964	enrichment	Sp09D01	ZNF462	-3.17318596894716	0.00168431435445513	0.00211664709942578	ENSG00000148143	Sp09
2965	enrichment	Sp09D01	SLC25A23	-3.17853853797323	0.00165464771166386	0.00207957934358905	ENSG00000125648	Sp09
2966	enrichment	Sp09D01	AAAS	-3.17999074004173	0.00164668266912498	0.00206978157824932	ENSG00000094914	Sp09
2967	enrichment	Sp09D01	CHIC2	-3.18007459053398	0.00164622385088618	0.00206941764288777	ENSG00000109220	Sp09
2968	enrichment	Sp09D01	ABTB2	-3.18145560455844	0.00163868413302489	0.00206015153498861	ENSG00000166016	Sp09
2969	enrichment	Sp09D01	PNKP	-3.18273769070888	0.00163171313399641	0.00205159858717537	ENSG00000039650	Sp09
2970	enrichment	Sp09D01	MED1	-3.18411708490799	0.00162424370350838	0.00204241712357436	ENSG00000125686	Sp09
2971	enrichment	Sp09D01	SBNO1	-3.18440419079169	0.00162269300712389	0.00204067709207793	ENSG00000139697	Sp09
2972	enrichment	Sp09D01	CDK2AP2	-3.18586180776806	0.00161484134321227	0.00203101187456481	ENSG00000167797	Sp09
2973	enrichment	Sp09D01	HAPLN4	-3.18820589580928	0.0016022882873896	0.00201563843520661	ENSG00000187664	Sp09
2974	enrichment	Sp09D01	PIK3C3	-3.18926356288259	0.00159665389688454	0.00200875721821689	ENSG00000078142	Sp09
2975	enrichment	Sp09D01	STIMATE	-3.19106189426446	0.0015871159360634	0.0019971685350875	ENSG00000213533	Sp09
2976	enrichment	Sp09D01	NBPF11	-3.19169526774493	0.00158376924007209	0.0019931623388801	ENSG00000263956	Sp09
2977	enrichment	Sp09D01	PMVK	-3.19254989944133	0.00157926378827124	0.00198769688166539	ENSG00000163344	Sp09
2978	enrichment	Sp09D01	SEMA5A	-3.19267348210247	0.00157861326748096	0.00198708270129271	ENSG00000112902	Sp09
2979	enrichment	Sp09D01	PYROXD1	-3.19278157290369	0.00157804449694347	0.00198657130832396	ENSG00000121350	Sp09
2980	enrichment	Sp09D01	SHISA6	-3.19294899910312	0.00157716387986925	0.00198566719169944	ENSG00000188803	Sp09
2981	enrichment	Sp09D01	TMOD1	-3.1936737145568	0.00157335731494515	0.00198107870792094	ENSG00000136842	Sp09
2982	enrichment	Sp09D01	ZNF141	-3.19375234211046	0.00157294483596695	0.00198076335184342	ENSG00000131127	Sp09
2983	enrichment	Sp09D01	NFX1	-3.19426091222302	0.0015702793020217	0.00197761043239058	ENSG00000086102	Sp09
2984	enrichment	Sp09D01	CRH	-3.19480445013954	0.00156743511782436	0.00197423184786758	ENSG00000147571	Sp09
2985	enrichment	Sp09D01	AP5S1	-3.19644722778394	0.0015588678842935	0.00196364347094158	ENSG00000125843	Sp09
2986	enrichment	Sp09D01	KDM4A	-3.1965654083979	0.00155825323671308	0.00196307149822932	ENSG00000066135	Sp09
2987	enrichment	Sp09D01	METTL2B	-3.19777931495149	0.00155195278783944	0.00195533575505897	ENSG00000165055	Sp09
2988	enrichment	Sp09D01	SMIM30	-3.19969524106561	0.00154205668242181	0.00194306771208067	ENSG00000214194	Sp09
2989	enrichment	Sp09D01	RNF125	-3.19986731423932	0.00154117075943158	0.00194215158582116	ENSG00000101695	Sp09
2990	enrichment	Sp09D01	TCF7L2	-3.20017908960978	0.00153956677690827	0.00194033029357769	ENSG00000148737	Sp09
2991	enrichment	Sp09D01	STN1	-3.20030449024042	0.00153892206769137	0.00193971773146994	ENSG00000107960	Sp09
2992	enrichment	Sp09D01	NUDT3	-3.20030764973324	0.00153890582734942	0.00193971773146994	ENSG00000272325	Sp09
2993	enrichment	Sp09D01	SNRK	-3.20285093031721	0.00152588429150029	0.00192387948263109	ENSG00000163788	Sp09
2994	enrichment	Sp09D01	RSRP1	-3.20417417319176	0.00151914975438689	0.00191558594609383	ENSG00000117616	Sp09
2995	enrichment	Sp09D01	ZNF790-AS1	-3.2043249103539	0.0015183843391841	0.00191481829446313	ENSG00000267254	Sp09
2996	enrichment	Sp09D01	USP43	-3.20561028420213	0.00151187194677028	0.00190680228507858	ENSG00000154914	Sp09
2997	enrichment	Sp09D01	THAP11	-3.20762212739024	0.00150173079699887	0.00189420749002386	ENSG00000168286	Sp09
2998	enrichment	Sp09D01	PIGS	-3.20889906554411	0.00149532683470382	0.00188632448191664	ENSG00000087111	Sp09
2999	enrichment	Sp09D01	TOMM7	-3.20972468351145	0.00149119976276845	0.00188131239420478	ENSG00000196683	Sp09
3000	enrichment	Sp09D01	CBLN4	-3.21105004960738	0.00148459663007999	0.00187317512671358	ENSG00000054803	Sp09
3001	enrichment	Sp09D01	MCM7	-3.21303684319366	0.0014747489187256	0.00186094194172383	ENSG00000166508	Sp09
3002	enrichment	Sp09D01	LDLR	-3.21392627575821	0.00147036001522869	0.0018555952499402	ENSG00000130164	Sp09
3003	enrichment	Sp09D01	RCOR3	-3.2165716778131	0.00145737771921774	0.00183940146783366	ENSG00000117625	Sp09
3004	enrichment	Sp09D01	ZCCHC3	-3.21860905961173	0.00144745178279597	0.00182706226584209	ENSG00000247315	Sp09
3005	enrichment	Sp09D01	L3MBTL2	-3.21929746113503	0.00144411214200119	0.00182322327129656	ENSG00000100395	Sp09
3006	enrichment	Sp09D01	HAGLR	-3.21992049864267	0.00144109576010818	0.00181960294023161	ENSG00000224189	Sp09
3007	enrichment	Sp09D01	TCEAL4	-3.21997404685694	0.00144083678381487	0.00181946386552389	ENSG00000133142	Sp09
3008	enrichment	Sp09D01	MCFD2	-3.22067092952095	0.00143747036794142	0.00181540033554585	ENSG00000180398	Sp09
3009	enrichment	Sp09D01	CDC26	-3.22094372600716	0.00143615456268449	0.00181392597673498	ENSG00000176386	Sp09
3010	enrichment	Sp09D01	RCOR1	-3.22097142307396	0.00143602103123741	0.00181392597673498	ENSG00000089902	Sp09
3011	enrichment	Sp09D01	VPS50	-3.22193897691106	0.00143136353547387	0.00180824834361558	ENSG00000004766	Sp09
3012	enrichment	Sp09D01	HOMER1	-3.22251042294559	0.00142861935796637	0.00180496813261046	ENSG00000152413	Sp09
3013	enrichment	Sp09D01	FAM43A	-3.22308579033148	0.00142586127767873	0.00180166967644677	ENSG00000185112	Sp09
3014	enrichment	Sp09D01	LINC01197	-3.22470990050899	0.00141810255579993	0.00179205124505418	ENSG00000248441	Sp09
3015	enrichment	Sp09D01	ETV1	-3.22669702491093	0.00140866288282759	0.00178049046139033	ENSG00000006468	Sp09
3016	enrichment	Sp09D01	NDRG2	-3.23037548806241	0.00139134222052179	0.00175877971728662	ENSG00000165795	Sp09
3017	enrichment	Sp09D01	POLR2J	-3.23109695317801	0.00138796833264059	0.00175469626334346	ENSG00000005075	Sp09
3018	enrichment	Sp09D01	FRS2	-3.23272031636935	0.00138040449686539	0.00174531440419685	ENSG00000166225	Sp09
3019	enrichment	Sp09D01	AC127502.2	-3.23439075292572	0.00137266125059604	0.00173570374312543	ENSG00000270055	Sp09
3020	enrichment	Sp09D01	SRGAP2C	-3.23495873540268	0.00137003758014056	0.00173256536849264	ENSG00000171943	Sp09
3021	enrichment	Sp09D01	GPIHBP1	-3.23509313994155	0.0013694174087936	0.00173196025475914	ENSG00000277494	Sp09
3022	enrichment	Sp09D01	CAAP1	-3.23551260575796	0.00136748357763627	0.00172969340264908	ENSG00000120159	Sp09
3023	enrichment	Sp09D01	DNAJC12	-3.23688514297001	0.00136117356428797	0.00172189019282082	ENSG00000108176	Sp09
3024	enrichment	Sp09D01	VPS13C	-3.23817043021263	0.00135528916595746	0.00171480128894949	ENSG00000129003	Sp09
3025	enrichment	Sp09D01	PARVB	-3.24195407176255	0.00133810331719336	0.00169323186550966	ENSG00000188677	Sp09
3026	enrichment	Sp09D01	POMP	-3.24208083351646	0.00133753106268911	0.00169268294424166	ENSG00000132963	Sp09
3027	enrichment	Sp09D01	LRRC8C	-3.24367927155675	0.00133033451532384	0.00168374981362811	ENSG00000171488	Sp09
3028	enrichment	Sp09D01	GULP1	-3.24429889811016	0.00132755448515612	0.00168040521650792	ENSG00000144366	Sp09
3029	enrichment	Sp09D01	MAPKAPK3	-3.24463212906063	0.0013260616337728	0.00167868939348374	ENSG00000114738	Sp09
3030	enrichment	Sp09D01	MAG	-3.24479407096304	0.00132533670793368	0.00167794544889077	ENSG00000105695	Sp09
3031	enrichment	Sp09D01	KDELR1	-3.24556536087381	0.00132188910608298	0.0016737539432278	ENSG00000105438	Sp09
3032	enrichment	Sp09D01	SLC25A28	-3.24574470534248	0.00132108864459329	0.00167291368139145	ENSG00000155287	Sp09
3033	enrichment	Sp09D01	TBC1D4	-3.24679548130775	0.00131640778589214	0.00166733166002191	ENSG00000136111	Sp09
3034	enrichment	Sp09D01	TIA1	-3.24860153194675	0.00130839837208131	0.00165735883314621	ENSG00000116001	Sp09
3035	enrichment	Sp09D01	ATP5F1E	-3.24882491954157	0.00130741084910213	0.00165627954717861	ENSG00000124172	Sp09
3036	enrichment	Sp09D01	RGS7BP	-3.2488816496716	0.00130716017404278	0.00165613360220468	ENSG00000186479	Sp09
3037	enrichment	Sp09D01	PPP2R2A	-3.24948997758697	0.00130447494017531	0.00165290279266617	ENSG00000221914	Sp09
3038	enrichment	Sp09D01	FLII	-3.24998398320686	0.00130229810655525	0.00165031557506353	ENSG00000177731	Sp09
3039	enrichment	Sp09D01	DRG1	-3.25013622679235	0.00130162792575758	0.00164963729964611	ENSG00000185721	Sp09
3040	enrichment	Sp09D01	SPARCL1	-3.25020440887734	0.00130132788997599	0.00164942804094935	ENSG00000152583	Sp09
3041	enrichment	Sp09D01	PLIN2	-3.252099540987	0.00129301398966324	0.00163906014347087	ENSG00000147872	Sp09
3042	enrichment	Sp09D01	SLF1	-3.25286149835456	0.0012896852175736	0.00163501003679739	ENSG00000133302	Sp09
3043	enrichment	Sp09D01	TIMM10B	-3.2536234106571	0.00128636459754904	0.00163113859610382	ENSG00000132286	Sp09
3044	enrichment	Sp09D01	PYCR2	-3.25489383636514	0.00128084538208067	0.00162430858879006	ENSG00000143811	Sp09
3045	enrichment	Sp09D01	TANC1	-3.2575592754661	0.00126933706330431	0.00160988127387646	ENSG00000115183	Sp09
3046	enrichment	Sp09D01	EEF2K	-3.25834509248986	0.00126596258133955	0.0016057680594393	ENSG00000103319	Sp09
3047	enrichment	Sp09D01	SYCE1L	-3.25884207948652	0.00126383270445313	0.00160323283303305	ENSG00000205078	Sp09
3048	enrichment	Sp09D01	SPAG1	-3.25899489555395	0.00126317846822801	0.00160256919614855	ENSG00000104450	Sp09
3049	enrichment	Sp09D01	GOSR1	-3.26159159503938	0.00125210943343041	0.00158869100401523	ENSG00000108587	Sp09
3050	enrichment	Sp09D01	LRRC59	-3.26219046786068	0.00124956941227639	0.00158563276573374	ENSG00000108829	Sp09
3051	enrichment	Sp09D01	POU2F1	-3.26222555956658	0.0012494207250374	0.00158560867472046	ENSG00000143190	Sp09
3052	enrichment	Sp09D01	TMEM138	-3.26247173545338	0.00124837811376625	0.0015844500042351	ENSG00000149483	Sp09
3053	enrichment	Sp09D01	HMGN3	-3.26273644228108	0.00124725792115008	0.00158319261614159	ENSG00000118418	Sp09
3054	enrichment	Sp09D01	BCR	-3.26413430335063	0.00124135788280456	0.00157586709421451	ENSG00000186716	Sp09
3055	enrichment	Sp09D01	TMEM248	-3.26610652277193	0.0012330776848005	0.00156551819469167	ENSG00000106609	Sp09
3056	enrichment	Sp09D01	PRMT1	-3.26841346322124	0.00122345728927409	0.00155362681638888	ENSG00000126457	Sp09
3057	enrichment	Sp09D01	NPTXR	-3.27047649150854	0.00121491314876621	0.00154293717470049	ENSG00000221890	Sp09
3058	enrichment	Sp09D01	IPO11	-3.2706802598869	0.00121407224567876	0.00154202942373224	ENSG00000086200	Sp09
3059	enrichment	Sp09D01	CRCP	-3.27112781072314	0.00121222720842075	0.00153984597079631	ENSG00000241258	Sp09
3060	enrichment	Sp09D01	PPP1R14B	-3.27234660403391	0.00120721590456566	0.00153363965845528	ENSG00000173457	Sp09
3061	enrichment	Sp09D01	CALB2	-3.27298813718023	0.00120458585460106	0.00153045750077925	ENSG00000172137	Sp09
3062	enrichment	Sp09D01	SPRED3	-3.27300249922809	0.00120452703644801	0.00153045750077925	ENSG00000188766	Sp09
3063	enrichment	Sp09D01	HBP1	-3.2775289767304	0.00118612171226647	0.00150746833688092	ENSG00000105856	Sp09
3064	enrichment	Sp09D01	CYB561D2	-3.2780902334667	0.00118385785782687	0.00150474758909685	ENSG00000114395	Sp09
3065	enrichment	Sp09D01	PXMP2	-3.27931784592554	0.00117892021443492	0.00149878323850529	ENSG00000176894	Sp09
3066	enrichment	Sp09D01	ACOX3	-3.27982136898508	0.00117690050796978	0.00149637116067921	ENSG00000087008	Sp09
3067	enrichment	Sp09D01	NSMCE4A	-3.28002112448607	0.00117610014985908	0.00149550908383891	ENSG00000107672	Sp09
3068	enrichment	Sp09D01	AL139246.5	-3.28081944995246	0.00117290655531906	0.00149160331205404	ENSG00000272449	Sp09
3069	enrichment	Sp09D01	PPP1CA	-3.28082009031603	0.0011729039968677	0.00149160331205404	ENSG00000172531	Sp09
3070	enrichment	Sp09D01	SPG7	-3.28148131186989	0.00117026497693784	0.00148855367215327	ENSG00000197912	Sp09
3071	enrichment	Sp09D01	HCFC2	-3.28215281964506	0.00116759055151806	0.00148530639878338	ENSG00000111727	Sp09
3072	enrichment	Sp09D01	KMT5B	-3.2829919448596	0.0011642565367306	0.00148121929040812	ENSG00000110066	Sp09
3073	enrichment	Sp09D01	SIVA1	-3.28310441188325	0.00116381035540057	0.00148080574466818	ENSG00000184990	Sp09
3074	enrichment	Sp09D01	KARS	-3.28335215432219	0.00116282806735968	0.00147970991188427	ENSG00000065427	Sp09
3075	enrichment	Sp09D01	LHFPL2	-3.28468328322044	0.00115756337803507	0.00147316388678729	ENSG00000145685	Sp09
3076	enrichment	Sp09D01	PPP4R3A	-3.2858768764148	0.00115286149660442	0.0014673328262352	ENSG00000100796	Sp09
3077	enrichment	Sp09D01	PSMD12	-3.28603367876328	0.00115224513124619	0.00146670103389054	ENSG00000197170	Sp09
3078	enrichment	Sp09D01	FIBIN	-3.28616180548318	0.00115174171267496	0.00146632471901263	ENSG00000176971	Sp09
3079	enrichment	Sp09D01	TET2	-3.28900244650646	0.00114063301429735	0.00145252485414428	ENSG00000168769	Sp09
3080	enrichment	Sp09D01	VPS13B-DT	-3.28967160741331	0.00113803070766332	0.0014493619544936	ENSG00000253948	Sp09
3081	enrichment	Sp09D01	ZNF160	-3.29007237695201	0.00113647479458726	0.00144753119023018	ENSG00000170949	Sp09
3082	enrichment	Sp09D01	COX19	-3.29008995049696	0.00113640661385094	0.00144753119023018	ENSG00000240230	Sp09
3083	enrichment	Sp09D01	BLVRB	-3.29012470499872	0.00113627178671285	0.00144753119023018	ENSG00000090013	Sp09
3084	enrichment	Sp09D01	PRR13	-3.29164388878496	0.00113039275310635	0.00144023464374416	ENSG00000205352	Sp09
3085	enrichment	Sp09D01	SCO1	-3.2922636225149	0.00112800259916899	0.00143733914684603	ENSG00000133028	Sp09
3086	enrichment	Sp09D01	AGA	-3.29303455405402	0.0011250358718795	0.00143370828038433	ENSG00000038002	Sp09
3087	enrichment	Sp09D01	BIRC2	-3.29369324984352	0.00112250680303228	0.00143063445236339	ENSG00000110330	Sp09
3088	enrichment	Sp09D01	STARD9	-3.29393273071076	0.00112158862489877	0.00142961327696668	ENSG00000159433	Sp09
3089	enrichment	Sp09D01	SRSF10	-3.29508646087502	0.00111717495989562	0.00142413596295348	ENSG00000188529	Sp09
3090	enrichment	Sp09D01	LINC00205	-3.29533171094702	0.00111623882449951	0.00142309100318141	ENSG00000223768	Sp09
3091	enrichment	Sp09D01	SLC25A24	-3.29552904149993	0.00111548613058587	0.00142227971906678	ENSG00000085491	Sp09
3092	enrichment	Sp09D01	GABPB1-IT1	-3.29665527649161	0.00111119926645881	0.00141696161807228	ENSG00000285410	Sp09
3093	enrichment	Sp09D01	AHR	-3.29692341528878	0.00111018089193193	0.00141581070351219	ENSG00000106546	Sp09
3094	enrichment	Sp09D01	C1GALT1C1	-3.2969360538556	0.00111013291286197	0.00141581070351219	ENSG00000171155	Sp09
3095	enrichment	Sp09D01	TRIL	-3.29841289352371	0.00110453972801172	0.00140891049404667	ENSG00000255690	Sp09
3096	enrichment	Sp09D01	RPS6KA2	-3.29877829433336	0.00110315990761752	0.00140729728379674	ENSG00000071242	Sp09
3097	enrichment	Sp09D01	PDIA3	-3.29895471678074	0.00110249427808498	0.00140659492272896	ENSG00000167004	Sp09
3098	enrichment	Sp09D01	STAT2	-3.29970436882631	0.00109967005660779	0.00140313813193092	ENSG00000170581	Sp09
3099	enrichment	Sp09D01	AGPAT2	-3.30461408916772	0.00108133898034251	0.00137989238357904	ENSG00000169692	Sp09
3100	enrichment	Sp09D01	ZBTB8A	-3.30467395729724	0.00108111721925635	0.00137975341950191	ENSG00000160062	Sp09
3101	enrichment	Sp09D01	SCRT2	-3.30553953084848	0.00107791572040074	0.00137581120086647	ENSG00000215397	Sp09
3102	enrichment	Sp09D01	HSPD1	-3.30818572988856	0.00106818282522237	0.00136353085917755	ENSG00000144381	Sp09
3103	enrichment	Sp09D01	AC073896.2	-3.30963756388763	0.00106287767757053	0.00135690054389094	ENSG00000257303	Sp09
3104	enrichment	Sp09D01	ZNF853	-3.31073868349957	0.0010588704323039	0.0013519259566491	ENSG00000236609	Sp09
3105	enrichment	Sp09D01	TMEM87A	-3.31116268672096	0.00105733113200044	0.00135010163867823	ENSG00000103978	Sp09
3106	enrichment	Sp09D01	SNX9	-3.312109637681	0.00105390083742847	0.00134586208477625	ENSG00000130340	Sp09
3107	enrichment	Sp09D01	CD53	-3.3123787549149	0.0010529278614295	0.00134476004032341	ENSG00000143119	Sp09
3108	enrichment	Sp09D01	OGDH	-3.31365290306572	0.00104833259639164	0.00133917094993602	ENSG00000105953	Sp09
3109	enrichment	Sp09D01	CGGBP1	-3.3172105208921	0.00103560051174007	0.00132318313712608	ENSG00000163320	Sp09
3110	enrichment	Sp09D01	MSRB1	-3.3175921423308	0.00103424333573635	0.00132158720386505	ENSG00000198736	Sp09
3111	enrichment	Sp09D01	CASP2	-3.31919098345831	0.00102857528561889	0.00131448179664342	ENSG00000106144	Sp09
3112	enrichment	Sp09D01	PPP1R1B	-3.31971128023925	0.00102673702557154	0.00131226974779008	ENSG00000131771	Sp09
3113	enrichment	Sp09D01	PGRMC2	-3.32086238034142	0.00102268093496081	0.00130722233687744	ENSG00000164040	Sp09
3114	enrichment	Sp09D01	NLGN4Y	-3.32153219477663	0.00102032760256112	0.00130435061605246	ENSG00000165246	Sp09
3115	enrichment	Sp09D01	TSPAN31	-3.32234115819726	0.00101749210274805	0.00130099790357649	ENSG00000135452	Sp09
3116	enrichment	Sp09D01	YIPF6	-3.324596786578	0.00100962458334638	0.0012910732773441	ENSG00000181704	Sp09
3117	enrichment	Sp09D01	CNP	-3.32637016222876	0.00100347893926035	0.00128348294961893	ENSG00000173786	Sp09
3118	enrichment	Sp09D01	DDX52	-3.32711019359271	0.00100092466931952	0.00128034990922163	ENSG00000278053	Sp09
3119	enrichment	Sp09D01	SPAG9	-3.32779191152022	0.000998577029686958	0.00127748055545448	ENSG00000008294	Sp09
3120	enrichment	Sp09D01	ARL5A	-3.32809189602008	0.000997545594800362	0.00127629459931287	ENSG00000162980	Sp09
3121	enrichment	Sp09D01	PDS5A	-3.32828372825913	0.000996886539200588	0.00127558487981235	ENSG00000121892	Sp09
3122	enrichment	Sp09D01	ETS2	-3.32924685949311	0.000993583744394279	0.00127149181149587	ENSG00000157557	Sp09
3123	enrichment	Sp09D01	NFXL1	-3.33023124006262	0.000990218610531923	0.00126731810236105	ENSG00000170448	Sp09
3124	enrichment	Sp09D01	EFS	-3.33163716313133	0.000985430819022458	0.00126145463482194	ENSG00000100842	Sp09
3125	enrichment	Sp09D01	PPP1R35	-3.33206498394178	0.000983978182501755	0.00125972701655503	ENSG00000160813	Sp09
3126	enrichment	Sp09D01	MYO15B	-3.33321177418237	0.000980094163877948	0.00125488596076748	ENSG00000266714	Sp09
3127	enrichment	Sp09D01	SLC6A1	-3.33557725505025	0.000972127662741531	0.00124481624353359	ENSG00000157103	Sp09
3128	enrichment	Sp09D01	L3MBTL1	-3.33642816379207	0.000969276737606611	0.00124129563348427	ENSG00000185513	Sp09
3129	enrichment	Sp09D01	FAM120AOS	-3.33702622660187	0.000967277621183011	0.00123886526128468	ENSG00000188938	Sp09
3130	enrichment	Sp09D01	SART1	-3.3376029311835	0.000965353535196217	0.00123653048698384	ENSG00000175467	Sp09
3131	enrichment	Sp09D01	PCP4	-3.34066572880429	0.000955194580627713	0.00122364599687455	ENSG00000183036	Sp09
3132	enrichment	Sp09D01	ADAMTS8	-3.34145759010477	0.000952584314608869	0.00122043001950256	ENSG00000134917	Sp09
3133	enrichment	Sp09D01	OTULIN	-3.34284350583188	0.000948031811279329	0.00121485208520857	ENSG00000154124	Sp09
3134	enrichment	Sp09D01	OSGEP	-3.3447972634325	0.000941648457775897	0.00120679865775347	ENSG00000092094	Sp09
3135	enrichment	Sp09D01	B3GNT2	-3.34664127180248	0.000935660429979393	0.00119925023657979	ENSG00000170340	Sp09
3136	enrichment	Sp09D01	RBIS	-3.34805478679004	0.000931094378913131	0.00119352299278736	ENSG00000176731	Sp09
3137	enrichment	Sp09D01	GTF2IRD2	-3.34863213062108	0.000929235374391966	0.00119126493833282	ENSG00000196275	Sp09
3138	enrichment	Sp09D01	AAK1	-3.34973182391162	0.000925704006501717	0.00118686224221117	ENSG00000115977	Sp09
3139	enrichment	Sp09D01	MGAT5B	-3.34981228499879	0.000925446119010308	0.00118665605253839	ENSG00000167889	Sp09
3140	enrichment	Sp09D01	CHCHD5	-3.35041482530271	0.000923517031264089	0.00118430669329733	ENSG00000125611	Sp09
3141	enrichment	Sp09D01	SGPL1	-3.35186148349928	0.000918900710078422	0.00117851040502609	ENSG00000166224	Sp09
3142	enrichment	Sp09D01	SMG6	-3.35232425328127	0.000917428545885971	0.00117674577415339	ENSG00000070366	Sp09
3143	enrichment	Sp09D01	PPIL6	-3.35289797729918	0.000915606465293059	0.00117453190327467	ENSG00000185250	Sp09
3144	enrichment	Sp09D01	SHROOM4	-3.3536409539657	0.000913251869165348	0.00117163438981492	ENSG00000158352	Sp09
3145	enrichment	Sp09D01	SUMO2	-3.35512268473849	0.000908572897922742	0.00116575395435616	ENSG00000188612	Sp09
3146	enrichment	Sp09D01	HOOK2	-3.35545921782444	0.000907513320344561	0.00116451667274192	ENSG00000095066	Sp09
3147	enrichment	Sp09D01	SOCS2	-3.35647784881176	0.00090431316527813	0.00116053206440533	ENSG00000120833	Sp09
3148	enrichment	Sp09D01	CDK6	-3.35687421725213	0.000903070769794798	0.00115905933446104	ENSG00000105810	Sp09
3149	enrichment	Sp09D01	AKAP8L	-3.35699334545032	0.000902697679915266	0.00115870213533853	ENSG00000011243	Sp09
3150	enrichment	Sp09D01	SOCS4	-3.35713841994234	0.000902243524521704	0.00115824079463172	ENSG00000180008	Sp09
3151	enrichment	Sp09D01	FCHSD2	-3.35906753350316	0.000896224647461084	0.00115063498374414	ENSG00000137478	Sp09
3152	enrichment	Sp09D01	PCBD1	-3.35994463966097	0.000893500451796665	0.00114737846882502	ENSG00000166228	Sp09
3153	enrichment	Sp09D01	COL4A5	-3.3637869276342	0.000881657445255875	0.00113228934428544	ENSG00000188153	Sp09
3154	enrichment	Sp09D01	AK3	-3.36486968681427	0.000878346604739323	0.00112815583556821	ENSG00000147853	Sp09
3155	enrichment	Sp09D01	ZNF236	-3.36625739776042	0.00087412023575216	0.00112284542209416	ENSG00000130856	Sp09
3156	enrichment	Sp09D01	SESTD1	-3.36638971020614	0.000873718260751242	0.0011224470090042	ENSG00000187231	Sp09
3157	enrichment	Sp09D01	BEGAIN	-3.36667188726548	0.000872861561620802	0.00112146427649126	ENSG00000183092	Sp09
3158	enrichment	Sp09D01	EPHB1	-3.36731568570126	0.000870909898763145	0.0011190743653962	ENSG00000154928	Sp09
3159	enrichment	Sp09D01	UQCRB	-3.3681851643635	0.00086828054825842	0.00111581306658879	ENSG00000156467	Sp09
3160	enrichment	Sp09D01	SLC13A3	-3.36838507087313	0.000867677067593198	0.00111515476780139	ENSG00000158296	Sp09
3161	enrichment	Sp09D01	ZSWIM6	-3.36852404224863	0.000867257769262801	0.00111473307004918	ENSG00000130449	Sp09
3162	enrichment	Sp09D01	TAB3	-3.36925023254769	0.00086506981117909	0.00111203769102675	ENSG00000157625	Sp09
3163	enrichment	Sp09D01	DHTKD1	-3.3701313131815	0.000862422090888836	0.00110875066369923	ENSG00000181192	Sp09
3164	enrichment	Sp09D01	LACTB	-3.37469753252783	0.000848820871604803	0.00109137938108632	ENSG00000103642	Sp09
3165	enrichment	Sp09D01	ADH5	-3.37514354882545	0.000847503120475691	0.00108979968947253	ENSG00000197894	Sp09
3166	enrichment	Sp09D01	SNX7	-3.37568482527958	0.000845906486874843	0.00108786101431148	ENSG00000162627	Sp09
3167	enrichment	Sp09D01	RRP9	-3.3761940211391	0.000844407044590548	0.00108616120792503	ENSG00000114767	Sp09
3168	enrichment	Sp09D01	KDM1B	-3.3763511565375	0.000843944824679839	0.00108568088832064	ENSG00000165097	Sp09
3169	enrichment	Sp09D01	PCDHGA1	-3.37673827139967	0.000842807117822673	0.0010843314055338	ENSG00000204956	Sp09
3170	enrichment	Sp09D01	CAPN15	-3.37734926822487	0.000841014345978913	0.00108213876219263	ENSG00000103326	Sp09
3171	enrichment	Sp09D01	PSAT1	-3.37854804779039	0.000837507247647326	0.00107773958973564	ENSG00000135069	Sp09
3172	enrichment	Sp09D01	PDGFB	-3.37855105478228	0.000837498467697767	0.00107773958973564	ENSG00000100311	Sp09
3173	enrichment	Sp09D01	BET1	-3.38413742227835	0.000821334566027106	0.00105726177421095	ENSG00000105829	Sp09
3174	enrichment	Sp09D01	XAB2	-3.38453671051468	0.000820190460877892	0.00105590020895453	ENSG00000076924	Sp09
3175	enrichment	Sp09D01	COMMD4	-3.38479004293762	0.000819465343056905	0.00105507781136079	ENSG00000140365	Sp09
3176	enrichment	Sp09D01	MRO	-3.38642220181545	0.000814807907738679	0.00104919177081371	ENSG00000134042	Sp09
3177	enrichment	Sp09D01	DPP10-AS1	-3.38778424025154	0.000810940190407193	0.0010443214819054	ENSG00000235026	Sp09
3178	enrichment	Sp09D01	ZNF384	-3.38810425655139	0.000810033943699768	0.00104326432382318	ENSG00000126746	Sp09
3179	enrichment	Sp09D01	ZNF791	-3.38852844030911	0.000808834164048935	0.00104182885423014	ENSG00000173875	Sp09
3180	enrichment	Sp09D01	DAPK1	-3.38887262336289	0.000807861880664433	0.00104068614237331	ENSG00000196730	Sp09
3181	enrichment	Sp09D01	WARS	-3.38995194369771	0.000804819974446013	0.00103687682449178	ENSG00000140105	Sp09
3182	enrichment	Sp09D01	RXRB	-3.39135278411131	0.000800887848791378	0.00103191968291258	ENSG00000204231	Sp09
3183	enrichment	Sp09D01	DDOST	-3.39224495280415	0.000798392905550529	0.00102881345740015	ENSG00000244038	Sp09
3184	enrichment	Sp09D01	FBXW5	-3.39236403888975	0.000798060431437315	0.00102849344026156	ENSG00000159069	Sp09
3185	enrichment	Sp09D01	PPM1D	-3.39262758711485	0.000797325095653638	0.00102765411643287	ENSG00000170836	Sp09
3186	enrichment	Sp09D01	DESI1	-3.39394529903346	0.000793657973416944	0.00102303550453629	ENSG00000100418	Sp09
3187	enrichment	Sp09D01	KIAA1671	-3.39438904106878	0.000792426610136408	0.00102155597478831	ENSG00000197077	Sp09
3188	enrichment	Sp09D01	CREBZF	-3.39469675570149	0.000791573763728441	0.00102056414908038	ENSG00000137504	Sp09
3189	enrichment	Sp09D01	USP28	-3.39572670762985	0.000788725429202776	0.00101699908996983	ENSG00000048028	Sp09
3190	enrichment	Sp09D01	ZFAND1	-3.39623096494453	0.000787334395424673	0.00101531255106188	ENSG00000104231	Sp09
3191	enrichment	Sp09D01	SUN2	-3.39884205922572	0.000780168040009544	0.00100617726438619	ENSG00000100242	Sp09
3192	enrichment	Sp09D01	FBXO9	-3.39931086063543	0.000778887842635565	0.00100463218782652	ENSG00000112146	Sp09
3193	enrichment	Sp09D01	CCAR1	-3.39972425145136	0.000777760587165015	0.00100328407492796	ENSG00000060339	Sp09
3194	enrichment	Sp09D01	SRRD	-3.40184114716247	0.00077201195571727	0.000995973634301775	ENSG00000100104	Sp09
3195	enrichment	Sp09D01	TTC1	-3.40292483704193	0.000769084467580988	0.000992301595374942	ENSG00000113312	Sp09
3196	enrichment	Sp09D01	C3orf38	-3.40301942707393	0.000768829433761161	0.000992077245907768	ENSG00000179021	Sp09
3197	enrichment	Sp09D01	NIFK	-3.4035715202814	0.000767342453703467	0.000990263010295037	ENSG00000155438	Sp09
3198	enrichment	Sp09D01	RNF19A	-3.40359315286621	0.00076728424429098	0.000990263010295037	ENSG00000034677	Sp09
3199	enrichment	Sp09D01	LSM3	-3.40518809711136	0.000763003874408028	0.000984871963323634	ENSG00000170860	Sp09
3200	enrichment	Sp09D01	GAK	-3.40535819741242	0.000762548692371161	0.000984388359475971	ENSG00000178950	Sp09
3201	enrichment	Sp09D01	AIFM3	-3.40612350674329	0.000760503888075352	0.000981852363683723	ENSG00000183773	Sp09
3202	enrichment	Sp09D01	CCNL1	-3.40628058755258	0.000760084822913261	0.000981414972551184	ENSG00000163660	Sp09
3203	enrichment	Sp09D01	FAM174B	-3.40659530971528	0.000759245845857096	0.000980435245125488	ENSG00000185442	Sp09
3204	enrichment	Sp09D01	SEMA3B-AS1	-3.40671780683994	0.000758919530480024	0.00098011739489946	ENSG00000232352	Sp09
3205	enrichment	Sp09D01	MAPK1IP1L	-3.40735623377495	0.000757220968308063	0.000978027082679986	ENSG00000168175	Sp09
3206	enrichment	Sp09D01	CAPN1	-3.40753044713947	0.000756758083085211	0.000977532498490776	ENSG00000014216	Sp09
3207	enrichment	Sp09D01	ACY3	-3.40797380470493	0.000755581272805194	0.000976115508828436	ENSG00000132744	Sp09
3208	enrichment	Sp09D01	GPD1L	-3.4080313934483	0.000755428539648302	0.000976021337687644	ENSG00000152642	Sp09
3209	enrichment	Sp09D01	MLXIP	-3.40939758111991	0.000751813668187441	0.000971453556029116	ENSG00000175727	Sp09
3210	enrichment	Sp09D01	PLPP5	-3.41000986109363	0.000750198850393335	0.000969469444615065	ENSG00000147535	Sp09
3211	enrichment	Sp09D01	APH1A	-3.41032413971002	0.000749371235354348	0.000968502310202653	ENSG00000117362	Sp09
3212	enrichment	Sp09D01	SLC25A20	-3.41063448387779	0.000748554817984713	0.000967549444899886	ENSG00000178537	Sp09
3213	enrichment	Sp09D01	PRMT3	-3.411468718261	0.000746364326812557	0.000964820122161733	ENSG00000185238	Sp09
3214	enrichment	Sp09D01	LLGL1	-3.41207474843041	0.000744776798546971	0.000962869750659552	ENSG00000131899	Sp09
3215	enrichment	Sp09D01	OLR1	-3.4148256796335	0.000737610155973154	0.000953705357670207	ENSG00000173391	Sp09
3216	enrichment	Sp09D01	NUTF2	-3.41520294182368	0.000736632361576726	0.000952541846866456	ENSG00000102898	Sp09
3217	enrichment	Sp09D01	LSS	-3.4158756761017	0.000734891761452001	0.000950391598831135	ENSG00000160285	Sp09
3218	enrichment	Sp09D01	KCNAB1	-3.41617075703246	0.000734129496088029	0.000949506251552703	ENSG00000169282	Sp09
3219	enrichment	Sp09D01	IDI1	-3.41763528205839	0.000730357190680563	0.000944827159372474	ENSG00000067064	Sp09
3220	enrichment	Sp09D01	C1orf35	-3.41792512047062	0.000729612778100317	0.00094396403982182	ENSG00000143793	Sp09
3221	enrichment	Sp09D01	PTPRU	-3.4198131131761	0.00072478103110374	0.000937812034847928	ENSG00000060656	Sp09
3222	enrichment	Sp09D01	SMARCD1	-3.42012526274833	0.000723985064045148	0.000936881275320412	ENSG00000066117	Sp09
3223	enrichment	Sp09D01	EIF3D	-3.42040052391741	0.000723283838372711	0.000936072932892907	ENSG00000100353	Sp09
3224	enrichment	Sp09D01	PPP1R15B	-3.42209565308293	0.000718979476298723	0.000930600751482465	ENSG00000158615	Sp09
3225	enrichment	Sp09D01	DENND10	-3.42243825778845	0.000718112428628019	0.000929576920793894	ENSG00000119979	Sp09
3226	enrichment	Sp09D01	WIPI1	-3.42317518677867	0.000716250753310825	0.000927265218598416	ENSG00000070540	Sp09
3227	enrichment	Sp09D01	HMGN4	-3.4232930573113	0.000715953400166758	0.00092697842798545	ENSG00000182952	Sp09
3228	enrichment	Sp09D01	UPF1	-3.42468963048807	0.000712439019443895	0.000922623624226866	ENSG00000005007	Sp09
3229	enrichment	Sp09D01	FAM177A1	-3.4255177448099	0.000710362745889487	0.000920032267030297	ENSG00000151327	Sp09
3230	enrichment	Sp09D01	PET100	-3.42553931982231	0.00071030872800502	0.000920032267030297	ENSG00000229833	Sp09
3231	enrichment	Sp09D01	HEIH	-3.42571292712951	0.000709874202839384	0.000919594376360227	ENSG00000278970	Sp09
3232	enrichment	Sp09D01	PARP6	-3.42610586689967	0.000708891623246267	0.000918418831516067	ENSG00000137817	Sp09
3233	enrichment	Sp09D01	TRIB2	-3.42638706503095	0.000708189243503459	0.00091760609452356	ENSG00000071575	Sp09
3234	enrichment	Sp09D01	LSM5	-3.4271361506579	0.000706321341529861	0.000915282849290073	ENSG00000106355	Sp09
3235	enrichment	Sp09D01	KCTD7	-3.42833989279549	0.000703329359373595	0.000911502323581278	ENSG00000243335	Sp09
3236	enrichment	Sp09D01	TSG101	-3.42890776228598	0.000701921996885431	0.000909774852833375	ENSG00000074319	Sp09
3237	enrichment	Sp09D01	UBXN2A	-3.42962621324722	0.000700145216196894	0.000907568154809355	ENSG00000173960	Sp09
3238	enrichment	Sp09D01	RPP30	-3.43190976903169	0.000694525690558759	0.000900379275406238	ENSG00000148688	Sp09
3239	enrichment	Sp09D01	IFI27L2	-3.43268670676108	0.00069262338125699	0.000898008360999757	ENSG00000119632	Sp09
3240	enrichment	Sp09D01	CTTNBP2NL	-3.43319968507843	0.000691370039203166	0.000896478439675297	ENSG00000143079	Sp09
3241	enrichment	Sp09D01	RFC1	-3.43478086168765	0.000687520129522077	0.00089158094657976	ENSG00000035928	Sp09
3242	enrichment	Sp09D01	AL353709.1	-3.43521035334889	0.00068647785273111	0.000890323758713964	ENSG00000287364	Sp09
3243	enrichment	Sp09D01	USP37	-3.43606013000181	0.000684419992190828	0.000887843209309515	ENSG00000135913	Sp09
3244	enrichment	Sp09D01	TNRC6C	-3.43793764106165	0.000679893747095418	0.000882158889645669	ENSG00000078687	Sp09
3245	enrichment	Sp09D01	REV1	-3.43808159038747	0.000679547876012779	0.000881803713433417	ENSG00000135945	Sp09
3246	enrichment	Sp09D01	LSM14A	-3.43829692285209	0.000679030797698518	0.000881226274083268	ENSG00000257103	Sp09
3247	enrichment	Sp09D01	INF2	-3.43872122329526	0.000678013000359612	0.000879998824651901	ENSG00000203485	Sp09
3248	enrichment	Sp09D01	CNTNAP4	-3.43921229855806	0.000676836806420791	0.000878565508440663	ENSG00000152910	Sp09
3249	enrichment	Sp09D01	AMT	-3.43950407487805	0.000676138864982722	0.000877752747628096	ENSG00000145020	Sp09
3250	enrichment	Sp09D01	AP3M2	-3.44120250750403	0.000672089480694308	0.00087258856218011	ENSG00000070718	Sp09
3251	enrichment	Sp09D01	IPPK	-3.44207198819864	0.00067002525989698	0.000870000934916684	ENSG00000127080	Sp09
3252	enrichment	Sp09D01	EPM2AIP1	-3.44402053313952	0.000665420756752415	0.000864205752820384	ENSG00000178567	Sp09
3253	enrichment	Sp09D01	FBXW4	-3.44599323559096	0.000660789319940088	0.000858281920555416	ENSG00000107829	Sp09
3254	enrichment	Sp09D01	ZNF566	-3.4477345010374	0.000656726305205503	0.000853095216357165	ENSG00000186017	Sp09
3255	enrichment	Sp09D01	ADORA2B	-3.44786396507518	0.00065642515280014	0.000852794632622924	ENSG00000170425	Sp09
3256	enrichment	Sp09D01	CYB5R1	-3.44801257539396	0.000656079622530726	0.000852436325373379	ENSG00000159348	Sp09
3257	enrichment	Sp09D01	SLC39A13	-3.44830249625505	0.000655406024047392	0.000851651641579439	ENSG00000165915	Sp09
3258	enrichment	Sp09D01	ZFAS1	-3.44907504289837	0.00065361425533065	0.000849413657001934	ENSG00000177410	Sp09
3259	enrichment	Sp09D01	YIPF3	-3.45066368695564	0.00064994409669192	0.000844733848826146	ENSG00000137207	Sp09
3260	enrichment	Sp09D01	MBD6	-3.45080768888496	0.00064961237126915	0.000844392476211095	ENSG00000166987	Sp09
3261	enrichment	Sp09D01	MRPL1	-3.45140934392364	0.000648228100079999	0.00084268274388324	ENSG00000169288	Sp09
3262	enrichment	Sp09D01	MAP3K11	-3.45150251357679	0.000648013984779762	0.000842493987443645	ENSG00000173327	Sp09
3263	enrichment	Sp09D01	CEP57	-3.45384085367731	0.000642661805628397	0.000835624396278149	ENSG00000166037	Sp09
3264	enrichment	Sp09D01	UBE2G2	-3.45545604222273	0.00063898900806212	0.000830937200676461	ENSG00000184787	Sp09
3265	enrichment	Sp09D01	ZNF704	-3.45632230136456	0.000637027308422132	0.000828474345261762	ENSG00000164684	Sp09
3266	enrichment	Sp09D01	CYLD	-3.45674528439274	0.000636071484400889	0.000827319278306295	ENSG00000083799	Sp09
3267	enrichment	Sp09D01	STAG2	-3.45686691866188	0.000635796873237924	0.000827050093140416	ENSG00000101972	Sp09
3268	enrichment	Sp09D01	FASTK	-3.45815056285274	0.000632905569614041	0.00082337667218598	ENSG00000164896	Sp09
3269	enrichment	Sp09D01	MPRIP	-3.45815621729855	0.000632892860690483	0.00082337667218598	ENSG00000133030	Sp09
3270	enrichment	Sp09D01	NTRK2	-3.45844718207118	0.000632239210843167	0.000822684869883737	ENSG00000148053	Sp09
3271	enrichment	Sp09D01	U91328.1	-3.45856120721753	0.00063198322661996	0.000822439317162978	ENSG00000272462	Sp09
3272	enrichment	Sp09D01	GDAP2	-3.45856760346462	0.000631968870042755	0.000822439317162978	ENSG00000196505	Sp09
3273	enrichment	Sp09D01	SLC25A36	-3.45895818946833	0.000631092765438003	0.000821455393683942	ENSG00000114120	Sp09
3274	enrichment	Sp09D01	SLN	-3.45898457622856	0.000631033619561867	0.000821455393683942	ENSG00000170290	Sp09
3275	enrichment	Sp09D01	MRPL46	-3.46064010846369	0.000627333099050061	0.000816822572785919	ENSG00000259494	Sp09
3276	enrichment	Sp09D01	BAIAP2-DT	-3.46130191846562	0.000625859479534233	0.00081499064095718	ENSG00000226137	Sp09
3277	enrichment	Sp09D01	PSMC6	-3.46150088986654	0.00062541707338012	0.00081450130202109	ENSG00000100519	Sp09
3278	enrichment	Sp09D01	VAV2	-3.4622084299977	0.000623846250894742	0.000812542128402751	ENSG00000160293	Sp09
3279	enrichment	Sp09D01	CKLF	-3.46221429848607	0.000623833237607698	0.000812542128402751	ENSG00000217555	Sp09
3280	enrichment	Sp09D01	PFKL	-3.46237553432112	0.0006234757988372	0.00081231926257964	ENSG00000141959	Sp09
3281	enrichment	Sp09D01	UQCRC2	-3.46296186614903	0.000622177592560302	0.000810714247393913	ENSG00000140740	Sp09
3282	enrichment	Sp09D01	NUBP2	-3.46440740854447	0.000618987791071717	0.000806643827507914	ENSG00000095906	Sp09
3283	enrichment	Sp09D01	CACUL1	-3.46815632807	0.000610786407602739	0.000796040920356448	ENSG00000151893	Sp09
3284	enrichment	Sp09D01	FZD4	-3.46944512814557	0.00060799051133967	0.000792566005665116	ENSG00000174804	Sp09
3285	enrichment	Sp09D01	PDPR	-3.47022388979067	0.000606306891918424	0.000790455556542896	ENSG00000090857	Sp09
3286	enrichment	Sp09D01	CENPS	-3.47032872237315	0.000606080585891337	0.000790244791224573	ENSG00000175279	Sp09
3287	enrichment	Sp09D01	HMGCS1	-3.47144426070904	0.000603677322886218	0.000787195229043628	ENSG00000112972	Sp09
3288	enrichment	Sp09D01	ZNF76	-3.47164836293574	0.000603238581047335	0.000786707025101736	ENSG00000065029	Sp09
3289	enrichment	Sp09D01	SRSF11	-3.47220568941439	0.000602042061573094	0.000785230364102323	ENSG00000116754	Sp09
3290	enrichment	Sp09D01	RNF130	-3.47242971976733	0.000601561718911075	0.000784687581486117	ENSG00000113269	Sp09
3291	enrichment	Sp09D01	CENPP	-3.4738913407515	0.000598436656148435	0.000780777814451933	ENSG00000188312	Sp09
3292	enrichment	Sp09D01	POLR2C	-3.47436858293143	0.00059741956932773	0.000779534020176273	ENSG00000102978	Sp09
3293	enrichment	Sp09D01	NUMA1	-3.47589393131967	0.000594179623925315	0.000775389186858132	ENSG00000137497	Sp09
3294	enrichment	Sp09D01	C5orf24	-3.47808960701975	0.000589544724983213	0.00076942289558234	ENSG00000181904	Sp09
3295	enrichment	Sp09D01	FOXRED2	-3.47855489085671	0.000588566903247944	0.000768228741427089	ENSG00000100350	Sp09
3296	enrichment	Sp09D01	PTPN14	-3.47968547457506	0.000586197237253935	0.000765217429303722	ENSG00000152104	Sp09
3297	enrichment	Sp09D01	SNHG16	-3.47978091349008	0.000585997609809091	0.000765038528397708	ENSG00000163597	Sp09
3298	enrichment	Sp09D01	PYDC1	-3.48042730325651	0.000584647245119253	0.00076335710472956	ENSG00000169900	Sp09
3299	enrichment	Sp09D01	GSR	-3.48156403661008	0.000582279573773501	0.000760346911918506	ENSG00000104687	Sp09
3300	enrichment	Sp09D01	MFF	-3.48353500834426	0.000578195554145419	0.000755094610557392	ENSG00000168958	Sp09
3301	enrichment	Sp09D01	TUG1	-3.48473275488422	0.00057572684012696	0.000752031266219905	ENSG00000253352	Sp09
3302	enrichment	Sp09D01	E2F4	-3.4853212802789	0.000574517430954279	0.00075053169410302	ENSG00000205250	Sp09
3303	enrichment	Sp09D01	GMNN	-3.48556056532779	0.000574026385030743	0.000749970349150457	ENSG00000112312	Sp09
3304	enrichment	Sp09D01	ZNF664	-3.48662933774185	0.000571837910609165	0.000747190942410971	ENSG00000179195	Sp09
3305	enrichment	Sp09D01	PBRM1	-3.48699703589896	0.000571086800694608	0.000746289271885792	ENSG00000163939	Sp09
3306	enrichment	Sp09D01	NUP160	-3.48776183277078	0.000569527481567388	0.000744331137712349	ENSG00000030066	Sp09
3307	enrichment	Sp09D01	ANKRD34C	-3.48935732444589	0.000566287312270605	0.000740175600610302	ENSG00000235711	Sp09
3308	enrichment	Sp09D01	VIPR2	-3.48948704260486	0.000566024637253947	0.000739911376222145	ENSG00000106018	Sp09
3309	enrichment	Sp09D01	RIPOR2	-3.49159696562913	0.000561768102474833	0.000734425735510088	ENSG00000111913	Sp09
3310	enrichment	Sp09D01	GORASP1	-3.49161574574616	0.000561730350641393	0.000734425735510088	ENSG00000114745	Sp09
3311	enrichment	Sp09D01	ASB2	-3.49173092139058	0.000561498876267702	0.000734230801408991	ENSG00000100628	Sp09
3312	enrichment	Sp09D01	DDX27	-3.49197529928029	0.000561008033379036	0.000733667437746974	ENSG00000124228	Sp09
3313	enrichment	Sp09D01	SPOUT1	-3.49270109997659	0.000559552601424879	0.000731842361444222	ENSG00000198917	Sp09
3314	enrichment	Sp09D01	PLEKHO1	-3.49369519759869	0.000557564898031318	0.000729320658937819	ENSG00000023902	Sp09
3315	enrichment	Sp09D01	THOC1	-3.49460374703191	0.00055575403483964	0.000727029756652178	ENSG00000079134	Sp09
3316	enrichment	Sp09D01	UBE2O	-3.49623269805286	0.000552521098125966	0.000722877827974094	ENSG00000175931	Sp09
3317	enrichment	Sp09D01	CDK5RAP2	-3.49660431088432	0.000551786039770866	0.000721993399999876	ENSG00000136861	Sp09
3318	enrichment	Sp09D01	NANOS1	-3.49761264355128	0.000549796147865002	0.000719466699598549	ENSG00000188613	Sp09
[truncated: 55,595 more rows]
