# Supplementary material for: Integrated single cell and unsupervised spatial transcriptomic analysis defines molecular anatomy of the human dorsolateral prefrontal cortex
Source: bioRxiv. 2023 Feb 15:2023.02.15.528722. Preprint. [Version 1] doi: 10.1101/2023.02.15.528722 (PMC9949126; doi:10.1101/2023.02.15.528722)
Supplement: Supplement 11 [file media-11.csv]

top	model_type	test	gene	stat	pval	fdr	ensembl
1	enrichment	anterior	C5orf63	12.1511824657189	3.2942336959844e-27	4.02720069334093e-23	ENSG00000164241
2	enrichment	anterior	GPM6A	11.7226651425703	9.18051601488059e-26	5.61159041409576e-22	ENSG00000150625
3	enrichment	anterior	SEC62	10.6043414734937	4.52675855426388e-22	1.84465411086253e-18	ENSG00000008952
4	enrichment	anterior	MTRNR2L10	9.02005219794208	4.2443525868195e-17	7.41245862483833e-14	ENSG00000256045
5	enrichment	anterior	MTRNR2L1	8.521144966942	1.29649119192066e-15	1.584960482123e-12	ENSG00000256618
6	enrichment	anterior	MTRNR2L3	7.96224013512791	5.26466777686663e-14	4.95081258247651e-11	ENSG00000256222
7	enrichment	anterior	HSP90AA1	7.95024766646134	5.69123981283869e-14	4.96967190799664e-11	ENSG00000080824
8	enrichment	anterior	HSP90AB1	7.76535371311972	1.87538308655373e-13	1.52843721554129e-10	ENSG00000096384
9	enrichment	anterior	BASP1	7.66476751121997	3.56281775058064e-13	2.72221543755302e-10	ENSG00000176788
10	enrichment	anterior	TMBIM6	7.31846039067692	3.12161204949314e-12	1.90808536525268e-09	ENSG00000139644
11	enrichment	anterior	RAC1	7.11146002888152	1.10862334593106e-11	5.64705016833633e-09	ENSG00000136238
12	enrichment	anterior	CELF4	6.92998391823383	3.30363853169031e-11	1.55334542499669e-08	ENSG00000101489
13	enrichment	anterior	LMO4	6.84396530720123	5.50781022778553e-11	2.40474928695279e-08	ENSG00000143013
14	enrichment	anterior	HNRNPL	6.76355111246281	8.84816673183634e-11	3.48219603287245e-08	ENSG00000104824
15	enrichment	anterior	MORF4L1	6.75849099841175	9.11495076089313e-11	3.48219603287245e-08	ENSG00000185787
16	enrichment	anterior	NFIX	6.72402741932942	1.11545175217489e-10	4.01070519715826e-08	ENSG00000008441
17	enrichment	anterior	ZYG11B	6.67990038352018	1.44311767853582e-10	4.76813881624334e-08	ENSG00000162378
18	enrichment	anterior	NUCKS1	6.64809092209151	1.73630470821635e-10	5.4426474507551e-08	ENSG00000069275
19	enrichment	anterior	MTRNR2L6	6.61177299575009	2.14299346821005e-10	6.33174262998461e-08	ENSG00000270672
20	enrichment	anterior	PCBP1	6.59156608332363	2.40838813548492e-10	6.84710347821005e-08	ENSG00000169564
21	enrichment	anterior	ACTN4	6.52521181035562	3.52772324109136e-10	9.10976782248123e-08	ENSG00000130402
22	enrichment	anterior	TSPYL4	6.52279949019281	3.57684135361226e-10	9.10976782248123e-08	ENSG00000187189
23	enrichment	anterior	MARCKS	6.48997789165349	4.31574139024885e-10	1.03450859795671e-07	ENSG00000277443
24	enrichment	anterior	PSIP1	6.48020433168454	4.56338369125499e-10	1.07283395433831e-07	ENSG00000164985
25	enrichment	anterior	MT-ND4	6.46876837230631	4.87089343171334e-10	1.12352211703199e-07	ENSG00000198886
26	enrichment	anterior	MTRNR2L11	6.35981044455661	9.03093545050972e-10	1.97148546218717e-07	ENSG00000270188
27	enrichment	anterior	PRKAR1A	6.2912160787075	1.32716194228723e-09	2.74992453295956e-07	ENSG00000108946
28	enrichment	anterior	YWHAB	6.2388310393023	1.77730545075891e-09	3.56189494025043e-07	ENSG00000166913
29	enrichment	anterior	RTF1	6.21880983809912	1.9862975779411e-09	3.91653030489192e-07	ENSG00000137815
30	enrichment	anterior	NAP1L2	6.0549620341997	4.88752503543764e-09	8.29861021642016e-07	ENSG00000186462
31	enrichment	anterior	AL035078.1	5.97257399054338	7.63724951028209e-09	1.22849177977893e-06	ENSG00000254584
32	enrichment	anterior	TUBA1A	5.7681682353609	2.26819182164988e-08	3.30102916900831e-06	ENSG00000167552
33	enrichment	anterior	EIF5B	5.69585001922528	3.31203199397021e-08	4.54904525028911e-06	ENSG00000158417
34	enrichment	anterior	APP	5.66447572819397	3.89902526342702e-08	5.07080679206332e-06	ENSG00000142192
35	enrichment	anterior	SERINC1	5.65852895480297	4.02119658131393e-08	5.13783198175267e-06	ENSG00000111897
36	enrichment	anterior	MTRNR2L12	5.65523647994709	4.09043505951943e-08	5.13783198175267e-06	ENSG00000269028
37	enrichment	anterior	HMGB1	5.59152810843643	5.683460860872e-08	6.81179500236865e-06	ENSG00000189403
38	enrichment	anterior	ANKRD12	5.56599081071176	6.47946924721062e-08	7.69043801428639e-06	ENSG00000101745
39	enrichment	anterior	ATP2B1	5.53889585295591	7.44268639216656e-08	8.74873472540733e-06	ENSG00000070961
40	enrichment	anterior	UBQLN2	5.53184466018228	7.71539830924198e-08	8.93704906841248e-06	ENSG00000188021
41	enrichment	anterior	RPL7	5.5309902407811	7.74909776075029e-08	8.93704906841248e-06	ENSG00000147604
42	enrichment	anterior	ARL6IP1	5.46847926104991	1.06450630433499e-07	1.19390730004543e-05	ENSG00000170540
43	enrichment	anterior	MT-ND2	5.44916522664245	1.17360244575371e-07	1.27707532512997e-05	ENSG00000198763
44	enrichment	anterior	MAPRE2	5.41416977680709	1.39963605091007e-07	1.45004667138777e-05	ENSG00000166974
45	enrichment	anterior	CTNNB1	5.40079450311408	1.49676975647114e-07	1.53764792208905e-05	ENSG00000168036
46	enrichment	anterior	MAGEH1	5.39906412297357	1.50980540985833e-07	1.53811426129317e-05	ENSG00000187601
47	enrichment	anterior	G3BP2	5.29269038587087	2.56277507930866e-07	2.4865020114721e-05	ENSG00000138757
48	enrichment	anterior	SYT1	5.27503204936204	2.79593372627134e-07	2.67033514091149e-05	ENSG00000067715
49	enrichment	anterior	UBE2Z	5.26648023217367	2.91613235466179e-07	2.72394936575866e-05	ENSG00000159202
50	enrichment	anterior	MAP1B	5.25758309639089	3.04650752527756e-07	2.8002672553773e-05	ENSG00000131711
51	enrichment	anterior	MALAT1	5.21971968330092	3.66750485365523e-07	3.22555732632628e-05	ENSG00000251562
52	enrichment	anterior	MT-ATP6	5.18515165430262	4.3405652610638e-07	3.77515003211141e-05	ENSG00000198899
53	enrichment	anterior	PPP3CA	5.17488544820228	4.56255584181028e-07	3.8840485350136e-05	ENSG00000138814
54	enrichment	anterior	TMX4	5.1650784517038	4.78488025574472e-07	4.03414904320546e-05	ENSG00000125827
55	enrichment	anterior	MT-CO3	5.13217000214085	5.61038198543354e-07	4.63425133594088e-05	ENSG00000198938
56	enrichment	anterior	ZC3H6	5.1168633203914	6.03989764180806e-07	4.82599664517017e-05	ENSG00000188177
57	enrichment	anterior	ZMIZ1	5.03099128840832	9.1079792992561e-07	6.66736807984466e-05	ENSG00000108175
58	enrichment	anterior	MTPN	5.01545912615711	9.8049444261854e-07	7.09262991775837e-05	ENSG00000105887
59	enrichment	anterior	MT-CYB	4.97354497738591	1.19532566235881e-06	8.3502035556208e-05	ENSG00000198727
60	enrichment	anterior	RNF11	4.95873771884709	1.28159717546695e-06	8.82982212577975e-05	ENSG00000123091
61	enrichment	anterior	SYP	4.94889941623603	1.34221674065956e-06	9.06552467102933e-05	ENSG00000102003
62	enrichment	anterior	SOBP	4.8584616200375	2.04598308317776e-06	0.000126965193867249	ENSG00000112320
63	enrichment	anterior	NAP1L3	4.82443599734128	2.39395008401768e-06	0.000143460979299589	ENSG00000186310
64	enrichment	anterior	EID1	4.79104285791815	2.79063838830749e-06	0.000162325867966158	ENSG00000255302
65	enrichment	anterior	NEGR1	4.78219501654695	2.90594566473454e-06	0.000165233422099441	ENSG00000172260
66	enrichment	anterior	EIF4A2	4.77687960497884	2.97741382746595e-06	0.000167736792814614	ENSG00000156976
67	enrichment	anterior	PABPC1	4.76939902620254	3.08087294073348e-06	0.000172742064005961	ENSG00000070756
68	enrichment	anterior	MT-ND1	4.76787699545523	3.10234373289762e-06	0.000172742064005961	ENSG00000198888
69	enrichment	anterior	CYP51A1	4.76425303840713	3.15404835390679e-06	0.000172742064005961	ENSG00000001630
70	enrichment	anterior	EIF3E	4.7367821571747	3.57393959795662e-06	0.000190792190327597	ENSG00000104408
71	enrichment	anterior	YWHAE	4.68568608573241	4.50261242699148e-06	0.000233239139491402	ENSG00000108953
72	enrichment	anterior	LINC01322	4.67014832910707	4.82840806669696e-06	0.00024492650877747	ENSG00000244128
73	enrichment	anterior	DDX24	4.63071039283027	5.76053260535425e-06	0.000285111380973505	ENSG00000089737
74	enrichment	anterior	MT-ND4L	4.61545839445736	6.16559061026652e-06	0.000299104544486144	ENSG00000212907
75	enrichment	anterior	PIK3R1	4.57571816880572	7.3538905782565e-06	0.000351177001246819	ENSG00000145675
76	enrichment	anterior	PTMA	4.57222467978398	7.46829396983032e-06	0.000353875557291379	ENSG00000187514
77	enrichment	anterior	GHITM	4.56951564945264	7.55818452847287e-06	0.000354137810742577	ENSG00000165678
78	enrichment	anterior	DPYSL2	4.56446829972077	7.72844756041189e-06	0.000359133101556685	ENSG00000092964
79	enrichment	anterior	RPL23	4.559484078118	7.90019694018333e-06	0.000361266792182424	ENSG00000125691
80	enrichment	anterior	NRXN1	4.55807689668566	7.94934700180548e-06	0.000361266792182424	ENSG00000179915
81	enrichment	anterior	VAMP2	4.50719493473936	9.93787888942274e-06	0.000433907061866598	ENSG00000220205
82	enrichment	anterior	PCDH9	4.47565130786202	1.14019789393951e-05	0.000482315545100711	ENSG00000184226
83	enrichment	anterior	SET	4.43649598593599	1.35087918066044e-05	0.000559813490968607	ENSG00000119335
84	enrichment	anterior	MT-ATP8	4.42888691361297	1.39594373499969e-05	0.000570749570580975	ENSG00000228253
85	enrichment	anterior	MT-ND3	4.39297561559384	1.62881207635714e-05	0.000642329923660196	ENSG00000198840
86	enrichment	anterior	DNAJA2	4.38021623784158	1.72018467357938e-05	0.000669721580716813	ENSG00000069345
87	enrichment	anterior	C1QTNF4	4.36230476387113	1.85677797452828e-05	0.000704941327285969	ENSG00000172247
88	enrichment	anterior	SV2B	4.33430685862234	2.09131644117363e-05	0.0007680800153183	ENSG00000185518
89	enrichment	anterior	TACC1	4.32681346764865	2.15874832050323e-05	0.000790140665214133	ENSG00000147526
90	enrichment	anterior	CANX	4.32275127723801	2.1961684123442e-05	0.000799052346455591	ENSG00000127022
91	enrichment	anterior	CYB5R3	4.30266768122565	2.39048281245181e-05	0.000856998603584263	ENSG00000100243
92	enrichment	anterior	MT-ND5	4.29484125567081	2.47057382636715e-05	0.000867895546762597	ENSG00000198786
93	enrichment	anterior	SPRYD3	4.28245196329411	2.60263074489302e-05	0.000901336001595389	ENSG00000167778
94	enrichment	anterior	GABRB1	4.27597231848369	2.67435960368951e-05	0.000915799612187793	ENSG00000163288
95	enrichment	anterior	TAX1BP1	4.27410107706353	2.69542337819337e-05	0.000920434379843965	ENSG00000106052
96	enrichment	anterior	MTRNR2L8	4.23253181535341	3.20638822632691e-05	0.00106769254639065	ENSG00000255823
97	enrichment	anterior	SERPINI1	4.22765324798721	3.2720954498421e-05	0.00107623760448212	ENSG00000163536
98	enrichment	anterior	OPTN	4.22738822322355	3.27570154564773e-05	0.00107623760448212	ENSG00000123240
99	enrichment	anterior	ADCY2	4.21803337996052	3.40544990901357e-05	0.00109988880693164	ENSG00000078295
100	enrichment	anterior	PPP3R1	4.20625948930268	3.57573635438115e-05	0.0011354123878522	ENSG00000221823
101	enrichment	anterior	NFIC	4.19899338411841	3.68485233287294e-05	0.00116297100660605	ENSG00000141905
102	enrichment	anterior	PPIG	4.14346825828055	4.63014254637786e-05	0.00140107655023439	ENSG00000138398
103	enrichment	anterior	RCN2	4.14231365475299	4.65206340902978e-05	0.00140239238009609	ENSG00000117906
104	enrichment	anterior	BRD4	4.14203156943787	4.65743399851954e-05	0.00140239238009609	ENSG00000141867
105	enrichment	anterior	SEPTIN7	4.11160445266978	5.27276914897438e-05	0.00155015580321452	ENSG00000122545
106	enrichment	anterior	FBXW7	4.0940379237461	5.66252627104407e-05	0.0016442846475894	ENSG00000109670
107	enrichment	anterior	EIF4H	4.0741853409549	6.13602061695196e-05	0.00173616852528848	ENSG00000106682
108	enrichment	anterior	MT-CO1	4.07280502816799	6.17030682180808e-05	0.0017380645367881	ENSG00000198804
109	enrichment	anterior	MT-ND6	4.04047189406464	7.02762208315501e-05	0.00194813333257528	ENSG00000198695
110	enrichment	anterior	GAS7	4.03502797233802	7.18268346882465e-05	0.00197322034621082	ENSG00000007237
111	enrichment	anterior	HSPA13	4.02933762294693	7.34824054351611e-05	0.00201417579920369	ENSG00000155304
112	enrichment	anterior	KHDRBS1	4.02260953721307	7.54867370355799e-05	0.00205987803629456	ENSG00000121774
113	enrichment	anterior	PSD3	4.00942056078257	7.95676431607623e-05	0.00216640186556864	ENSG00000156011
114	enrichment	anterior	ZBTB16	3.93403808630407	0.000107223906279616	0.00278304087955055	ENSG00000109906
115	enrichment	anterior	CWF19L2	3.92881221242345	0.000109446320289898	0.00281680266430317	ENSG00000152404
116	enrichment	anterior	ALKBH5	3.92340813550474	0.000111790449861322	0.00285310699280721	ENSG00000091542
117	enrichment	anterior	DUSP7	3.91221811766246	0.000116796646905072	0.00295618842321843	ENSG00000164086
118	enrichment	anterior	KLF13	3.9060678415944	0.000119637974256451	0.00299453147655908	ENSG00000169926
119	enrichment	anterior	RSF1	3.90351132605632	0.000120838224901059	0.00300253516141352	ENSG00000048649
120	enrichment	anterior	ATP9A	3.89740510850876	0.00012375138765614	0.00305628427090165	ENSG00000054793
121	enrichment	anterior	RPL27A	3.88219331986236	0.00013130092888368	0.00320389991138321	ENSG00000166441
122	enrichment	anterior	CALM2	3.83344636055653	0.000158542822089103	0.00360257620825146	ENSG00000143933
123	enrichment	anterior	COL6A3	3.82660637724139	0.000162768421130661	0.00367808493220394	ENSG00000163359
124	enrichment	anterior	COPG1	3.8151272095801	0.000170100463624567	0.0037946681894349	ENSG00000181789
125	enrichment	anterior	CHGB	3.80846163057714	0.00017450020460871	0.0038786636388027	ENSG00000089199
126	enrichment	anterior	PCBP2	3.7900938659086	0.000187187855938892	0.00401599515885602	ENSG00000197111
127	enrichment	anterior	NEMF	3.77204880565233	0.000200498210038667	0.00423331712905476	ENSG00000165525
128	enrichment	anterior	CNTN1	3.76327801440189	0.000207286066847548	0.00433916466988231	ENSG00000018236
129	enrichment	anterior	ELAVL4	3.72883619884676	0.000236098834414884	0.00478658084696843	ENSG00000162374
130	enrichment	anterior	CCDC173	3.71630089793476	0.000247493632184612	0.00495189795983122	ENSG00000154479
131	enrichment	anterior	HSP90B1	3.71369648793318	0.000249925290163051	0.00498423600692218	ENSG00000166598
132	enrichment	anterior	DKK3	3.69162570979394	0.000271456017354925	0.00530119778300952	ENSG00000050165
133	enrichment	anterior	VGF	3.68978049132495	0.000273333159598253	0.00532934270508555	ENSG00000128564
134	enrichment	anterior	RHOB	3.68837341912538	0.000274772790931755	0.00534888116105209	ENSG00000143878
135	enrichment	anterior	PGK1	3.66893896345553	0.000295402425674625	0.0056960483499563	ENSG00000102144
136	enrichment	anterior	PRKCE	3.65218989390005	0.000314343656434721	0.00602327774281264	ENSG00000171132
137	enrichment	anterior	GOT1	3.64727277474597	0.000320117898750411	0.00608622288059685	ENSG00000120053
138	enrichment	anterior	NCOR1	3.64422230574774	0.000323750142100544	0.00613619455376612	ENSG00000141027
139	enrichment	anterior	WASF1	3.62774583205393	0.000344049007545456	0.00646082813708633	ENSG00000112290
140	enrichment	anterior	MAN1A2	3.62560577404181	0.000346771735232853	0.00650197003561599	ENSG00000198162
141	enrichment	anterior	KCNIP4	3.62317545843936	0.00034988832650824	0.00655035955828979	ENSG00000185774
142	enrichment	anterior	NR3C1	3.61351591028046	0.000362537937603634	0.00675333365534173	ENSG00000113580
143	enrichment	anterior	UPF2	3.60367580034509	0.000375865360720039	0.00690696508283887	ENSG00000151461
144	enrichment	anterior	EGR3	3.59457262039628	0.000388603625687001	0.00702776476617513	ENSG00000179388
145	enrichment	anterior	RALA	3.58840606714243	0.000397461944434242	0.00715951638560857	ENSG00000006451
146	enrichment	anterior	CTSD	3.58827428700792	0.000397653302726235	0.00715951638560857	ENSG00000117984
147	enrichment	anterior	PNMA1	3.57831839279755	0.00041236323706043	0.00731726226461677	ENSG00000176903
148	enrichment	anterior	KCTD16	3.57829373036084	0.00041240030268474	0.00731726226461677	ENSG00000183775
149	enrichment	anterior	SNCA	3.57114150639665	0.000423282571700323	0.0074455099842251	ENSG00000145335
150	enrichment	anterior	SYT4	3.56222768110769	0.000437222761935011	0.00764670710251146	ENSG00000132872
151	enrichment	anterior	ATP6V1A	3.55435620124647	0.000449890117219997	0.00779023609492133	ENSG00000114573
152	enrichment	anterior	PRKCB	3.54305865487002	0.000468674082259638	0.0079466583295757	ENSG00000166501
153	enrichment	anterior	CDK9	3.49714315504454	0.000552851934779975	0.00885794875843406	ENSG00000136807
154	enrichment	anterior	DNAJA1	3.48537109788958	0.000576609989042761	0.00910730893546221	ENSG00000086061
155	enrichment	anterior	HSPA1B	3.456200623823	0.000639664744339593	0.00984874244276011	ENSG00000204388
156	enrichment	anterior	KCNJ6	3.44930553407234	0.000655483868994128	0.0100041077383935	ENSG00000157542
157	enrichment	anterior	NTM	3.44637714285425	0.000662312434182527	0.0100957225784057	ENSG00000182667
158	enrichment	anterior	ARPC5	3.44556895406712	0.000664208688791052	0.0100994418165057	ENSG00000162704
159	enrichment	anterior	RPL39	3.43633208139934	0.000686244824167764	0.0103219723440381	ENSG00000198918
160	enrichment	anterior	KIF3A	3.43363980582299	0.000692795214243347	0.0103919282136502	ENSG00000131437
161	enrichment	anterior	CACNG2	3.4326276714439	0.000695272849865254	0.0104163119970622	ENSG00000166862
162	enrichment	anterior	UBB	3.42360689659155	0.000717723845808128	0.0106441571208332	ENSG00000170315
163	enrichment	anterior	MAP9	3.4191430871875	0.000729082286814924	0.0107256690208333	ENSG00000164114
164	enrichment	anterior	MICAL2	3.4175436815071	0.000733192781315174	0.0107602421987731	ENSG00000133816
165	enrichment	anterior	TUBB	3.40637152275076	0.000762514814595695	0.0111105406536739	ENSG00000196230
166	enrichment	anterior	PPP1R12A	3.40224402359099	0.000773622030350878	0.0112455758870862	ENSG00000058272
167	enrichment	anterior	PTPRN	3.4000717127122	0.000779528278303125	0.0113045470963887	ENSG00000054356
168	enrichment	anterior	NAP1L1	3.39771168308283	0.000785992608086857	0.0113578719076381	ENSG00000187109
169	enrichment	anterior	PGBD5	3.38726362324712	0.000815216506361201	0.0117109539251066	ENSG00000177614
170	enrichment	anterior	BRINP3	3.38076994616677	0.000833887407074404	0.0118400389680425	ENSG00000162670
171	enrichment	anterior	TAF7	3.37516136135878	0.000850333769566882	0.0120177229282718	ENSG00000178913
172	enrichment	anterior	HTATSF1	3.37134298369525	0.000861703180833686	0.0121084153858527	ENSG00000102241
173	enrichment	anterior	NECAB1	3.37020613407612	0.00086511549925335	0.0121284827733626	ENSG00000123119
174	enrichment	anterior	LZTS3	3.36740325989909	0.000873582394288952	0.0121912611531763	ENSG00000088899
175	enrichment	anterior	GNAO1	3.3608155503469	0.000893787660597117	0.012416538807727	ENSG00000087258
176	enrichment	anterior	CRIM1	3.35425765748007	0.000914333508827707	0.0125875305691652	ENSG00000150938
177	enrichment	anterior	H1FX	3.34199415000875	0.000953941137180632	0.0130155473236978	ENSG00000184897
178	enrichment	anterior	SLC4A10	3.33129887340064	0.000989782820959296	0.0133702707030137	ENSG00000144290
179	enrichment	anterior	STMN1	3.32783450464552	0.0010016588010068	0.0134563503761628	ENSG00000117632
180	enrichment	anterior	SERBP1	3.31380745664224	0.00105111312963044	0.0138617670007898	ENSG00000142864
181	enrichment	anterior	ZC3H13	3.30893825183792	0.00106880492800136	0.0139595515436075	ENSG00000123200
182	enrichment	anterior	MAPK1	3.30788274224357	0.00107267638330446	0.0139946412418349	ENSG00000100030
183	enrichment	anterior	CREG2	3.28800171156518	0.00114807872677194	0.0146812368564717	ENSG00000175874
184	enrichment	anterior	ARID4B	3.28698200985559	0.00115207591644135	0.0147015950714984	ENSG00000054267
185	enrichment	anterior	TMSB4X	3.28097603473365	0.00117588279360626	0.0149274840621356	ENSG00000205542
186	enrichment	anterior	MTRNR2L4	3.28044715458425	0.00117800095942986	0.0149388607147614	ENSG00000232196
187	enrichment	anterior	HYOU1	3.27878653316204	0.00118467481936034	0.0149535382625943	ENSG00000149428
188	enrichment	anterior	HLF	3.26781025845321	0.00122967854293608	0.0154182771152755	ENSG00000108924
189	enrichment	anterior	GABRA1	3.26374050230142	0.00124676471848321	0.0156164945527226	ENSG00000022355
190	enrichment	anterior	ATRX	3.24996441662821	0.0013062512796641	0.0161267884663918	ENSG00000085224
191	enrichment	anterior	SYNGAP1	3.22910406952449	0.00140136037343307	0.0170803893970282	ENSG00000197283
192	enrichment	anterior	ATP5F1B	3.22280524196844	0.00143131721465724	0.017324606880381	ENSG00000110955
193	enrichment	anterior	STAG2	3.2156501794966	0.00146606600144979	0.0175540223973787	ENSG00000101972
194	enrichment	anterior	TERF2IP	3.20547206908497	0.00151684502524548	0.0180246874946839	ENSG00000166848
195	enrichment	anterior	ENOX1	3.20514982129588	0.00151847903263599	0.0180246874946839	ENSG00000120658
196	enrichment	anterior	USP7	3.20441740419837	0.00152219893427302	0.0180246874946839	ENSG00000187555
197	enrichment	anterior	CBX6	3.19899557517724	0.00154999974558285	0.0182726585243495	ENSG00000183741
198	enrichment	anterior	VAPA	3.19638972970001	0.00156352806574465	0.0183966608313074	ENSG00000101558
199	enrichment	anterior	NCKAP1	3.17589617229556	0.0016737944473164	0.0193770237864044	ENSG00000061676
200	enrichment	anterior	KMT2E	3.16966077520897	0.00170874569125553	0.0197069962977347	ENSG00000005483
201	enrichment	anterior	RPS29	3.14270480460794	0.0018677485410672	0.0210450391573932	ENSG00000213741
202	enrichment	anterior	DYNC1I2	3.13688841338528	0.00190380319491361	0.0213327168265984	ENSG00000077380
203	enrichment	anterior	PRRT2	3.12291859633368	0.00199304145903409	0.0221097385087947	ENSG00000167371
204	enrichment	anterior	RNF208	3.10561778780143	0.00210890713982888	0.023039669154967	ENSG00000212864
205	enrichment	anterior	PNMA2	3.09964034092466	0.00215036178635457	0.0233354252966038	ENSG00000240694
206	enrichment	anterior	PPP1R7	3.09598622543474	0.00217607246226328	0.0235004291971454	ENSG00000115685
207	enrichment	anterior	MAPT	3.07114902031226	0.00235847742790073	0.02499822716719	ENSG00000186868
208	enrichment	anterior	ATP6V1B2	3.06521922284987	0.00240405952267318	0.0252959392330904	ENSG00000147416
209	enrichment	anterior	PAPSS1	3.06328885921929	0.00241907224218391	0.0252959392330904	ENSG00000138801
210	enrichment	anterior	TMEM30A	3.06292426659811	0.00242191740331539	0.0252959392330904	ENSG00000112697
211	enrichment	anterior	IFI6	3.0583822883041	0.00245762066385778	0.0255262639045551	ENSG00000126709
212	enrichment	anterior	STX7	3.03837468468405	0.00262073477985053	0.0267433077493094	ENSG00000079950
213	enrichment	anterior	DEK	3.02611410718209	0.00272554971568861	0.027450277873815	ENSG00000124795
214	enrichment	anterior	CAP2	3.01893705889416	0.00278867958517451	0.0278692895751763	ENSG00000112186
215	enrichment	anterior	TUBB2A	3.01804836105969	0.00279658940837351	0.0278860567025825	ENSG00000137267
216	enrichment	anterior	GPM6B	3.01580449437641	0.00281665265542379	0.0280403735444266	ENSG00000046653
217	enrichment	anterior	NSF	3.01315775647139	0.00284048801556846	0.0282316796669304	ENSG00000073969
218	enrichment	anterior	REEP1	3.00738691166061	0.00289310123185823	0.0285869574659563	ENSG00000068615
219	enrichment	anterior	MOAP1	3.00718686999022	0.00289494096874061	0.0285869574659563	ENSG00000165943
220	enrichment	anterior	GCC2	3.00573628104514	0.00290831386418549	0.0286726911206997	ENSG00000135968
221	enrichment	anterior	RPS11	3.00324652450428	0.00293139905033526	0.0288305337010044	ENSG00000142534
222	enrichment	anterior	CXXC5	3.00229300443572	0.00294028460391686	0.0288811199816759	ENSG00000171604
223	enrichment	anterior	CNTNAP2	2.99202879285642	0.0030375111675254	0.0295414272259332	ENSG00000174469
224	enrichment	anterior	SSTR2	2.98619711186831	0.00309405633219255	0.0299959069477034	ENSG00000180616
225	enrichment	anterior	TUBA1B	2.98229592811343	0.00313242016589138	0.0302240225161974	ENSG00000123416
226	enrichment	anterior	NUCB1	2.97657344217216	0.00318948403628102	0.0305815234066944	ENSG00000104805
227	enrichment	anterior	YWHAG	2.97605635376047	0.00319468703421322	0.0305959516143788	ENSG00000170027
228	enrichment	anterior	CHMP4B	2.97158849642262	0.00323996816013678	0.030920842841932	ENSG00000101421
229	enrichment	anterior	ST13	2.97016355301791	0.00325453300203926	0.0309623859532529	ENSG00000100380
230	enrichment	anterior	PLEKHB2	2.96628939411986	0.00329443595365064	0.0312447475045609	ENSG00000115762
231	enrichment	anterior	CCT2	2.96414704669225	0.00331669361844736	0.0313585301512134	ENSG00000166226
232	enrichment	anterior	SRPK2	2.95476997055493	0.00341574579061643	0.032096458332272	ENSG00000135250
233	enrichment	anterior	CPE	2.95170953045016	0.00344865554064512	0.0323063708692618	ENSG00000109472
234	enrichment	anterior	PCDH20	2.9505486443497	0.00346121461730744	0.0323991950203549	ENSG00000280165
235	enrichment	anterior	MAP3K20	2.94952321698115	0.00347234303994188	0.0324536648801907	ENSG00000091436
236	enrichment	anterior	USP11	2.93897087812852	0.00358877962962941	0.0332818486286794	ENSG00000102226
237	enrichment	anterior	RPL27	2.93343600901998	0.00365127047542611	0.0335738659497523	ENSG00000131469
238	enrichment	anterior	IFT57	2.92056466012469	0.0038004594486613	0.0344663329079261	ENSG00000114446
239	enrichment	anterior	BNIP3	2.91615947587902	0.00385278508702326	0.034811749954811	ENSG00000176171
240	enrichment	anterior	TSC22D1	2.90935337480255	0.00393492458899113	0.0353969485654279	ENSG00000102804
241	enrichment	anterior	PSMD10	2.90735108616247	0.00395939195054941	0.0355818521057162	ENSG00000101843
242	enrichment	anterior	HNRNPA1	2.89714092574907	0.00408633149491171	0.0363312018365787	ENSG00000135486
243	enrichment	anterior	DCUN1D1	2.89631046434571	0.00409681798689022	0.0363862230717976	ENSG00000043093
244	enrichment	anterior	OSTF1	2.89617959652597	0.00409847273373131	0.0363862230717976	ENSG00000134996
245	enrichment	anterior	RTN1	2.89398974955252	0.00412625272917365	0.0365797241581928	ENSG00000139970
246	enrichment	anterior	MYT1L	2.88857099974352	0.0041957342762974	0.036981147460516	ENSG00000186487
247	enrichment	anterior	TMED2	2.88390137200171	0.00425646477615487	0.0373252511906803	ENSG00000086598
248	enrichment	anterior	OPRK1	2.8836924575968	0.00425920044261751	0.0373252511906803	ENSG00000082556
249	enrichment	anterior	FOXP1	2.87853004365816	0.00432731209339087	0.0378137171849202	ENSG00000114861
250	enrichment	anterior	CPEB4	2.87686979990493	0.00434942712024957	0.037871614348327	ENSG00000113742
251	enrichment	anterior	KRR1	2.86936453895727	0.00445069132773584	0.0385285328008653	ENSG00000111615
252	enrichment	anterior	RPN1	2.86708618938397	0.00448185425929153	0.0386393993792941	ENSG00000163902
253	enrichment	anterior	RLF	2.86458030028337	0.00451635896355549	0.0388125905305383	ENSG00000117000
254	enrichment	anterior	CTSB	2.86447477491484	0.00451781728629496	0.0388125905305383	ENSG00000164733
255	enrichment	anterior	HNRNPH2	2.86122044305291	0.0045630021687875	0.0390976862486293	ENSG00000126945
256	enrichment	anterior	PRR12	2.8554823930357	0.00464367637223689	0.0395878268135258	ENSG00000126464
257	enrichment	anterior	ZCRB1	2.84982543293768	0.0047244799497758	0.0400532367448052	ENSG00000139168
258	enrichment	anterior	TCAF1	2.83871953838909	0.00488684989275655	0.0409584844655669	ENSG00000198420
259	enrichment	anterior	RBFOX3	2.83394077462418	0.00495826569044055	0.0413188807536713	ENSG00000167281
260	enrichment	anterior	CSRNP3	2.83007939260872	0.00501666376349354	0.0417486143694408	ENSG00000178662
261	enrichment	anterior	CDC42	2.82752350667758	0.00505566130471309	0.0419874045177429	ENSG00000070831
262	enrichment	anterior	MPHOSPH8	2.82414168553616	0.00510768453594518	0.0423331820013083	ENSG00000196199
263	enrichment	anterior	BRPF3	2.81716094134484	0.00521661280076152	0.0429448427537438	ENSG00000096070
264	enrichment	anterior	RAB4A	2.80909062848186	0.00534517089582632	0.0437249070979851	ENSG00000168118
265	enrichment	anterior	DDAH1	2.80564325324392	0.00540095865512233	0.044017813039247	ENSG00000153904
266	enrichment	anterior	SELENOF	2.79467640463252	0.00558196597999999	0.0449758178546737	ENSG00000183291
267	enrichment	anterior	PRR3	2.79369566449782	0.00559841826780975	0.0449910926158395	ENSG00000204576
268	enrichment	anterior	PHACTR1	2.7893864725298	0.00567122926638462	0.0454717031678771	ENSG00000112137
269	enrichment	anterior	SUB1	2.78140376986922	0.00580838405754588	0.0461387232641315	ENSG00000113387
270	enrichment	anterior	SLC22A17	2.77924143300844	0.00584605042112786	0.0463776550280909	ENSG00000092096
271	enrichment	anterior	SCN2A	2.77827089820722	0.00586302833982356	0.0464520553819462	ENSG00000136531
272	enrichment	anterior	ZCCHC2	2.7569780445957	0.00624693992073078	0.0488917032848488	ENSG00000141664
273	enrichment	anterior	ZBTB7A	2.75260273771414	0.0063285916603332	0.0493727077521208	ENSG00000178951
274	enrichment	anterior	BAZ1B	2.75201756024377	0.00633958514717575	0.0493954433868893	ENSG00000009954
275	enrichment	anterior	NFIA	2.75100444163805	0.00635865906368305	0.0494809720264324	ENSG00000162599
276	enrichment	anterior	SUMO2	2.74916796638412	0.00639336672287419	0.0495932158547824	ENSG00000188612
10921	enrichment	anterior	PPIA	-2.74546571333367	0.00646385752920302	0.0499814410464939	ENSG00000196262
10922	enrichment	anterior	RHEBL1	-2.74644881014348	0.00644507113858734	0.0498677181450825	ENSG00000167550
10923	enrichment	anterior	ZNF84	-2.74702353818825	0.0064341113277743	0.0498144464737434	ENSG00000198040
10924	enrichment	anterior	RSKR	-2.74738191164233	0.00642728584310833	0.0497931365221796	ENSG00000167524
10925	enrichment	anterior	MICA	-2.74881332236895	0.00640008888018831	0.0496138786051376	ENSG00000204520
10926	enrichment	anterior	SPACA9	-2.74921382933835	0.00639249787284642	0.0495932158547824	ENSG00000165698
10927	enrichment	anterior	TBRG1	-2.75030146461232	0.00637192447385484	0.049489692943377	ENSG00000154144
10928	enrichment	anterior	CISD3	-2.75049605559351	0.00636824997256554	0.049489692943377	ENSG00000277972
10929	enrichment	anterior	FBXO41	-2.75076156320708	0.00636323943160593	0.0494851158087675	ENSG00000163013
10930	enrichment	anterior	ZNF467	-2.75180261920123	0.00634362749426718	0.0493954433868893	ENSG00000181444
10931	enrichment	anterior	TMEM14B	-2.75194853763189	0.00634088298545073	0.0493954433868893	ENSG00000137210
10932	enrichment	anterior	SARM1	-2.75266655256139	0.00632739384135524	0.0493727077521208	ENSG00000004139
10933	enrichment	anterior	DPH7	-2.75330936503091	0.00631533954746125	0.0493322849633954	ENSG00000148399
10934	enrichment	anterior	AC027644.3	-2.75429415664732	0.00629691263052321	0.0492197934195308	ENSG00000272831
10935	enrichment	anterior	RNF181	-2.75457318883903	0.00629170037971146	0.0492105164056127	ENSG00000168894
10936	enrichment	anterior	PHPT1	-2.75704961598991	0.00624561222489814	0.0488917032848488	ENSG00000054148
10937	enrichment	anterior	MIR29B2CHG	-2.75784779561565	0.00623082277830408	0.0488280823492099	ENSG00000203709
10938	enrichment	anterior	JRK	-2.75787785801273	0.0062302663732222	0.0488280823492099	ENSG00000234616
10939	enrichment	anterior	MRPL2	-2.7579680084367	0.00622859810821678	0.0488280823492099	ENSG00000112651
10940	enrichment	anterior	THEM4	-2.75835797896343	0.00622138622612497	0.0488280823492099	ENSG00000159445
10941	enrichment	anterior	RALGDS	-2.75911502127844	0.00620740752095122	0.0487696381385788	ENSG00000160271
10942	enrichment	anterior	PXMP2	-2.75924399529631	0.00620502886707895	0.0487696381385788	ENSG00000176894
10943	enrichment	anterior	PFDN6	-2.75970894973896	0.00619646061242359	0.0487462876363439	ENSG00000204220
10944	enrichment	anterior	PLXND1	-2.76006081632203	0.00618998348285045	0.0487266890391801	ENSG00000004399
10945	enrichment	anterior	ISOC2	-2.76095502558566	0.00617355053772993	0.0486286438941678	ENSG00000063241
10946	enrichment	anterior	SFMBT2	-2.7622573456225	0.00614968838077529	0.0484719151869619	ENSG00000198879
10947	enrichment	anterior	LINC02352	-2.76279036826505	0.00613994602624083	0.0484263484972866	ENSG00000259448
10948	enrichment	anterior	BEX3	-2.76283691725222	0.00613909588830073	0.0484263484972866	ENSG00000166681
10949	enrichment	anterior	AC105942.1	-2.76549494226066	0.00609072809341876	0.048100226706747	ENSG00000235501
10950	enrichment	anterior	GRIP2	-2.76639409925222	0.00607444453876972	0.0480026402627407	ENSG00000144596
10951	enrichment	anterior	NUBP2	-2.76818978301525	0.00604204304080078	0.0477774748860217	ENSG00000095906
10952	enrichment	anterior	SPPL2B	-2.77553733990353	0.00591108800227383	0.0467722011830405	ENSG00000005206
10953	enrichment	anterior	MBD3	-2.77719481929956	0.00588190482841549	0.0465714290980436	ENSG00000071655
10954	enrichment	anterior	EML3	-2.77883733054875	0.00585311410924086	0.0464035797571138	ENSG00000149499
10955	enrichment	anterior	SETD6	-2.78071406407447	0.00582037426983588	0.0462039450965868	ENSG00000103037
10956	enrichment	anterior	SGTA	-2.78186274912927	0.00580041733466272	0.0461053978649231	ENSG00000104969
10957	enrichment	anterior	ZMAT5	-2.78250339158896	0.00578931396399998	0.0460470808132074	ENSG00000100319
10958	enrichment	anterior	ANGEL2	-2.78275575533309	0.00578494538622522	0.0460422899391949	ENSG00000174606
10959	enrichment	anterior	TTC7A	-2.78301133563552	0.00578052417481719	0.0460370736398307	ENSG00000068724
10960	enrichment	anterior	CEP131	-2.78302645338965	0.00578026275307448	0.0460370736398307	ENSG00000141577
10961	enrichment	anterior	DOCK6	-2.78339920083576	0.00577382045792274	0.0460370736398307	ENSG00000130158
10962	enrichment	anterior	NUMA1	-2.78354362894856	0.00577132601852053	0.0460370736398307	ENSG00000137497
10963	enrichment	anterior	AL121832.2	-2.78419496788064	0.00576008878491071	0.0459941772668409	ENSG00000273619
10964	enrichment	anterior	CFAP69	-2.78666276274003	0.00571769291363872	0.045685487496231	ENSG00000105792
10965	enrichment	anterior	TMEM125	-2.78686818103504	0.00571417669016729	0.045685487496231	ENSG00000179178
10966	enrichment	anterior	CTNNAL1	-2.78866531816605	0.00568349795014447	0.0454717031678771	ENSG00000119326
10967	enrichment	anterior	PEMT	-2.78873854388439	0.00568225109565721	0.0454717031678771	ENSG00000133027
10968	enrichment	anterior	RPARP-AS1	-2.78880137832552	0.00568118137697909	0.0454717031678771	ENSG00000269609
10969	enrichment	anterior	DPY19L2	-2.78901954489377	0.00567746864019153	0.0454717031678771	ENSG00000177990
10970	enrichment	anterior	ZNF74	-2.79243192229205	0.00561968290147992	0.045108748175044	ENSG00000185252
10971	enrichment	anterior	SEC61A1	-2.79352147100027	0.00560134502750984	0.0449910926158395	ENSG00000058262
10972	enrichment	anterior	AC007566.1	-2.79356617501949	0.00560059378829369	0.0449910926158395	ENSG00000244055
10973	enrichment	anterior	KLHL21	-2.79359514014229	0.00560010708588021	0.0449910926158395	ENSG00000162413
10974	enrichment	anterior	SBF1	-2.79451161480914	0.00558472732134108	0.0449758178546737	ENSG00000100241
10975	enrichment	anterior	RPAIN	-2.79451281457173	0.00558470721274431	0.0449758178546737	ENSG00000129197
10976	enrichment	anterior	CPNE7	-2.79479167551832	0.00558003515150688	0.0449758178546737	ENSG00000178773
10977	enrichment	anterior	SLC7A6	-2.79483917396465	0.00557923971191967	0.0449758178546737	ENSG00000103064
10978	enrichment	anterior	MRPL38	-2.79485793049493	0.00557892563131981	0.0449758178546737	ENSG00000204316
10979	enrichment	anterior	LSM3	-2.79551086418975	0.00556800216597846	0.0449758178546737	ENSG00000170860
10980	enrichment	anterior	HNRNPA2B1	-2.79761777668764	0.00553288613667234	0.0447647472010717	ENSG00000122566
10981	enrichment	anterior	FBXO7	-2.79912515346518	0.00550788608835559	0.0445919916755941	ENSG00000100225
10982	enrichment	anterior	TECPR1	-2.80052164253522	0.00548481667608344	0.0444346480219484	ENSG00000205356
10983	enrichment	anterior	NASP	-2.80153070042262	0.00546820209155861	0.0443294234544457	ENSG00000132780
10984	enrichment	anterior	COL23A1	-2.80186211655856	0.00546275515446123	0.0443146527958119	ENSG00000050767
10985	enrichment	anterior	CFLAR	-2.80207518332114	0.00545925593155681	0.0443146527958119	ENSG00000003402
10986	enrichment	anterior	STK11	-2.80258075156767	0.00545096106085062	0.0442777401786703	ENSG00000118046
10987	enrichment	anterior	PPP6R3	-2.80356371452937	0.00543486630757787	0.0441763567886566	ENSG00000110075
10988	enrichment	anterior	PLCH2	-2.80362456630686	0.00543387135775893	0.0441763567886566	ENSG00000149527
10989	enrichment	anterior	LYSMD4	-2.80405842917623	0.00542678232582007	0.0441693834441747	ENSG00000183060
10990	enrichment	anterior	KXD1	-2.8051542952954	0.00540891397680236	0.0440532800575675	ENSG00000105700
10991	enrichment	anterior	MAPK11	-2.80734295044936	0.00537338725930778	0.0438223210440544	ENSG00000185386
10992	enrichment	anterior	SMOC1	-2.80800133072171	0.00536274182860055	0.0437646988348743	ENSG00000198732
10993	enrichment	anterior	AC096564.1	-2.80819380938878	0.00535963323807798	0.0437646988348743	ENSG00000245293
10994	enrichment	anterior	CYTH1	-2.80841840294823	0.00535600805101301	0.0437646988348743	ENSG00000108669
10995	enrichment	anterior	GCN1	-2.80896864938201	0.0053471358782403	0.0437249070979851	ENSG00000089154
10996	enrichment	anterior	ABCA3	-2.80967629367111	0.00533574544522668	0.0436902130394482	ENSG00000167972
10997	enrichment	anterior	TMUB1	-2.8104793773865	0.00532284549456446	0.0436137977017765	ENSG00000164897
10998	enrichment	anterior	SYNM	-2.81106085527035	0.00531352289187543	0.0435666112362019	ENSG00000182253
10999	enrichment	anterior	ZNF337	-2.81386665272515	0.00526874677642058	0.043228476068283	ENSG00000130684
11000	enrichment	anterior	AVEN	-2.81389333271181	0.00526832265607092	0.043228476068283	ENSG00000169857
11001	enrichment	anterior	PRKRIP1	-2.81571055379304	0.00523950796964919	0.0430463608393557	ENSG00000128563
11002	enrichment	anterior	SLC6A7	-2.81572589088703	0.00523926538826609	0.0430463608393557	ENSG00000011083
11003	enrichment	anterior	LAMB1	-2.81587977532958	0.0052368320173478	0.0430463608393557	ENSG00000091136
11004	enrichment	anterior	GBF1	-2.81752755944119	0.00521083994409227	0.0429262252806793	ENSG00000107862
11005	enrichment	anterior	MIR600HG	-2.81754144198538	0.00521062146033294	0.0429262252806793	ENSG00000236901
11006	enrichment	anterior	VKORC1	-2.81911438219502	0.00518592033393706	0.0427785938477602	ENSG00000167397
11007	enrichment	anterior	HDAC7	-2.8204186115959	0.00516551973957765	0.0426390809023206	ENSG00000061273
11008	enrichment	anterior	ENG	-2.82136683323378	0.00515073359598432	0.0425457555479111	ENSG00000106991
11009	enrichment	anterior	INAFM2	-2.82144538006057	0.0051495104989359	0.0425457555479111	ENSG00000259330
11010	enrichment	anterior	CCM2L	-2.82205797957011	0.0051399804200976	0.0425143847332159	ENSG00000101331
11011	enrichment	anterior	TP53TG5	-2.82254313766068	0.00513244429877259	0.042480793197356	ENSG00000124251
11012	enrichment	anterior	COL6A1	-2.82293697314326	0.00512633410904183	0.0424589664519217	ENSG00000142156
11013	enrichment	anterior	TIMM8A	-2.82504140479795	0.00509379667007324	0.0422467193294744	ENSG00000126953
11014	enrichment	anterior	FBXO2	-2.82595948933784	0.00507966071771911	0.0421580802947156	ENSG00000116661
11015	enrichment	anterior	CTXN2	-2.82806626464054	0.00504735696104271	0.0419469332758308	ENSG00000233932
11016	enrichment	anterior	ENHO	-2.82951064699861	0.00502531790734247	0.041792184637593	ENSG00000168913
11017	enrichment	anterior	COPS5	-2.8306943261297	0.00500732206567444	0.0416992590278406	ENSG00000121022
11018	enrichment	anterior	CFAP70	-2.83413146405886	0.00495539786231137	0.0413188807536713	ENSG00000156042
11019	enrichment	anterior	CDK5	-2.83470896251012	0.00494672191372532	0.0412789593141925	ENSG00000164885
11020	enrichment	anterior	RRNAD1	-2.83497857976441	0.00494267609847802	0.0412733711092171	ENSG00000143303
11021	enrichment	anterior	SPON2	-2.83566633843872	0.00493236937636208	0.0412154583909955	ENSG00000159674
11022	enrichment	anterior	AC080013.1	-2.83683055613814	0.00491496700940264	0.0410981338508531	ENSG00000240207
11023	enrichment	anterior	DUS1L	-2.83707307120822	0.00491134900598652	0.041095990142495	ENSG00000169718
11024	enrichment	anterior	HMGN1	-2.83742540267072	0.00490609700448588	0.0410801615615341	ENSG00000205581
11025	enrichment	anterior	NUP210	-2.83862759623396	0.00488821503764926	0.0409584844655669	ENSG00000132182
11026	enrichment	anterior	NEURL1	-2.83924505646903	0.00487905372542272	0.0409378392541474	ENSG00000107954
11027	enrichment	anterior	FBXW5	-2.8392706062393	0.00487867497802095	0.0409378392541474	ENSG00000159069
11028	enrichment	anterior	STARD3	-2.83943299625106	0.0048762683489633	0.0409378392541474	ENSG00000131748
11029	enrichment	anterior	RPS8	-2.83943306876902	0.00487626727448439	0.0409378392541474	ENSG00000142937
11030	enrichment	anterior	PIGF	-2.83985219623392	0.00487006077421046	0.0409378392541474	ENSG00000151665
11031	enrichment	anterior	OCIAD1	-2.84061516778476	0.00485878102944829	0.0409081254028963	ENSG00000109180
11032	enrichment	anterior	MAN2A2	-2.84200651344716	0.00483827260790973	0.040763530414677	ENSG00000196547
11033	enrichment	anterior	ARRB2	-2.84201676387779	0.0048381218094112	0.040763530414677	ENSG00000141480
11034	enrichment	anterior	AP1S1	-2.84213267744035	0.00483641685270607	0.040763530414677	ENSG00000106367
11035	enrichment	anterior	UGGT2	-2.84229208420848	0.0048340730533773	0.040763530414677	ENSG00000102595
11036	enrichment	anterior	ZBTB1	-2.84476454690953	0.00479785189402028	0.040534719698962	ENSG00000126804
11037	enrichment	anterior	ARHGAP21	-2.84647357053427	0.00477295955592108	0.0403523032995403	ENSG00000107863
11038	enrichment	anterior	CST3	-2.84654667862484	0.00477189734569882	0.0403523032995403	ENSG00000101439
11039	enrichment	anterior	FGF1	-2.84670260081187	0.00476963262246872	0.0403523032995403	ENSG00000113578
11040	enrichment	anterior	FAHD2B	-2.84828993964011	0.00474663261528497	0.0402131557324039	ENSG00000144199
11041	enrichment	anterior	TTLL12	-2.85117274655642	0.00470511973773214	0.0399167861164298	ENSG00000100304
11042	enrichment	anterior	AMT	-2.85211259089556	0.00469165745008445	0.0398302168939461	ENSG00000145020
11043	enrichment	anterior	U2AF1L4	-2.85222536358349	0.00469004445804172	0.0398302168939461	ENSG00000161265
11044	enrichment	anterior	PSMD2	-2.85225233261271	0.00468965879381352	0.0398302168939461	ENSG00000175166
11045	enrichment	anterior	PPP1R37	-2.85225797279711	0.00468957814134058	0.0398302168939461	ENSG00000104866
11046	enrichment	anterior	CHFR	-2.8524183327488	0.00468728558390974	0.0398302168939461	ENSG00000072609
11047	enrichment	anterior	PARP2	-2.85434536610647	0.00465981579761112	0.0396977338855721	ENSG00000129484
11048	enrichment	anterior	PTDSS2	-2.85631506486529	0.00463188939681149	0.0395148973314867	ENSG00000174915
11049	enrichment	anterior	RHBDF1	-2.85696763696153	0.00462267089480282	0.0394637930788858	ENSG00000007384
11050	enrichment	anterior	POLR3F	-2.85710580764256	0.00462072118374378	0.0394637930788858	ENSG00000132664
11051	enrichment	anterior	TP53TG1	-2.85780109491871	0.00461092142487784	0.0394185415518403	ENSG00000182165
11052	enrichment	anterior	ZFYVE16	-2.85981217150211	0.00458268268132849	0.039204545681764	ENSG00000039319
11053	enrichment	anterior	CCDC24	-2.86052905894655	0.00457265457967904	0.0391461500256137	ENSG00000159214
11054	enrichment	anterior	AL451165.2	-2.86116357802876	0.00456379536006495	0.0390976862486293	ENSG00000272288
11055	enrichment	anterior	SYMPK	-2.86229347234606	0.00454805836502425	0.0390175533420502	ENSG00000125755
11056	enrichment	anterior	DDAH2	-2.86410352073107	0.004522951296607	0.0388294098321774	ENSG00000213722
11057	enrichment	anterior	SRPK3	-2.865044763222	0.00450994534956022	0.0387994946505093	ENSG00000184343
11058	enrichment	anterior	MLF2	-2.86563475227784	0.00450181035388539	0.0387567828001753	ENSG00000089693
11059	enrichment	anterior	IQCK	-2.86577443436841	0.00449988632217335	0.0387567828001753	ENSG00000174628
11060	enrichment	anterior	SLC38A3	-2.86741731256261	0.00447731288981432	0.0386274877049966	ENSG00000188338
11061	enrichment	anterior	MED9	-2.8680200768695	0.00446905671344166	0.0385834875154127	ENSG00000141026
11062	enrichment	anterior	CYHR1	-2.8687161459101	0.00445953978840281	0.0385285328008653	ENSG00000187954
11063	enrichment	anterior	ZNF514	-2.86889981888569	0.00445703162226587	0.0385285328008653	ENSG00000144026
11064	enrichment	anterior	NACA	-2.86906306604216	0.0044548034623175	0.0385285328008653	ENSG00000196531
11065	enrichment	anterior	TEDC2	-2.86954557064998	0.00444822369175942	0.0385285328008653	ENSG00000162062
11066	enrichment	anterior	GLTP	-2.8721997977589	0.00441218690833225	0.0382545992584126	ENSG00000139433
11067	enrichment	anterior	AKT2	-2.87267925497038	0.00440570570533785	0.0382255161446098	ENSG00000105221
11068	enrichment	anterior	ZNF667-AS1	-2.87436679231123	0.00438296289534387	0.0380551998548145	ENSG00000166770
11069	enrichment	anterior	WDR13	-2.87538784673373	0.00436925424722136	0.0379631365830001	ENSG00000101940
11070	enrichment	anterior	LTO1	-2.87553118539496	0.00436733291855023	0.0379631365830001	ENSG00000149716
11071	enrichment	anterior	PDPR	-2.87570041976457	0.00436506547231161	0.0379631365830001	ENSG00000090857
11072	enrichment	anterior	ARHGAP27	-2.87745282206326	0.00434164934843994	0.0378308362684806	ENSG00000159314
11073	enrichment	anterior	RELA-DT	-2.87770721018272	0.00433825967476416	0.0378282628559143	ENSG00000285533
11074	enrichment	anterior	EXOSC10	-2.87776405302557	0.00433750258453306	0.0378282628559143	ENSG00000171824
11075	enrichment	anterior	C1orf122	-2.87788974936044	0.00433582886188163	0.0378282628559143	ENSG00000197982
11076	enrichment	anterior	ZNF341	-2.87984891132227	0.00430981744718582	0.03768778132464	ENSG00000131061
11077	enrichment	anterior	TMEM132E	-2.88130084658648	0.00429063228046337	0.0375468716024801	ENSG00000181291
11078	enrichment	anterior	HGS	-2.88256126705364	0.00427404088708553	0.0374284741007311	ENSG00000185359
11079	enrichment	anterior	TTC9B	-2.88391329977668	0.00425630863418121	0.0373252511906803	ENSG00000174521
11080	enrichment	anterior	TBC1D13	-2.88557344104706	0.00423462725441199	0.037189883753726	ENSG00000107021
11081	enrichment	anterior	ZNF524	-2.88606499710344	0.00422822691094333	0.0371603695084703	ENSG00000171443
11082	enrichment	anterior	GMFG	-2.88734300706258	0.00421162776054447	0.0370411146565872	ENSG00000130755
11083	enrichment	anterior	USP49	-2.88775852800515	0.0042062436789265	0.0370203952302926	ENSG00000164663
11084	enrichment	anterior	BSG	-2.88799915473334	0.00420312864793583	0.0370196309229219	ENSG00000172270
11085	enrichment	anterior	ING5	-2.88872914828495	0.00419369139682222	0.036981147460516	ENSG00000168395
11086	enrichment	anterior	LCAT	-2.8896006185767	0.00418245047296484	0.0369172974960253	ENSG00000213398
11087	enrichment	anterior	PPP1R10	-2.89041442907132	0.00417197812212893	0.0368514686004524	ENSG00000204569
11088	enrichment	anterior	DHPS	-2.89105171440812	0.00416379405889959	0.0368057717787762	ENSG00000095059
11089	enrichment	anterior	KLHDC4	-2.89292703820232	0.00413979592873993	0.0366201195577755	ENSG00000104731
11090	enrichment	anterior	AC011445.2	-2.8933035780339	0.00413499266952804	0.0366041168609561	ENSG00000269246
11091	enrichment	anterior	SMAD3	-2.89353856173868	0.00413199772223801	0.0366041102567824	ENSG00000166949
11092	enrichment	anterior	SYNC	-2.89586855597377	0.0041024081074705	0.0363947308518337	ENSG00000162520
11093	enrichment	anterior	RAVER2	-2.89790159883541	0.0040767477469417	0.0362723735126363	ENSG00000162437
11094	enrichment	anterior	GPR89B	-2.89815059973605	0.00407361503577571	0.0362708986251697	ENSG00000188092
11095	enrichment	anterior	MYL5	-2.89960643825786	0.00405534289358002	0.0361345239606529	ENSG00000215375
11096	enrichment	anterior	PEX10	-2.90135710139305	0.00403346952543614	0.0359658387661975	ENSG00000157911
11097	enrichment	anterior	EMG1	-2.90158444237811	0.00403063696742909	0.0359658387661975	ENSG00000126749
11098	enrichment	anterior	TMEM268	-2.90234986567488	0.00402111351184395	0.0359080443259987	ENSG00000157693
11099	enrichment	anterior	COA8	-2.90282997321915	0.00401515046660199	0.0358810047179893	ENSG00000256053
11100	enrichment	anterior	LRCH4	-2.90301324173739	0.00401287635991146	0.0358810047179893	ENSG00000077454
11101	enrichment	anterior	RASGRP2	-2.90365370431086	0.00400493834613321	0.0358421458868803	ENSG00000068831
11102	enrichment	anterior	IFT172	-2.90411934840715	0.00399917607019006	0.0358167966725813	ENSG00000138002
11103	enrichment	anterior	ZNHIT1	-2.90562169634342	0.00398063631789346	0.0356768907523809	ENSG00000106400
11104	enrichment	anterior	NCKIPSD	-2.90568634331362	0.00397984030499319	0.0356768907523809	ENSG00000213672
11105	enrichment	anterior	CEP95	-2.90695803077586	0.00396421125300494	0.0355818521057162	ENSG00000258890
11106	enrichment	anterior	DNAJC14	-2.90705912061007	0.00396297126612129	0.0355818521057162	ENSG00000135392
11107	enrichment	anterior	WASHC1	-2.91115100346099	0.00391307584583716	0.0352263271099847	ENSG00000181404
11108	enrichment	anterior	IFI44	-2.91248387755373	0.00389694743372934	0.0351069877504356	ENSG00000137965
11109	enrichment	anterior	SCRN2	-2.91406957300209	0.00387783887536559	0.0349606049051212	ENSG00000141295
11110	enrichment	anterior	NISCH	-2.91481990230107	0.00386882683926889	0.0349050982362082	ENSG00000010322
11111	enrichment	anterior	RAMP3	-2.9154351825443	0.00386145113092193	0.0348642836599118	ENSG00000122679
11112	enrichment	anterior	C8orf82	-2.91704559330583	0.00384220701771481	0.0347418496979021	ENSG00000213563
11113	enrichment	anterior	DEF8	-2.91716567016214	0.00384077563805781	0.0347418496979021	ENSG00000140995
11114	enrichment	anterior	PNPLA6	-2.91874752402559	0.00382196454077862	0.0346100122303841	ENSG00000032444
11115	enrichment	anterior	SMIM17	-2.92000656776782	0.00380705245643737	0.0345005309710503	ENSG00000268182
11116	enrichment	anterior	RNF7	-2.92074940034516	0.00379827932538349	0.0344663329079261	ENSG00000114125
11117	enrichment	anterior	DOT1L	-2.92107244456873	0.00379446982033931	0.0344631452850282	ENSG00000104885
11118	enrichment	anterior	SDHAF1	-2.92151734479355	0.00378922904246512	0.0344411338618112	ENSG00000205138
11119	enrichment	anterior	TCF25	-2.92237199081968	0.00377918015141782	0.0343753551719366	ENSG00000141002
11120	enrichment	anterior	AMY2B	-2.92324013850667	0.00376899745267734	0.03430826050557	ENSG00000240038
11121	enrichment	anterior	MRPL36	-2.92349933081106	0.00376596219322696	0.0343061757169893	ENSG00000171421
11122	enrichment	anterior	TPRG1L	-2.9253006579569	0.00374492948357876	0.0341400171042135	ENSG00000158109
11123	enrichment	anterior	FBXL15	-2.92530310988242	0.00374490092766426	0.0341400171042135	ENSG00000107872
11124	enrichment	anterior	SMDT1	-2.92965326752345	0.00369454991494834	0.0337310475804656	ENSG00000183172
11125	enrichment	anterior	TFRC	-2.93058745189582	0.00368381824035049	0.0336582047745028	ENSG00000072274
11126	enrichment	anterior	STARD9	-2.93124577963238	0.00367627266768299	0.0336143854617985	ENSG00000159433
11127	enrichment	anterior	SGSM2	-2.93156289659929	0.00367264300586432	0.03360633289423	ENSG00000141258
11128	enrichment	anterior	TFEB	-2.93171572959687	0.00367089487837819	0.03360633289423	ENSG00000112561
11129	enrichment	anterior	TBCD	-2.9322840441511	0.00366440108218364	0.0335811868288568	ENSG00000141556
11130	enrichment	anterior	CCHCR1	-2.9325885559994	0.00366092592858783	0.0335745082347984	ENSG00000204536
11131	enrichment	anterior	KIAA1755	-2.93283553498974	0.0036581095660589	0.0335738659497523	ENSG00000149633
11132	enrichment	anterior	AP4M1	-2.93302991550773	0.00365589439051964	0.0335738659497523	ENSG00000221838
11133	enrichment	anterior	SSR2	-2.93309956628909	0.00365510094338191	0.0335738659497523	ENSG00000163479
11134	enrichment	anterior	ANGPTL2	-2.93322557452599	0.00365366588407932	0.0335738659497523	ENSG00000136859
11135	enrichment	anterior	POMGNT1	-2.93423041006781	0.00364224062441959	0.0335541760614389	ENSG00000085998
11136	enrichment	anterior	HPS1	-2.93429244259227	0.00364153636940848	0.0335541760614389	ENSG00000107521
11137	enrichment	anterior	DGCR6L	-2.93559031395291	0.00362683017453052	0.0334626406668948	ENSG00000128185
11138	enrichment	anterior	DGKD	-2.93644291636373	0.00361719891317239	0.0333989854331816	ENSG00000077044
11139	enrichment	anterior	MIR9-3HG	-2.93653348898563	0.00361617715259299	0.0333989854331816	ENSG00000255571
11140	enrichment	anterior	SCRIB	-2.93700830857469	0.0036108249746208	0.0333905713424654	ENSG00000180900
11141	enrichment	anterior	B4GALT3	-2.93744889327607	0.00360586517556014	0.0333699483506606	ENSG00000158850
11142	enrichment	anterior	KIF1B	-2.93799028643648	0.00359977907874843	0.0333388630588633	ENSG00000054523
11143	enrichment	anterior	ASIC3	-2.93878159252478	0.00359090047781007	0.0332818486286794	ENSG00000213199
11144	enrichment	anterior	GGT7	-2.93993062820024	0.00357804374696976	0.0332130484485234	ENSG00000131067
11145	enrichment	anterior	OPLAH	-2.94204223706058	0.00355452639746097	0.0330198215873559	ENSG00000178814
11146	enrichment	anterior	EPB41L4A-AS1	-2.94276092352146	0.00354655457932865	0.032970821089196	ENSG00000224032
11147	enrichment	anterior	TMEM221	-2.94308882483869	0.00354292286799742	0.0329621248563687	ENSG00000188051
11148	enrichment	anterior	CEND1	-2.94513835941628	0.00352029999948209	0.0327765936737765	ENSG00000184524
11149	enrichment	anterior	GK5	-2.94562824060537	0.0035149122773486	0.032751373925752	ENSG00000175066
11150	enrichment	anterior	PTGDS	-2.94677419946865	0.00350233846191153	0.0326591057947128	ENSG00000107317
11151	enrichment	anterior	SSBP4	-2.94856051426278	0.0034828205427361	0.0325018939961441	ENSG00000130511
11152	enrichment	anterior	GATD1	-2.94878540586934	0.00348037036470347	0.0325018939961441	ENSG00000177225
11153	enrichment	anterior	TPPP	-2.94970196592297	0.0034704008180177	0.0324536648801907	ENSG00000171368
11154	enrichment	anterior	RNASET2	-2.9521519446696	0.00344388025982679	0.0322863774358762	ENSG00000026297
11155	enrichment	anterior	MEIS3	-2.95326469040372	0.0034318963775736	0.0321987208103125	ENSG00000105419
11156	enrichment	anterior	TRMT112	-2.95381463809554	0.00342598774139574	0.0321679724566536	ENSG00000173113
11157	enrichment	anterior	ITPKB	-2.95615160036659	0.00340098316529183	0.0319823224582251	ENSG00000143772
11158	enrichment	anterior	KIAA0100	-2.95631701037095	0.00339921969144406	0.0319823224582251	ENSG00000007202
11159	enrichment	anterior	DPM2	-2.95757729977513	0.00338581092662563	0.0318887046055457	ENSG00000136908
11160	enrichment	anterior	CDC37	-2.95818669678864	0.00337934467596642	0.0318523428401615	ENSG00000105401
11161	enrichment	anterior	THEM6	-2.95993732236086	0.0033608318202775	0.0317022908972935	ENSG00000130193
11162	enrichment	anterior	MRPL12	-2.9620947942777	0.00333814435222599	0.0315125982285426	ENSG00000262814
11163	enrichment	anterior	ACAD10	-2.96262622639058	0.00333257751181331	0.0314843586413584	ENSG00000111271
11164	enrichment	anterior	ZFAND2B	-2.96485792528542	0.00330929280450665	0.0313127744079673	ENSG00000158552
11165	enrichment	anterior	GSTK1	-2.96498666204551	0.00330795417100995	0.0313127744079673	ENSG00000197448
11166	enrichment	anterior	RBIS	-2.96534209863475	0.00330426083724636	0.0313127744079673	ENSG00000176731
11167	enrichment	anterior	RAMP1	-2.96674698144037	0.00328969967555094	0.0312240516565297	ENSG00000132329
11168	enrichment	anterior	SHC1	-2.96784158438008	0.00327839523799541	0.0311409337874855	ENSG00000160691
11169	enrichment	anterior	AC104964.4	-2.9695428075856	0.00326089659769711	0.0309988031935048	ENSG00000272505
11170	enrichment	anterior	MTFR1L	-2.97029805401255	0.0032531556607443	0.0309623859532529	ENSG00000117640
11171	enrichment	anterior	CRELD2	-2.97101269620095	0.00324584640759866	0.0309278817871345	ENSG00000184164
11172	enrichment	anterior	COL26A1	-2.97130415567372	0.00324286972660125	0.0309236212228552	ENSG00000160963
11173	enrichment	anterior	MRPS26	-2.97158056605546	0.00324004905362085	0.030920842841932	ENSG00000125901
11174	enrichment	anterior	ZFYVE19	-2.97422335150422	0.00321319362757851	0.0307125035943294	ENSG00000166140
11175	enrichment	anterior	WDR54	-2.97428473713689	0.00321257227121783	0.0307125035943294	ENSG00000005448
11176	enrichment	anterior	AURKAIP1	-2.97592655625259	0.0031959942913343	0.0305959516143788	ENSG00000175756
11177	enrichment	anterior	LPAR6	-2.97689307634877	0.00318627172941538	0.0305747032120118	ENSG00000139679
11178	enrichment	anterior	RPS27L	-2.97712423502182	0.00318395044495302	0.0305747032120118	ENSG00000185088
11179	enrichment	anterior	ZNF117	-2.97847273584475	0.00317043973474015	0.0304706177336465	ENSG00000152926
11180	enrichment	anterior	MTHFD1L	-2.97921191878283	0.00316305613663613	0.0304235729900682	ENSG00000120254
11181	enrichment	anterior	ZNF641	-2.97959858860779	0.00315920002729138	0.0304104097115253	ENSG00000167528
11182	enrichment	anterior	HDHD5	-2.97992768293022	0.00315592149173257	0.0304027897844213	ENSG00000069998
11183	enrichment	anterior	CCDC88B	-2.98010554635512	0.00315415086214406	0.0304027897844213	ENSG00000168071
11184	enrichment	anterior	RBM5	-2.9834186209292	0.00312133526329479	0.0301408559192566	ENSG00000003756
11185	enrichment	anterior	GPCPD1	-2.98421091084219	0.00311353425326736	0.0300892934752518	ENSG00000125772
11186	enrichment	anterior	SRA1	-2.98464864608961	0.00310923191515747	0.0300714874705697	ENSG00000213523
11187	enrichment	anterior	PSD	-2.98534923653624	0.00310235741412432	0.0300287564431273	ENSG00000059915
11188	enrichment	anterior	COX20	-2.98540675462047	0.00310179364103553	0.0300287564431273	ENSG00000203667
11189	enrichment	anterior	PPIP5K1	-2.98983433418087	0.00305867689895512	0.0296764484839098	ENSG00000168781
11190	enrichment	anterior	SPACA6	-2.98986083794675	0.00305842046293582	0.0296764484839098	ENSG00000182310
11191	enrichment	anterior	EPHA10	-2.99077922557829	0.00304954681533312	0.0296349044653794	ENSG00000183317
11192	enrichment	anterior	MAP3K3	-2.99279254697603	0.00303017627278961	0.029493554884437	ENSG00000198909
11193	enrichment	anterior	AL023284.4	-2.99348548574479	0.00302353553257963	0.0294523680364829	ENSG00000260418
11194	enrichment	anterior	ARSA	-2.99438138353034	0.00301496953618663	0.0293923465549295	ENSG00000100299
11195	enrichment	anterior	BAP1	-2.99468658826582	0.00301205645381306	0.0293873824005305	ENSG00000163930
11196	enrichment	anterior	RPL29	-2.99480939008343	0.00301088507814371	0.0293873824005305	ENSG00000162244
11197	enrichment	anterior	AL022328.4	-2.99565102861203	0.00300286814143398	0.0293445747634136	ENSG00000273253
11198	enrichment	anterior	WDR19	-2.99611571328699	0.00299845023441515	0.0293248432925802	ENSG00000157796
11199	enrichment	anterior	MRPS6	-2.9972617343672	0.00298758012136993	0.0292419271287009	ENSG00000243927
11200	enrichment	anterior	PACSIN3	-2.9979892329652	0.00298069850682763	0.0291979481137562	ENSG00000165912
11201	enrichment	anterior	UNC80	-3.00067958046193	0.00295537591512607	0.0289731119185374	ENSG00000144406
11202	enrichment	anterior	PGAP2	-3.00133429652867	0.00294924341756926	0.0289361964524753	ENSG00000148985
11203	enrichment	anterior	WDR27	-3.00218769822056	0.00294126743371668	0.0288811199816759	ENSG00000184465
11204	enrichment	anterior	CREBZF	-3.00366189509977	0.00292753605471464	0.0288157232438699	ENSG00000137504
11205	enrichment	anterior	ASPSCR1	-3.00399631698075	0.00292442928774765	0.0288083384711644	ENSG00000169696
11206	enrichment	anterior	ARRDC1-AS1	-3.00652297443347	0.00290105436204668	0.0286242046618407	ENSG00000203993
11207	enrichment	anterior	ANAPC7	-3.00755844568357	0.00289152452807306	0.0285869574659563	ENSG00000196510
11208	enrichment	anterior	SWI5	-3.00802517881228	0.0028872384103179	0.0285801534948472	ENSG00000175854
11209	enrichment	anterior	SEMA4G	-3.00884125845963	0.00287975817613334	0.0285292088356808	ENSG00000095539
11210	enrichment	anterior	TMEM151B	-3.00948754996292	0.00287384685984782	0.0284937371140629	ENSG00000178233
11211	enrichment	anterior	ZNF512B	-3.01050330681675	0.00286457873401275	0.0284248985578781	ENSG00000196700
11212	enrichment	anterior	LSR	-3.01142143514395	0.00285622502832401	0.0283650292211706	ENSG00000105699
11213	enrichment	anterior	ABCC10	-3.0148315340814	0.00282539327464438	0.0281045018572234	ENSG00000124574
11214	enrichment	anterior	SCRT1	-3.01612215256332	0.00281380434526004	0.0280348476942168	ENSG00000261678
11215	enrichment	anterior	HYAL2	-3.01849312856696	0.00279262819873955	0.0278692895751763	ENSG00000068001
11216	enrichment	anterior	FBH1	-3.0185527940122	0.00279209719574702	0.0278692895751763	ENSG00000134452
11217	enrichment	anterior	LZTR1	-3.01932967761132	0.00278519164572872	0.0278633124951175	ENSG00000099949
11218	enrichment	anterior	ACAA2	-3.02002257346691	0.0027790458845978	0.0278245994588109	ENSG00000167315
11219	enrichment	anterior	FOXO4	-3.02052974778406	0.00277455531237149	0.0278024087653619	ENSG00000184481
11220	enrichment	anterior	GRK4	-3.02077987939891	0.00277234307731239	0.0278024087653619	ENSG00000125388
11221	enrichment	anterior	NCAN	-3.02079650497213	0.00277219609346691	0.0278024087653619	ENSG00000130287
11222	enrichment	anterior	MTHFR	-3.02305884959867	0.00275226172873437	0.0276470005207705	ENSG00000177000
11223	enrichment	anterior	ITGB4	-3.02314729579142	0.00275148507794701	0.0276470005207705	ENSG00000132470
11224	enrichment	anterior	ABCC5	-3.02323925591386	0.0027506777846745	0.0276470005207705	ENSG00000114770
11225	enrichment	anterior	SHARPIN	-3.0260690738602	0.00272594170460625	0.027450277873815	ENSG00000179526
11226	enrichment	anterior	BAIAP2-DT	-3.02733687396548	0.00271492601761346	0.027384464162809	ENSG00000226137
11227	enrichment	anterior	TRMT61A	-3.02743457082644	0.00271407884709269	0.027384464162809	ENSG00000166166
11228	enrichment	anterior	VARS2	-3.02756713009771	0.0027129297583948	0.027384464162809	ENSG00000137411
11229	enrichment	anterior	ELMO2	-3.02806648224934	0.00270860514238066	0.027384464162809	ENSG00000062598
11230	enrichment	anterior	DUSP15	-3.02812815217052	0.00270807149264968	0.027384464162809	ENSG00000149599
11231	enrichment	anterior	NPM3	-3.02874527818692	0.00270273662083922	0.0273744450619382	ENSG00000107833
11232	enrichment	anterior	HSF1	-3.03075634147397	0.00268541852487175	0.0272215932558517	ENSG00000185122
11233	enrichment	anterior	C19orf25	-3.03105559308819	0.00268285028082354	0.0272181283676911	ENSG00000119559
11234	enrichment	anterior	PRELID3A	-3.03199410451025	0.00267481040187476	0.0271591006336536	ENSG00000141391
11235	enrichment	anterior	DDIT3	-3.03229724338998	0.00267221825924508	0.027155335178114	ENSG00000175197
11236	enrichment	anterior	TRO	-3.0333964799417	0.00266283803525323	0.0270825249425713	ENSG00000067445
11237	enrichment	anterior	DYNC1LI2	-3.03377053113107	0.00265965301576268	0.0270726545526218	ENSG00000135720
11238	enrichment	anterior	LGI3	-3.03661469981088	0.00263554943201711	0.0268496598386743	ENSG00000168481
11239	enrichment	anterior	LINC01637	-3.03767222806762	0.00262663849484792	0.0267811973307055	ENSG00000237476
11240	enrichment	anterior	SHANK3	-3.03902017659111	0.0026153205772303	0.0267103542661992	ENSG00000251322
11241	enrichment	anterior	POU6F1	-3.04033806352153	0.00260429843722609	0.0266200237417131	ENSG00000184271
11242	enrichment	anterior	ZNF334	-3.04103142285808	0.00259851669360016	0.0265831519491732	ENSG00000198185
11243	enrichment	anterior	GPSM1	-3.04113972297886	0.00259761467355174	0.0265831519491732	ENSG00000160360
11244	enrichment	anterior	E4F1	-3.04236044466276	0.00258746730898616	0.0265144910749001	ENSG00000167967
11245	enrichment	anterior	USP31	-3.0443875444443	0.00257069734676018	0.0263647441813282	ENSG00000103404
11246	enrichment	anterior	FBF1	-3.04442285610484	0.00257040610533844	0.0263647441813282	ENSG00000188878
11247	enrichment	anterior	TMEM126B	-3.04525504595642	0.00256355119803364	0.0263356415092112	ENSG00000171204
11248	enrichment	anterior	AL133410.1	-3.049269550745	0.00253071854101017	0.0260202137626992	ENSG00000227388
11249	enrichment	anterior	MED24	-3.04969735181567	0.00252724267043575	0.0260063481869335	ENSG00000008838
11250	enrichment	anterior	SPSB3	-3.05088338044612	0.00251762917759125	0.0259292474271719	ENSG00000162032
11251	enrichment	anterior	PCBD1	-3.05122537341202	0.00251486336978017	0.0259226009237458	ENSG00000166228
11252	enrichment	anterior	WDR83OS	-3.05427858990023	0.00249029461714489	0.0256910140882669	ENSG00000105583
11253	enrichment	anterior	LSS	-3.05434996939751	0.00248972288862914	0.0256910140882669	ENSG00000160285
11254	enrichment	anterior	FBXO6	-3.05452092362344	0.00248835408718943	0.0256910140882669	ENSG00000116663
11255	enrichment	anterior	ZCWPW1	-3.0547753760708	0.00248631801202672	0.0256910140882669	ENSG00000078487
11256	enrichment	anterior	C6orf136	-3.05514841453608	0.0024833358074801	0.0256910140882669	ENSG00000204564
11257	enrichment	anterior	SNRPG	-3.05691603691118	0.00246924949399387	0.0255818432746399	ENSG00000143977
11258	enrichment	anterior	MAPKAPK5-AS1	-3.05707038094215	0.00246802301219164	0.0255818432746399	ENSG00000234608
11259	enrichment	anterior	HDDC3	-3.05713820835411	0.00246748420473525	0.0255818432746399	ENSG00000184508
11260	enrichment	anterior	THAP7	-3.06073551515095	0.00243906255415812	0.0253550507862101	ENSG00000184436
11261	enrichment	anterior	MYL6B	-3.06124393282546	0.00243507003320529	0.0253350903454763	ENSG00000196465
11262	enrichment	anterior	MIGA2	-3.06124504020408	0.00243506134371128	0.0253350903454763	ENSG00000148343
11263	enrichment	anterior	ABHD14B	-3.06182056171041	0.00243054914161944	0.0253311707214813	ENSG00000114779
11264	enrichment	anterior	TRIP6	-3.06251697056161	0.00242509945040343	0.0252959392330904	ENSG00000087077
11265	enrichment	anterior	DYNC1H1	-3.06264374252944	0.00242410861756945	0.0252959392330904	ENSG00000197102
11266	enrichment	anterior	AL139246.5	-3.06266216847395	0.00242396463386125	0.0252959392330904	ENSG00000272449
11267	enrichment	anterior	SORBS3	-3.06271444808038	0.00242355615428718	0.0252959392330904	ENSG00000120896
11268	enrichment	anterior	TRIM17	-3.06275931291092	0.00242320565957638	0.0252959392330904	ENSG00000162931
11269	enrichment	anterior	ZNF213-AS1	-3.06364254955476	0.00241631509941634	0.0252959392330904	ENSG00000263072
11270	enrichment	anterior	SHISA4	-3.06370359085864	0.00241583955341815	0.0252959392330904	ENSG00000198892
11271	enrichment	anterior	GRAMD1A	-3.06386475576424	0.00241458440240494	0.0252959392330904	ENSG00000089351
11272	enrichment	anterior	ARHGEF1	-3.06416103773648	0.00241227852686731	0.0252959392330904	ENSG00000076928
11273	enrichment	anterior	ID3	-3.06480029137285	0.00240731030748035	0.0252959392330904	ENSG00000117318
11274	enrichment	anterior	COX17	-3.06497259755611	0.00240597277265416	0.0252959392330904	ENSG00000138495
11275	enrichment	anterior	CLEC2L	-3.06528499703778	0.00240354950158477	0.0252959392330904	ENSG00000236279
11276	enrichment	anterior	MAP2K5	-3.06600509937621	0.00239797225163084	0.0252959392330904	ENSG00000137764
11277	enrichment	anterior	RSPH14	-3.06679208467899	0.00239189061584558	0.0252948639954258	ENSG00000100218
11278	enrichment	anterior	LINC01896	-3.06904564421089	0.00237455411106076	0.0251332675391496	ENSG00000263146
11279	enrichment	anterior	AC092958.1	-3.07098193262118	0.00235975085079242	0.02499822716719	ENSG00000239922
11280	enrichment	anterior	DGAT1	-3.07193933431145	0.00235246279101031	0.0249642861285599	ENSG00000185000
11281	enrichment	anterior	AC021097.1	-3.07263443156029	0.00234718447435071	0.0249299132918657	ENSG00000272661
11282	enrichment	anterior	SLC6A1	-3.07483734796727	0.00233052830026322	0.0247745291049721	ENSG00000157103
11283	enrichment	anterior	NSMF	-3.07521744138915	0.00232766546362503	0.0247656312383081	ENSG00000165802
11284	enrichment	anterior	AGAP2	-3.07740674517575	0.00231123874849447	0.0246122767424607	ENSG00000135439
11285	enrichment	anterior	MOBP	-3.07875922850585	0.00230114426992373	0.0245261453354992	ENSG00000168314
11286	enrichment	anterior	MRPL27	-3.07944374037227	0.00229605079909565	0.0244932120584156	ENSG00000108826
11287	enrichment	anterior	PLAAT3	-3.07981321413405	0.00229330585317041	0.0244852961179111	ENSG00000176485
11288	enrichment	anterior	PRDM16-DT	-3.08036340457342	0.00228922390435369	0.0244630788730104	ENSG00000177133
11289	enrichment	anterior	TMEM235	-3.08543374863428	0.00225192009261244	0.024085497053532	ENSG00000204278
11290	enrichment	anterior	CDK20	-3.08575754730773	0.00224955695765928	0.0240812905493737	ENSG00000156345
11291	enrichment	anterior	TDRD9	-3.08674838427818	0.00224233985815288	0.0240250699087809	ENSG00000156414
11292	enrichment	anterior	ARL16	-3.0878630084666	0.00223424661925009	0.023959355193274	ENSG00000214087
11293	enrichment	anterior	PITPNA-AS1	-3.08814855468453	0.00223217761651107	0.0239581838119823	ENSG00000236618
11294	enrichment	anterior	APC2	-3.09066040904369	0.00221405323476701	0.0237845349692677	ENSG00000115266
11295	enrichment	anterior	LAS1L	-3.09097324419698	0.00221180548440186	0.0237812858811018	ENSG00000001497
11296	enrichment	anterior	KIF1C	-3.09135763119289	0.00220904650734367	0.0237725295354546	ENSG00000129250
11297	enrichment	anterior	CAMK1	-3.09275835530608	0.00219901948711905	0.0236854742114805	ENSG00000134072
11298	enrichment	anterior	P2RX6	-3.09303212569468	0.00219706462233426	0.0236852866032066	ENSG00000099957
11299	enrichment	anterior	HERPUD1	-3.09475629965099	0.0021847898815603	0.0235737478394304	ENSG00000051108
11300	enrichment	anterior	RYR3	-3.09600834840013	0.00217591595399751	0.0235004291971454	ENSG00000198838
11301	enrichment	anterior	C1orf56	-3.09688315345616	0.00216973548410514	0.0234734657461818	ENSG00000143443
11302	enrichment	anterior	ZNF449	-3.09762221521619	0.00216452665399486	0.0234378550443642	ENSG00000173275
11303	enrichment	anterior	PBX2	-3.09784981367924	0.00216292488736465	0.0234378550443642	ENSG00000204304
11304	enrichment	anterior	ZFPM1	-3.09951351494857	0.00215124943225133	0.0233354252966038	ENSG00000179588
11305	enrichment	anterior	TMEM80	-3.10021165109629	0.00214636741335999	0.0233238592251786	ENSG00000177042
11306	enrichment	anterior	ADCK5	-3.10066424176309	0.00214320793814107	0.0233102464802265	ENSG00000173137
11307	enrichment	anterior	SPIRE2	-3.10181689484238	0.00213518078062631	0.0232436198069071	ENSG00000204991
11308	enrichment	anterior	RPP21	-3.10316701872	0.00212581368483789	0.0231622747746375	ENSG00000241370
11309	enrichment	anterior	RPL22	-3.10449922487331	0.00211660806325535	0.0230825455604788	ENSG00000116251
11310	enrichment	anterior	STX10	-3.10456935378992	0.00211612448858372	0.0230825455604788	ENSG00000104915
11311	enrichment	anterior	DNAJB2	-3.10594916587937	0.00210663068220287	0.023035384695823	ENSG00000135924
11312	enrichment	anterior	DCAF8	-3.10598695272176	0.00210637124312938	0.023035384695823	ENSG00000132716
11313	enrichment	anterior	FAM118A	-3.10612570066806	0.0021054188722688	0.023035384695823	ENSG00000100376
11314	enrichment	anterior	RABEP2	-3.10759229312408	0.00209537638896234	0.02297396982517	ENSG00000177548
11315	enrichment	anterior	LIMD2	-3.10783513356127	0.00209371781077299	0.02297396982517	ENSG00000136490
11316	enrichment	anterior	ARPC5L	-3.10972984436069	0.00208081863462047	0.0228553529274351	ENSG00000136950
11317	enrichment	anterior	PPP1R3F	-3.11145180463366	0.00206915917666037	0.0227477256606772	ENSG00000049769
11318	enrichment	anterior	TTL	-3.11491257447546	0.0020459082735537	0.0225123570154762	ENSG00000114999
11319	enrichment	anterior	ZBTB7B	-3.11658027832135	0.00203479023631538	0.0224101897648248	ENSG00000160685
11320	enrichment	anterior	OGT	-3.11746926893085	0.00202888643445328	0.0223653170975575	ENSG00000147162
11321	enrichment	anterior	TMEM208	-3.11805249654236	0.002025021801869	0.022342862389755	ENSG00000168701
11322	enrichment	anterior	ALDH1L1	-3.11839467790642	0.00202275757393611	0.0223380409587796	ENSG00000144908
11323	enrichment	anterior	KCNH3	-3.11929895473159	0.00201678517916151	0.0222922231602617	ENSG00000135519
11324	enrichment	anterior	AC009120.2	-3.12080111742043	0.0020068999452148	0.0222030333305438	ENSG00000259972
11325	enrichment	anterior	PGLS	-3.12100826669031	0.00200554027895485	0.0222030333305438	ENSG00000130313
11326	enrichment	anterior	CYBC1	-3.12152037451865	0.00200218260375226	0.0221910084595389	ENSG00000178927
11327	enrichment	anterior	SNRPN	-3.12292379983775	0.0019930075121931	0.0221097385087947	ENSG00000128739
11328	enrichment	anterior	RAB37	-3.12339976049511	0.00198990467610399	0.0221097385087947	ENSG00000172794
11329	enrichment	anterior	NT5C2	-3.12405317476132	0.00198565226469824	0.0220878971209609	ENSG00000076685
11330	enrichment	anterior	SURF2	-3.12503690087764	0.00197926600818463	0.0220369097905803	ENSG00000148291
11331	enrichment	anterior	RTL5	-3.12810546213059	0.00195946682588842	0.0218363554662588	ENSG00000242732
11332	enrichment	anterior	RASL10A	-3.13093258764578	0.00194138746650034	0.0216546184105536	ENSG00000100276
11333	enrichment	anterior	IL17RC	-3.13196805330378	0.00193480433534047	0.0216008977164723	ENSG00000163702
11334	enrichment	anterior	C19orf53	-3.13334818351446	0.00192606199477064	0.021522950535714	ENSG00000104979
11335	enrichment	anterior	EPHB3	-3.13403179752267	0.0019217452123176	0.0214943597626557	ENSG00000182580
11336	enrichment	anterior	DVL2	-3.13466809218192	0.0019177352658488	0.0214691516712469	ENSG00000004975
11337	enrichment	anterior	ACAA1	-3.13792538909881	0.00189732846064611	0.0212796701205493	ENSG00000060971
11338	enrichment	anterior	RABEP1	-3.13902676934559	0.0018904738728432	0.0212222617956915	ENSG00000029725
11339	enrichment	anterior	KCNAB2	-3.14017633020532	0.00188334383164465	0.0211616528877352	ENSG00000069424
11340	enrichment	anterior	MAMDC4	-3.14044846875327	0.00188165955901886	0.0211616528877352	ENSG00000177943
11341	enrichment	anterior	CROCC	-3.14194072418103	0.00187244866054125	0.021077978706369	ENSG00000058453
11342	enrichment	anterior	RASSF4	-3.14269626328978	0.00186780102133102	0.0210450391573932	ENSG00000107551
11343	enrichment	anterior	NDUFAF3	-3.14553668137024	0.00185042360598626	0.0208877456908421	ENSG00000178057
11344	enrichment	anterior	ZNF135	-3.14556556111941	0.00185024769207038	0.0208877456908421	ENSG00000176293
11345	enrichment	anterior	PAGR1	-3.14641788811134	0.00184506290396553	0.0208657668834214	ENSG00000280789
11346	enrichment	anterior	NANOS3	-3.14661670699411	0.00184385540208303	0.0208657668834214	ENSG00000187556
11347	enrichment	anterior	TRABD	-3.14682402561521	0.00184259705588581	0.0208657668834214	ENSG00000170638
11348	enrichment	anterior	MOSPD3	-3.14748460934322	0.00183859285153396	0.0208504616048262	ENSG00000106330
11349	enrichment	anterior	TEPSIN	-3.14979336580496	0.00182466113999712	0.0207116828565132	ENSG00000167302
11350	enrichment	anterior	KEAP1	-3.15002716518518	0.0018232557800315	0.0207116828565132	ENSG00000079999
11351	enrichment	anterior	TBC1D9B	-3.15155186839473	0.00181411534934224	0.0206302885076362	ENSG00000197226
11352	enrichment	anterior	MIR7-3HG	-3.1526546841859	0.00180753050472786	0.0205745441529777	ENSG00000176840
11353	enrichment	anterior	PLPP7	-3.15360746358814	0.00180185931445903	0.0205291054233566	ENSG00000160539
11354	enrichment	anterior	PDE2A	-3.1544645094304	0.00179677201180174	0.0204902405263771	ENSG00000186642
11355	enrichment	anterior	RIPK1	-3.15874139065553	0.00177158292548784	0.0202218499197842	ENSG00000137275
11356	enrichment	anterior	RAB11FIP3	-3.16033475730919	0.00176228241770125	0.0201344883704652	ENSG00000090565
11357	enrichment	anterior	ABHD11	-3.16053143500522	0.00176113754229181	0.0201344883704652	ENSG00000106077
11358	enrichment	anterior	BTAF1	-3.16102326729691	0.00175827755980223	0.0201263512814441	ENSG00000095564
11359	enrichment	anterior	TMEM74B	-3.16115944528793	0.00175748645046171	0.0201263512814441	ENSG00000125895
11360	enrichment	anterior	MBD6	-3.16248064706522	0.00174982816021883	0.0200672131882507	ENSG00000166987
11361	enrichment	anterior	PLK3	-3.16432655748148	0.00173918008765803	0.0199638277667788	ENSG00000173846
11362	enrichment	anterior	SRRM4	-3.16494358167036	0.00173563418858547	0.0199418495821968	ENSG00000139767
11363	enrichment	anterior	MCM7	-3.16679166770855	0.00172505361874547	0.019838928023672	ENSG00000166508
11364	enrichment	anterior	CD99	-3.16714406594427	0.00172304287079948	0.0198344624251635	ENSG00000002586
11365	enrichment	anterior	PRDM2	-3.16839747260949	0.00171590861622452	0.019770954602587	ENSG00000116731
11366	enrichment	anterior	HADHA	-3.16977241079515	0.00170811404948563	0.0197069962977347	ENSG00000084754
11367	enrichment	anterior	CAPN3	-3.17025177254794	0.00170540424211067	0.019705639754067	ENSG00000092529
11368	enrichment	anterior	CTSF	-3.17416355154543	0.0016834393395642	0.0194702421250448	ENSG00000174080
11369	enrichment	anterior	ITGB3BP	-3.17684190111075	0.00166855150253084	0.0193346370790896	ENSG00000142856
11370	enrichment	anterior	REXO4	-3.17821212817829	0.00166098217292749	0.0192651869677785	ENSG00000148300
11371	enrichment	anterior	CAMK4	-3.17857673847305	0.00165897337313208	0.0192601609558781	ENSG00000152495
11372	enrichment	anterior	CSKMT	-3.18204365144249	0.0016399846212085	0.0190578060782072	ENSG00000214756
11373	enrichment	anterior	GALT	-3.18375621698452	0.00163067907911894	0.018967699088705	ENSG00000213930
11374	enrichment	anterior	AC018647.1	-3.18394802961049	0.00162963987877453	0.018967699088705	ENSG00000227544
11375	enrichment	anterior	LINC02298	-3.18404928352781	0.00162909155364442	0.018967699088705	ENSG00000257556
11376	enrichment	anterior	HAGLR	-3.18536933630431	0.00162195861780509	0.0189202710903313	ENSG00000224189
11377	enrichment	anterior	PTP4A3	-3.18717233371626	0.00161226278338602	0.0188251313532895	ENSG00000184489
11378	enrichment	anterior	CPNE1	-3.18848900153894	0.00160521617362788	0.0187607722013392	ENSG00000214078
11379	enrichment	anterior	ROBO3	-3.1908266621634	0.00159277556853148	0.018633187871098	ENSG00000154134
11380	enrichment	anterior	CCNL2	-3.19177465349299	0.00158775601976156	0.018592257990024	ENSG00000221978
11381	enrichment	anterior	AC016597.1	-3.19249947063338	0.00158392804794871	0.0185652160941256	ENSG00000261329
11382	enrichment	anterior	RANBP10	-3.19355719467382	0.001578357229582	0.0185176747904414	ENSG00000141084
11383	enrichment	anterior	AC116565.1	-3.19515136017772	0.00156999535314584	0.0184372653143208	ENSG00000283183
11384	enrichment	anterior	CYB561D1	-3.19585272955024	0.00156632947115239	0.0184119017161903	ENSG00000174151
11385	enrichment	anterior	PLXNA1	-3.19689886919266	0.00156087628886789	0.0183831528240944	ENSG00000114554
11386	enrichment	anterior	ANTKMT	-3.19965339960935	0.00154660181243949	0.0182501999585644	ENSG00000103254
11387	enrichment	anterior	TELO2	-3.1997564043779	0.00154607037572537	0.0182501999585644	ENSG00000100726
11388	enrichment	anterior	HILPDA	-3.20231581153396	0.00153291971344237	0.0181237364572853	ENSG00000135245
11389	enrichment	anterior	ZNF785	-3.20424659770336	0.00152306766314998	0.0180246874946839	ENSG00000197162
11390	enrichment	anterior	MELTF-AS1	-3.2045711712224	0.00152141726151242	0.0180246874946839	ENSG00000228109
11391	enrichment	anterior	MICAL3	-3.20493343391956	0.0015195771734031	0.0180246874946839	ENSG00000243156
11392	enrichment	anterior	NUDT2	-3.20613934253952	0.00151346668946457	0.0180157062110072	ENSG00000164978
11393	enrichment	anterior	VAMP1	-3.20885061561698	0.00149981138051216	0.0178705595777399	ENSG00000139190
11394	enrichment	anterior	ARHGAP22	-3.20927558166006	0.00149768142012215	0.017862590596091	ENSG00000128805
11395	enrichment	anterior	CUEDC1	-3.2102898391235	0.0014926092114033	0.0178194800873099	ENSG00000180891
11396	enrichment	anterior	CIAO3	-3.21173871126244	0.0014853911411933	0.0177506419365475	ENSG00000103245
11397	enrichment	anterior	SLC44A2	-3.21242167798545	0.00148199993009074	0.0177274453477097	ENSG00000129353
11398	enrichment	anterior	ANKRD29	-3.21581549330783	0.00146525440169784	0.0175540223973787	ENSG00000154065
11399	enrichment	anterior	CCDC22	-3.2158806055694	0.0014649348506883	0.0175540223973787	ENSG00000101997
11400	enrichment	anterior	IFT20	-3.21726854710313	0.00145813860382927	0.0175105544516825	ENSG00000109083
11401	enrichment	anterior	CAPRIN2	-3.21803194154382	0.00145441300743129	0.0174829882161726	ENSG00000110888
11402	enrichment	anterior	GRIN2C	-3.21813372449012	0.001453916942984	0.0174829882161726	ENSG00000161509
11403	enrichment	anterior	DYNLT1	-3.21884488770067	0.00145045528644051	0.017469769336685	ENSG00000146425
11404	enrichment	anterior	LDLRAP1	-3.22078607396388	0.00144104522364146	0.0173735481844347	ENSG00000157978
11405	enrichment	anterior	MEGF8	-3.22126672047411	0.00143872400734466	0.0173626860708672	ENSG00000105429
11406	enrichment	anterior	CDK10	-3.22145188057424	0.00143783072732437	0.0173626860708672	ENSG00000185324
11407	enrichment	anterior	GCSH	-3.22221013077644	0.001434178012718	0.0173420635069016	ENSG00000140905
11408	enrichment	anterior	POLR2H	-3.22349345256185	0.00142801546977843	0.0173017731596049	ENSG00000163882
11409	enrichment	anterior	COA3	-3.22424626341634	0.0014244118880256	0.0172752334634058	ENSG00000183978
11410	enrichment	anterior	PAM16	-3.22482793078537	0.0014216333182097	0.017258656718087	ENSG00000217930
11411	enrichment	anterior	HPN	-3.22775138764632	0.00140774419018733	0.0171070305417894	ENSG00000105707
11412	enrichment	anterior	SHISA8	-3.22796572943116	0.00140673083552187	0.0171070305417894	ENSG00000234965
11413	enrichment	anterior	ABHD8	-3.22797342238625	0.00140669447772116	0.0171070305417894	ENSG00000127220
11414	enrichment	anterior	MRPS24	-3.23084952893443	0.00139316256192566	0.016997417484572	ENSG00000062582
11415	enrichment	anterior	INPP1	-3.23252303429667	0.00138534447888684	0.0169189173370546	ENSG00000151689
11416	enrichment	anterior	MED23	-3.23415650189663	0.00137775270152616	0.0168430267761573	ENSG00000112282
11417	enrichment	anterior	CNTROB	-3.23596660624835	0.00136938506553628	0.0167574899160972	ENSG00000170037
11418	enrichment	anterior	DOHH	-3.23630219589995	0.00136783891276576	0.0167553413913441	ENSG00000129932
11419	enrichment	anterior	OBSCN	-3.23688936712355	0.00136513755031474	0.0167390236234682	ENSG00000154358
11420	enrichment	anterior	HOMER3	-3.23800231480458	0.00136003085660056	0.0166931498212268	ENSG00000051128
11421	enrichment	anterior	STAB1	-3.24004397336063	0.00135070887671753	0.0165953929827857	ENSG00000010327
11422	enrichment	anterior	OGFOD2	-3.24645402999221	0.0013218251378451	0.0162568534307409	ENSG00000111325
11423	enrichment	anterior	PPFIA4	-3.24645955357794	0.00132180049761974	0.0162568534307409	ENSG00000143847
11424	enrichment	anterior	NPM2	-3.24703875945395	0.00131921907631497	0.0162568534307409	ENSG00000158806
11425	enrichment	anterior	RPS15	-3.24972857818721	0.0013072922184208	0.0161267884663918	ENSG00000115268
11426	enrichment	anterior	AL590617.2	-3.25132986681488	0.00130023959068596	0.0160722234541313	ENSG00000225177
11427	enrichment	anterior	TRMT2A	-3.25159643038225	0.00129906898740562	0.0160722234541313	ENSG00000099899
11428	enrichment	anterior	VASH1-AS1	-3.25259079448974	0.0012947109027644	0.0160363128533889	ENSG00000258301
11429	enrichment	anterior	DNAL4	-3.25329763842075	0.00129162121448421	0.016014269114675	ENSG00000100246
11430	enrichment	anterior	CHADL	-3.25344003824418	0.00129099959900243	0.016014269114675	ENSG00000100399
11431	enrichment	anterior	NDUFA1	-3.25361800396722	0.00129022311874384	0.016014269114675	ENSG00000125356
11432	enrichment	anterior	P3H3	-3.25481785616314	0.00128499936151277	0.0159807906352936	ENSG00000110811
11433	enrichment	anterior	EPB41L4B	-3.25495528839898	0.00128440228220932	0.0159807906352936	ENSG00000095203
11434	enrichment	anterior	CNIH2	-3.25588670592704	0.00128036248827018	0.0159555875831835	ENSG00000174871
11435	enrichment	anterior	TMEM265	-3.25796882618423	0.00127137442810723	0.0158597473302152	ENSG00000281991
11436	enrichment	anterior	COL9A3	-3.26074343270784	0.00125948809166621	0.0157275198372007	ENSG00000092758
11437	enrichment	anterior	PSMD8	-3.26110219317018	0.00125795872848941	0.0157244841061176	ENSG00000099341
11438	enrichment	anterior	HES6	-3.26126000583791	0.00125728653374344	0.0157244841061176	ENSG00000144485
11439	enrichment	anterior	SPNS2	-3.27176521862864	0.00121328292912988	0.0152283201320459	ENSG00000183018
11440	enrichment	anterior	HDAC5	-3.27353973512169	0.00120599272866778	0.0151523752394282	ENSG00000108840
11441	enrichment	anterior	ZFP62	-3.27469605640314	0.00120126416640072	0.0151084922163053	ENSG00000196670
11442	enrichment	anterior	DXO	-3.27580250243148	0.00119675569270116	0.0150672897459028	ENSG00000204348
11443	enrichment	anterior	HAUS7	-3.27595716281291	0.00119612674663623	0.0150672897459028	ENSG00000213397
11444	enrichment	anterior	DISP3	-3.27863778811622	0.00118527432118232	0.0149535382625943	ENSG00000204624
11445	enrichment	anterior	TNS2	-3.27893486606461	0.00118407725925925	0.0149535382625943	ENSG00000111077
11446	enrichment	anterior	IGLON5	-3.27896654856223	0.00118394966241129	0.0149535382625943	ENSG00000142549
11447	enrichment	anterior	NSUN2	-3.27939167025711	0.00118223877953484	0.0149535382625943	ENSG00000037474
11448	enrichment	anterior	ANKDD1A	-3.2844455156709	0.0011620750538149	0.0147675338179701	ENSG00000166839
11449	enrichment	anterior	SOX15	-3.28544957682946	0.00115810732796991	0.0147324267267764	ENSG00000129194
11450	enrichment	anterior	AC007009.1	-3.28572171883779	0.00115703408166874	0.0147324267267764	ENSG00000244239
11451	enrichment	anterior	USP36	-3.2861929722061	0.00115517778632911	0.0147258065045603	ENSG00000055483
11452	enrichment	anterior	LRWD1	-3.28732454321457	0.00115073175875438	0.0146997865734298	ENSG00000161036
11453	enrichment	anterior	ESRRA	-3.28807088115292	0.00114780805224226	0.0146812368564717	ENSG00000173153
11454	enrichment	anterior	HDAC3	-3.29004707274547	0.00114009983030716	0.0146097698380557	ENSG00000171720
11455	enrichment	anterior	ANKRD13A	-3.29074135637675	0.00113740319011162	0.0145905078689554	ENSG00000076513
11456	enrichment	anterior	IZUMO4	-3.29170398820778	0.00113367407918033	0.0145579470777095	ENSG00000099840
11457	enrichment	anterior	COPS6	-3.29316833425867	0.00112802318538908	0.0145006135030299	ENSG00000168090
11458	enrichment	anterior	MT3	-3.29361356902271	0.00112631022892872	0.0144938342617407	ENSG00000087250
11459	enrichment	anterior	MRPS25	-3.29424540807423	0.00112388349916769	0.0144778459192044	ENSG00000131368
11460	enrichment	anterior	SLC5A6	-3.29425775484094	0.0011238361269093	0.0144778459192044	ENSG00000138074
11461	enrichment	anterior	NQO2	-3.29439412382647	0.00112331302784329	0.0144778459192044	ENSG00000124588
11462	enrichment	anterior	NDUFA6	-3.29461789005005	0.00112245517141812	0.0144778459192044	ENSG00000184983
11463	enrichment	anterior	TTR	-3.29544254113625	0.00111929894897267	0.0144778459192044	ENSG00000118271
11464	enrichment	anterior	PABPN1	-3.29946143192733	0.00110403504983219	0.0142974878010577	ENSG00000100836
11465	enrichment	anterior	DDT	-3.30096675176857	0.00109836779334657	0.0142391795054738	ENSG00000099977
11466	enrichment	anterior	C12orf10	-3.3040931634674	0.00108668377160349	0.0141026635964466	ENSG00000139637
11467	enrichment	anterior	FAM219B	-3.3046373170395	0.00108466201274284	0.0140913848095444	ENSG00000178761
11468	enrichment	anterior	STK36	-3.30554599489245	0.00108129369160853	0.0140625695531002	ENSG00000163482
11469	enrichment	anterior	ZNF335	-3.3056245346728	0.00108100301474509	0.0140625695531002	ENSG00000198026
11470	enrichment	anterior	AMPD2	-3.30758221366283	0.0010737810621547	0.0139946412418349	ENSG00000116337
11471	enrichment	anterior	ID1	-3.30956063854835	0.00106652820120466	0.0139447136467668	ENSG00000125968
11472	enrichment	anterior	DDX54	-3.30978721199365	0.00106570050329039	0.0139447136467668	ENSG00000123064
11473	enrichment	anterior	GTF3A	-3.31061226754443	0.00106269153193583	0.0139243343814743	ENSG00000122034
11474	enrichment	anterior	FAAH	-3.31099919855517	0.00106128312206236	0.0139208006085969	ENSG00000117480
11475	enrichment	anterior	SMOX	-3.31215580834806	0.0010570834677319	0.0138806072964795	ENSG00000088826
11476	enrichment	anterior	HHATL	-3.31239722410805	0.0010562088392299	0.0138806072964795	ENSG00000010282
11477	enrichment	anterior	ATP5PO	-3.31257990789951	0.00105554743922255	0.0138806072964795	ENSG00000241837
11478	enrichment	anterior	SRRT	-3.3134123044701	0.00105253865367687	0.0138656088806031	ENSG00000087087
11479	enrichment	anterior	TMCC1-AS1	-3.31381629893735	0.00105108125133035	0.0138617670007898	ENSG00000271270
11480	enrichment	anterior	PTTG1IP	-3.3157015355758	0.00104430509103912	0.0138017618788683	ENSG00000183255
11481	enrichment	anterior	CDH24	-3.31643514748101	0.00104167925414716	0.013781957664447	ENSG00000139880
11482	enrichment	anterior	RGS6	-3.31652240181408	0.00104136735157042	0.013781957664447	ENSG00000182732
11483	enrichment	anterior	MMD2	-3.31932788774682	0.00103138496109136	0.0136753591641453	ENSG00000136297
11484	enrichment	anterior	TTC14	-3.31971303811435	0.00103002150534143	0.0136721095578707	ENSG00000163728
11485	enrichment	anterior	PTOV1	-3.32045109420973	0.00102741342846752	0.0136523143076255	ENSG00000104960
11486	enrichment	anterior	TGFBR3L	-3.32071809429929	0.00102647144238711	0.0136523143076255	ENSG00000260001
11487	enrichment	anterior	TSPAN4	-3.3212289400249	0.00102467140008245	0.0136455423376993	ENSG00000214063
11488	enrichment	anterior	SH2B2	-3.32259204267291	0.0010198826716543	0.0135965819639846	ENSG00000160999
11489	enrichment	anterior	GOLGA8N	-3.32299538986461	0.0010184696683348	0.0135925673530491	ENSG00000232653
11490	enrichment	anterior	GMPPA	-3.32431265306623	0.00101386772450876	0.0135459376307318	ENSG00000144591
11491	enrichment	anterior	COMMD4	-3.32451672122225	0.00101315653344347	0.0135459376307318	ENSG00000140365
11492	enrichment	anterior	SELENON	-3.3252290688367	0.00101067759333177	0.0135328954857403	ENSG00000162430
11493	enrichment	anterior	LINC01102	-3.32583870596284	0.00100856056684922	0.0135193562826006	ENSG00000235597
11494	enrichment	anterior	COL11A1	-3.3268843753271	0.00100493898548379	0.0134855972530619	ENSG00000060718
11495	enrichment	anterior	DENND3	-3.3278595275668	0.0010015725478598	0.0134563503761628	ENSG00000105339
11496	enrichment	anterior	RRP8	-3.32824977981058	0.00100022825645603	0.0134563503761628	ENSG00000132275
11497	enrichment	anterior	APRT	-3.32992582874562	0.000994473894744352	0.0134040169385333	ENSG00000198931
11498	enrichment	anterior	DDRGK1	-3.33097469490364	0.000990888530615844	0.0133704329876145	ENSG00000198171
11499	enrichment	anterior	POM121	-3.33149830470774	0.00098910317059223	0.0133702707030137	ENSG00000196313
11500	enrichment	anterior	DNPH1	-3.33206532826011	0.000987173160751526	0.0133645535882474	ENSG00000112667
11501	enrichment	anterior	EFS	-3.33409494979682	0.000980293530030248	0.0132861290516849	ENSG00000100842
11502	enrichment	anterior	CRTC2	-3.33604511168465	0.000973725323189416	0.0132117559111993	ENSG00000160741
11503	enrichment	anterior	AC012146.1	-3.33652018354461	0.000972131486749075	0.0132047860283416	ENSG00000234327
11504	enrichment	anterior	ZNF436-AS1	-3.33707792415615	0.000970263402823212	0.0131940713009052	ENSG00000249087
11505	enrichment	anterior	PLCB2	-3.34018414340002	0.00095992052184469	0.0130679603335761	ENSG00000137841
11506	enrichment	anterior	REEP2	-3.3415138703715	0.000955524357333096	0.0130226145690046	ENSG00000132563
11507	enrichment	anterior	LIME1	-3.34286745909185	0.000951068573345704	0.0129908528593869	ENSG00000203896
11508	enrichment	anterior	RASGRF2-AS1	-3.34376309097794	0.000948130955139343	0.0129652135644054	ENSG00000251450
11509	enrichment	anterior	CHMP6	-3.34388722306968	0.000947724477065637	0.0129652135644054	ENSG00000176108
11510	enrichment	anterior	SLC29A2	-3.34459244887676	0.000945418251970147	0.0129571055272814	ENSG00000174669
11511	enrichment	anterior	MUS81	-3.34544265070491	0.000942644878804513	0.0129335955593549	ENSG00000172732
11512	enrichment	anterior	AL049840.5	-3.34797460723159	0.000934430428067679	0.0128352943630645	ENSG00000269958
11513	enrichment	anterior	ANKRD54	-3.35013138241509	0.000927485840440415	0.0127542344200046	ENSG00000100124
11514	enrichment	anterior	PRPF40B	-3.35445145397529	0.000913720085019505	0.0125875305691652	ENSG00000110844
11515	enrichment	anterior	KIAA0319L	-3.35489261086275	0.000912325121797563	0.0125875305691652	ENSG00000142687
11516	enrichment	anterior	SIGIRR	-3.3554563657677	0.000910545385651788	0.0125778727001052	ENSG00000185187
11517	enrichment	anterior	NENF	-3.35591463571801	0.000909101043364545	0.0125721269854429	ENSG00000117691
11518	enrichment	anterior	NUDT5	-3.35631414510365	0.000907843640997887	0.0125689564113241	ENSG00000165609
11519	enrichment	anterior	TEDC1	-3.35680183955447	0.000906310885233518	0.0125619620997503	ENSG00000185347
11520	enrichment	anterior	CDC14B	-3.35805619245197	0.000902379702123953	0.0125216706679516	ENSG00000081377
11521	enrichment	anterior	DALRD3	-3.36480383301442	0.000881503720175511	0.0122598213642157	ENSG00000178149
11522	enrichment	anterior	ECHS1	-3.36625938561318	0.000877059949925361	0.0122119110339835	ENSG00000127884
11523	enrichment	anterior	MAP3K14	-3.36656285762082	0.00087613609195956	0.0122119110339835	ENSG00000006062
11524	enrichment	anterior	AC005261.1	-3.36742163214571	0.000873526644863432	0.0121912611531763	ENSG00000268205
11525	enrichment	anterior	ZNF266	-3.36746338544411	0.000873399959445459	0.0121912611531763	ENSG00000174652
11526	enrichment	anterior	CLEC11A	-3.36770032510021	0.000872681375398871	0.0121912611531763	ENSG00000105472
11527	enrichment	anterior	POLD4	-3.37022500766568	0.000865058746383391	0.0121284827733626	ENSG00000175482
11528	enrichment	anterior	KDM4B	-3.37346290281284	0.000855373627809871	0.0120333056386371	ENSG00000127663
11529	enrichment	anterior	CYSTM1	-3.37350650810462	0.00085524388954006	0.0120333056386371	ENSG00000120306
11530	enrichment	anterior	ATP5MG	-3.37414932926549	0.000853333440291068	0.0120322967791907	ENSG00000167283
11531	enrichment	anterior	RNF25	-3.37420207669249	0.000853176853031073	0.0120322967791907	ENSG00000163481
11532	enrichment	anterior	ACACB	-3.375603777649	0.000849025536498128	0.0120131217403815	ENSG00000076555
11533	enrichment	anterior	PCSK6	-3.3778532392591	0.000842402828701059	0.0119332266290503	ENSG00000140479
11534	enrichment	anterior	GPR89A	-3.37858218142732	0.000840267087540813	0.0119167809108891	ENSG00000117262
11535	enrichment	anterior	PPP1R35	-3.3807826354613	0.000833850536338532	0.0118400389680425	ENSG00000160813
11536	enrichment	anterior	CHMP1A	-3.38301557932806	0.00082738599823291	0.0117750801261901	ENSG00000131165
11537	enrichment	anterior	FLNB	-3.38385610774373	0.000824964743036723	0.011754305342219	ENSG00000136068
11538	enrichment	anterior	UCN	-3.38386832081909	0.000824929610409204	0.011754305342219	ENSG00000163794
11539	enrichment	anterior	AC108519.1	-3.38511956536899	0.000821337618665692	0.0117299677432104	ENSG00000288075
11540	enrichment	anterior	NXF1	-3.38523529346835	0.000821006132333527	0.0117299677432104	ENSG00000162231
11541	enrichment	anterior	EPOR	-3.38528418420354	0.000820866129436674	0.0117299677432104	ENSG00000187266
11542	enrichment	anterior	ZNF655	-3.38556855080649	0.000820052262305813	0.0117299677432104	ENSG00000197343
11543	enrichment	anterior	RIMKLB	-3.38586329273094	0.000819209495362891	0.0117299677432104	ENSG00000166532
11544	enrichment	anterior	REPS1	-3.38838984264106	0.000812018320016074	0.0116787340731724	ENSG00000135597
11545	enrichment	anterior	C7orf50	-3.39214076580479	0.000801450861779405	0.0115403260132547	ENSG00000146540
11546	enrichment	anterior	ENOSF1	-3.39458349318906	0.000794638141228685	0.0114557208449536	ENSG00000132199
11547	enrichment	anterior	LGI4	-3.39594103092671	0.000790875401390883	0.0114149371688354	ENSG00000153902
11548	enrichment	anterior	MINCR	-3.39788684416496	0.000785511112407878	0.0113578719076381	ENSG00000253716
11549	enrichment	anterior	S100B	-3.39941769582834	0.000781314698917347	0.0113170286661902	ENSG00000160307
11550	enrichment	anterior	BUD31	-3.40095949779862	0.000777109430408944	0.0112828536659731	ENSG00000106245
11551	enrichment	anterior	HSF4	-3.40400392870961	0.000768867728727049	0.0111897714091526	ENSG00000102878
11552	enrichment	anterior	RTN4	-3.40721671073439	0.000760258837403545	0.0110908881709527	ENSG00000115310
11553	enrichment	anterior	AGAP4	-3.41386275586847	0.000742735202017188	0.0108481933627958	ENSG00000188234
11554	enrichment	anterior	SCRT2	-3.41616423631597	0.000736755352783001	0.0107737251049907	ENSG00000215397
11555	enrichment	anterior	EIF2B5	-3.41657058540495	0.000735704234197766	0.0107712386384044	ENSG00000145191
11556	enrichment	anterior	PAXX	-3.41708560308836	0.000734374031398905	0.0107646553163688	ENSG00000148362
11557	enrichment	anterior	ELOVL1	-3.41801265013493	0.000731985287622534	0.0107554328620018	ENSG00000066322
11558	enrichment	anterior	PCNT	-3.41946500050128	0.000728257572269561	0.0107256690208333	ENSG00000160299
11559	enrichment	anterior	MZF1	-3.42045542276644	0.000725725657339298	0.0107020460325367	ENSG00000099326
11560	enrichment	anterior	PIGV	-3.42177842893258	0.000722356354629512	0.0106652251634611	ENSG00000060642
11561	enrichment	anterior	AL355472.3	-3.42198866717889	0.000721822288185288	0.0106652251634611	ENSG00000273367
11562	enrichment	anterior	BTNL9	-3.42299154435663	0.000719279761512391	0.0106455146301319	ENSG00000165810
11563	enrichment	anterior	MRPL52	-3.42337202282722	0.000718317351712672	0.0106441571208332	ENSG00000172590
11564	enrichment	anterior	RCAN1	-3.42370461130222	0.000717477064094771	0.0106441571208332	ENSG00000159200
11565	enrichment	anterior	BRF1	-3.42762451256501	0.000707642364710013	0.0105242431977858	ENSG00000185024
11566	enrichment	anterior	UXT	-3.42773990454724	0.00070735477401624	0.0105242431977858	ENSG00000126756
11567	enrichment	anterior	SLC29A4	-3.42852479545412	0.000705401491953416	0.0105165039501592	ENSG00000164638
11568	enrichment	anterior	P4HTM	-3.4298218941894	0.000702184572995041	0.0104813265016659	ENSG00000178467
11569	enrichment	anterior	RFC4	-3.43149262302674	0.000698061221768975	0.0104325164255816	ENSG00000163918
11570	enrichment	anterior	SNAI3-AS1	-3.43204701490447	0.000696697993559929	0.0104248873577358	ENSG00000260630
11571	enrichment	anterior	AL513217.1	-3.43456544327867	0.000690536544832367	0.0103707730473903	ENSG00000223774
11572	enrichment	anterior	CIAO2B	-3.43625035030738	0.000686442823370389	0.0103219723440381	ENSG00000166595
11573	enrichment	anterior	ING4	-3.43664238964361	0.000685493567125113	0.0103219723440381	ENSG00000111653
11574	enrichment	anterior	DDX51	-3.43722936904385	0.000684074590815048	0.0103219723440381	ENSG00000185163
11575	enrichment	anterior	RNASEK	-3.43802831403185	0.000682147616609669	0.0103081021174947	ENSG00000219200
11576	enrichment	anterior	AC093525.6	-3.43876131277882	0.00068038416292479	0.0102941787026678	ENSG00000261613
11577	enrichment	anterior	CERS4	-3.43963111727185	0.000678297110796723	0.0102753186858611	ENSG00000090661
11578	enrichment	anterior	MACF1	-3.44042852985135	0.00067638901994023	0.0102591262639818	ENSG00000127603
11579	enrichment	anterior	PLCB3	-3.44472215875152	0.000666200971872983	0.0101171514051518	ENSG00000149782
11580	enrichment	anterior	ANGEL1	-3.44583742724336	0.00066357820732408	0.0100994418165057	ENSG00000013523
11581	enrichment	anterior	PHKA2	-3.44939534065195	0.00065527549799707	0.0100041077383935	ENSG00000044446
11582	enrichment	anterior	CXorf40A	-3.45032267715365	0.000653127493251006	0.00999309587608705	ENSG00000197620
11583	enrichment	anterior	NCLN	-3.45186263318809	0.000649575010820737	0.00995119612441542	ENSG00000125912
11584	enrichment	anterior	ELOF1	-3.45293418110657	0.000647113758732245	0.00992592936072985	ENSG00000130165
11585	enrichment	anterior	CDK16	-3.45506788012117	0.000642238795744998	0.00986352924369673	ENSG00000102225
11586	enrichment	anterior	ATP6AP1	-3.4551465075736	0.000642059809911094	0.00986352924369673	ENSG00000071553
11587	enrichment	anterior	SMIM26	-3.45697432101366	0.000637912142556755	0.00983414368569525	ENSG00000232388
11588	enrichment	anterior	GPT	-3.46020961721434	0.000630632009911242	0.00973418727419815	ENSG00000167701
11589	enrichment	anterior	METTL3	-3.462896762768	0.000624644510812456	0.00965395593512297	ENSG00000165819
11590	enrichment	anterior	LAMTOR5	-3.46301998617553	0.00062437122406335	0.00965395593512297	ENSG00000134248
11591	enrichment	anterior	CELF6	-3.46305889105064	0.000624284963480101	0.00965395593512297	ENSG00000140488
11592	enrichment	anterior	MRPL43	-3.46377542283745	0.000622698249094693	0.00965395593512297	ENSG00000055950
11593	enrichment	anterior	USP40	-3.46550612212454	0.000618881277289605	0.00961349887530548	ENSG00000085982
11594	enrichment	anterior	STUB1	-3.46682076549268	0.000615996540931533	0.00958086223013739	ENSG00000103266
11595	enrichment	anterior	CEBPD	-3.46872689801492	0.000611836237056854	0.00952827770448413	ENSG00000221869
11596	enrichment	anterior	COA5	-3.46901880624491	0.000611201448188728	0.00952827770448413	ENSG00000183513
11597	enrichment	anterior	AC104836.1	-3.47028051571221	0.000608464795694431	0.00949997717415635	ENSG00000273487
11598	enrichment	anterior	TBC1D31	-3.47091245291327	0.000607098436252059	0.00949076519588416	ENSG00000156787
11599	enrichment	anterior	DGCR6	-3.47259778433282	0.000603468482827273	0.00944609757050372	ENSG00000183628
11600	enrichment	anterior	LCN12	-3.47484417355848	0.000598661675417281	0.00938287048971315	ENSG00000184925
11601	enrichment	anterior	AL136981.3	-3.47502624211935	0.00059827366076252	0.00938287048971315	ENSG00000288062
11602	enrichment	anterior	CABLES1	-3.47524832702528	0.00059780068416705	0.00938287048971315	ENSG00000134508
11603	enrichment	anterior	NFKBIL1	-3.47821608805652	0.000591513712412438	0.00930663466440419	ENSG00000204498
11604	enrichment	anterior	CDC25B	-3.47990149800163	0.000587970916751549	0.00926281502227795	ENSG00000101224
11605	enrichment	anterior	RRP1	-3.48040904905359	0.000586907923682638	0.00925799918325193	ENSG00000160214
11606	enrichment	anterior	BRSK2	-3.48549083080901	0.000576363606108251	0.00910730893546221	ENSG00000174672
11607	enrichment	anterior	HEXD	-3.48580334645586	0.000575720984876592	0.00910730893546221	ENSG00000169660
11608	enrichment	anterior	ZMYND19	-3.48619533505163	0.00057491589323323	0.00910730893546221	ENSG00000165724
11609	enrichment	anterior	CSF1R	-3.48872678293425	0.000569741978080821	0.0090455788078416	ENSG00000182578
11610	enrichment	anterior	CACNA1H	-3.49128885294852	0.000564549903329584	0.00897480177919917	ENSG00000196557
11611	enrichment	anterior	AC008267.5	-3.4917930151706	0.000563533443349152	0.00897030774081169	ENSG00000237310
11612	enrichment	anterior	ABCD4	-3.49247039235631	0.000562170456974395	0.0089602787959739	ENSG00000119688
11613	enrichment	anterior	POLE	-3.49317258987958	0.000560760788394022	0.00894947863983932	ENSG00000177084
11614	enrichment	anterior	AL162511.1	-3.4959593325649	0.000555198954788154	0.00887229702259502	ENSG00000258844
11615	enrichment	anterior	LONP1	-3.49631323568069	0.000554496338063703	0.00887229702259502	ENSG00000196365
11616	enrichment	anterior	SAP25	-3.4978284496184	0.000551497536186724	0.00884784433055472	ENSG00000205307
11617	enrichment	anterior	C11orf80	-3.49868412633744	0.00054981076259062	0.00883237394569032	ENSG00000173715
11618	enrichment	anterior	EEF2	-3.49881366919718	0.00054955581973523	0.00883237394569032	ENSG00000167658
11619	enrichment	anterior	KLHL17	-3.49967822163725	0.000547857197880339	0.00882418213977226	ENSG00000187961
11620	enrichment	anterior	LAGE3	-3.50166702751926	0.000543968364346596	0.00877310455690915	ENSG00000196976
11621	enrichment	anterior	PC	-3.50314666089695	0.000541091942794466	0.00873824174460019	ENSG00000173599
11622	enrichment	anterior	KCTD17	-3.5032749882332	0.000540843146031544	0.00873824174460019	ENSG00000100379
11623	enrichment	anterior	ENTR1	-3.50413229890668	0.000539183768887902	0.0087304921518604	ENSG00000165689
11624	enrichment	anterior	EGLN2	-3.5059970474224	0.000535590894506143	0.00868381788506312	ENSG00000269858
11625	enrichment	anterior	BAIAP2L2	-3.50600321516174	0.000535579048227109	0.00868381788506312	ENSG00000128298
11626	enrichment	anterior	ERCC1	-3.50693147212871	0.000533798956524567	0.00867778223871388	ENSG00000012061
11627	enrichment	anterior	EXD3	-3.50781509770678	0.000532109605653543	0.00866183745554536	ENSG00000187609
11628	enrichment	anterior	AHI1	-3.50809616802548	0.000531573295381658	0.00866183745554536	ENSG00000135541
11629	enrichment	anterior	RNASEH2C	-3.50965734695354	0.000528603619815448	0.00862774265987163	ENSG00000172922
11630	enrichment	anterior	SHC2	-3.51077172938456	0.00052649335949931	0.00860478786080089	ENSG00000129946
11631	enrichment	anterior	PCED1A	-3.51516395546806	0.000518252632478619	0.00848144368413804	ENSG00000132635
11632	enrichment	anterior	OBSL1	-3.51717317676386	0.000514523362714103	0.00843169987825726	ENSG00000124006
11633	enrichment	anterior	ZNF33A	-3.5180837235394	0.000512841614729526	0.00841542112760867	ENSG00000189180
11634	enrichment	anterior	L3MBTL1	-3.51844249510913	0.000512180392614385	0.00841542112760867	ENSG00000185513
11635	enrichment	anterior	SLC35C2	-3.51943883684455	0.000510348307306834	0.00839704987459764	ENSG00000080189
11636	enrichment	anterior	PRCD	-3.52249046021349	0.000504775100788074	0.00831654394492481	ENSG00000214140
11637	enrichment	anterior	TMEM63A	-3.52317831406329	0.000503526773371084	0.00830717247565654	ENSG00000196187
11638	enrichment	anterior	THOC1	-3.52484973610545	0.000500505504256462	0.00826848620207465	ENSG00000079134
11639	enrichment	anterior	DCAF11	-3.5250283790649	0.000500183596022196	0.00826848620207465	ENSG00000100897
11640	enrichment	anterior	TRIM66	-3.52638709773602	0.000497741579833747	0.00824510950334357	ENSG00000166436
11641	enrichment	anterior	MINK1	-3.52703632731222	0.000496578675433574	0.00823700720105216	ENSG00000141503
11642	enrichment	anterior	KANK3	-3.52748754334968	0.000495771955537091	0.0082347991255991	ENSG00000186994
11643	enrichment	anterior	COX6B1	-3.53077078632509	0.00048993881646674	0.00814898235551823	ENSG00000126267
11644	enrichment	anterior	AATK	-3.53317121671153	0.000485714919362389	0.00808973418147848	ENSG00000181409
11645	enrichment	anterior	CLCN7	-3.53384942400922	0.000484527720676072	0.00808097051195769	ENSG00000103249
11646	enrichment	anterior	FAM153A	-3.5343251768354	0.00048369654257036	0.00807812873350089	ENSG00000170074
11647	enrichment	anterior	SPATA20	-3.53443952145577	0.000483496972858238	0.00807812873350089	ENSG00000006282
11648	enrichment	anterior	PPP1R14B	-3.53519638038648	0.000482177946557198	0.00807482931049555	ENSG00000173457
11649	enrichment	anterior	ZER1	-3.53572966112562	0.000481250592128277	0.00807035457992893	ENSG00000160445
11650	enrichment	anterior	ERVK13-1	-3.53577183142269	0.000481177331052335	0.00807035457992893	ENSG00000260565
11651	enrichment	anterior	TIMM13	-3.5378745916629	0.000477537513142098	0.00803011842938398	ENSG00000099800
11652	enrichment	anterior	SELENOO	-3.53818629032694	0.000477000174990831	0.00803011842938398	ENSG00000073169
11653	enrichment	anterior	RPL5	-3.53975029033053	0.000474312544300965	0.00799789083321283	ENSG00000122406
11654	enrichment	anterior	CHCHD2	-3.54049351608728	0.000473040345845834	0.00798745611597419	ENSG00000106153
11655	enrichment	anterior	KIF5A	-3.54053727680203	0.000472965539405146	0.00798745611597419	ENSG00000155980
11656	enrichment	anterior	HINT1	-3.54134245312723	0.000471591115794354	0.0079850434772659	ENSG00000169567
11657	enrichment	anterior	MAP2K2	-3.54315565663519	0.000468509714597403	0.0079466583295757	ENSG00000126934
11658	enrichment	anterior	ABHD12	-3.54418182630197	0.000466774198984122	0.00793645978105826	ENSG00000100997
11659	enrichment	anterior	RNF112	-3.54526532927358	0.000464948266631	0.0079164241776657	ENSG00000128482
11660	enrichment	anterior	MRNIP	-3.54606850618547	0.000463599071146477	0.00790446115030081	ENSG00000161010
11661	enrichment	anterior	AC007686.3	-3.54613304441842	0.000463490817922355	0.00790446115030081	ENSG00000273729
11662	enrichment	anterior	ESYT2	-3.54742164071491	0.000461334349245316	0.00788784953779579	ENSG00000117868
11663	enrichment	anterior	GTF3C5	-3.54989286340748	0.000457225070645207	0.00782853849949252	ENSG00000148308
11664	enrichment	anterior	BLOC1S1	-3.54996079358867	0.000457112599391646	0.00782853849949252	ENSG00000135441
11665	enrichment	anterior	TPT1-AS1	-3.55024275456278	0.000456646037212823	0.00782853849949252	ENSG00000170919
11666	enrichment	anterior	SMG5	-3.55123729805607	0.000455003927313219	0.00782337976287496	ENSG00000198952
11667	enrichment	anterior	RBFA	-3.5517275075659	0.000454196573600643	0.00782049734122233	ENSG00000101546
11668	enrichment	anterior	AP002381.2	-3.55198331558181	0.00045377580301382	0.00782049734122233	ENSG00000285693
11669	enrichment	anterior	WASHC2A	-3.55215995901595	0.000453485461342414	0.00782049734122233	ENSG00000099290
11670	enrichment	anterior	CAD	-3.55334487065027	0.000451542373004908	0.00780778714283593	ENSG00000084774
11671	enrichment	anterior	RANGRF	-3.55515297393116	0.000448592392725293	0.00777878298023646	ENSG00000108961
11672	enrichment	anterior	HMOX2	-3.55581933852312	0.000447509766325775	0.00777103251893835	ENSG00000103415
11673	enrichment	anterior	TARBP2	-3.55620035450662	0.000446891841491496	0.00777103251893835	ENSG00000139546
11674	enrichment	anterior	SCAMP5	-3.55638545356864	0.000446591940324361	0.00777103251893835	ENSG00000198794
11675	enrichment	anterior	SFXN5	-3.56080263403621	0.000439490939763939	0.0076644461321172	ENSG00000144040
11676	enrichment	anterior	ARHGAP4	-3.56121225659149	0.000438837834756854	0.0076639893284322	ENSG00000089820
11677	enrichment	anterior	GAS8	-3.56368129066273	0.000434920449009581	0.0076173388096592	ENSG00000141013
11678	enrichment	anterior	MYLPF	-3.56457488475693	0.000433510776613401	0.0076035426744603	ENSG00000180209
11679	enrichment	anterior	EIF4G1	-3.56622233515003	0.000430923111599167	0.00756901586106295	ENSG00000114867
11680	enrichment	anterior	NDUFAF8	-3.57155386212506	0.000422647907172696	0.00744505859536918	ENSG00000224877
11681	enrichment	anterior	BRAT1	-3.57317893137466	0.000420155423230378	0.00741183268252723	ENSG00000106009
11682	enrichment	anterior	CTC1	-3.57355113245004	0.000419586498420277	0.00741183268252723	ENSG00000178971
11683	enrichment	anterior	PINK1	-3.57430815413123	0.000418431591029172	0.00740278755474909	ENSG00000158828
11684	enrichment	anterior	BATF3	-3.5752415151299	0.000417011771480926	0.00738836073384684	ENSG00000123685
11685	enrichment	anterior	ATP1A1	-3.57844224483722	0.000412177144893625	0.00731726226461677	ENSG00000163399
11686	enrichment	anterior	PCSK4	-3.57987722015589	0.000410026786895235	0.00730696424168258	ENSG00000115257
11687	enrichment	anterior	SLC19A1	-3.58154007215967	0.000407548131509244	0.00727339548569416	ENSG00000173638
11688	enrichment	anterior	FTCD	-3.58526167345868	0.000402051610518644	0.00718579084589244	ENSG00000160282
11689	enrichment	anterior	UCKL1	-3.58591218939358	0.000401098028735317	0.00717924363292715	ENSG00000198276
11690	enrichment	anterior	NIPAL2	-3.58616603846109	0.000400726491871532	0.00717924363292715	ENSG00000104361
11691	enrichment	anterior	SLC9A3R2	-3.58726467767153	0.000399122234134306	0.00716485948941541	ENSG00000065054
11692	enrichment	anterior	ARHGAP33	-3.58738280346625	0.000398950103964457	0.00716485948941541	ENSG00000004777
11693	enrichment	anterior	ATG16L2	-3.59291665371282	0.00039096403893232	0.00705987500139972	ENSG00000168010
11694	enrichment	anterior	H2AFZ	-3.59456746055905	0.000388610959667434	0.00702776476617513	ENSG00000164032
11695	enrichment	anterior	ZFYVE27	-3.59459556165685	0.000388571019497675	0.00702776476617513	ENSG00000155256
11696	enrichment	anterior	NCBP2AS2	-3.5965453104056	0.000385809237350028	0.00700819899941173	ENSG00000270170
11697	enrichment	anterior	SPA17	-3.59730067709766	0.000384744241781128	0.00699925350561651	ENSG00000064199
11698	enrichment	anterior	ZSWIM8	-3.59732690848125	0.000384707307705298	0.00699925350561651	ENSG00000214655
11699	enrichment	anterior	AC060780.1	-3.59820770121127	0.000383469074816721	0.00699687976064838	ENSG00000267002
11700	enrichment	anterior	VGLL4	-3.5999085366424	0.000381088606859628	0.00696383889216586	ENSG00000144560
11701	enrichment	anterior	PLCG1	-3.60236494832059	0.000377675151567203	0.00691179450285787	ENSG00000124181
11702	enrichment	anterior	SCN1B	-3.60293103300682	0.00037689260002008	0.00690781414579533	ENSG00000105711
11703	enrichment	anterior	CDAN1	-3.60337401520403	0.000376281287948523	0.00690696508283887	ENSG00000140326
11704	enrichment	anterior	HES4	-3.60631413034935	0.000372247516148326	0.00685350283872483	ENSG00000188290
11705	enrichment	anterior	FASTK	-3.60780434189875	0.000370218539624572	0.00682642782339426	ENSG00000164896
11706	enrichment	anterior	NBPF11	-3.60978106599754	0.000367543200718579	0.00678733478668374	ENSG00000263956
11707	enrichment	anterior	HSBP1	-3.61051888563201	0.000366549287784668	0.00677922094276486	ENSG00000230989
11708	enrichment	anterior	VSIR	-3.61105022237991	0.000365835092877665	0.00677626365216583	ENSG00000107738
11709	enrichment	anterior	GATD3B	-3.61208024123307	0.000364454321298146	0.00676093183288291	ENSG00000280071
11710	enrichment	anterior	PDCD5	-3.61224808573336	0.000364229785544331	0.00676093183288291	ENSG00000105185
11711	enrichment	anterior	CCDC189	-3.61321419154839	0.000362939894606095	0.00675333365534173	ENSG00000196118
11712	enrichment	anterior	MOG	-3.61641925745148	0.000358691367414801	0.0066946594910625	ENSG00000204655
11713	enrichment	anterior	EMC6	-3.61738429469201	0.000357421337122489	0.00668115572832176	ENSG00000127774
11714	enrichment	anterior	ANAPC15	-3.62895300500736	0.000342522045660891	0.00644204924339137	ENSG00000110200
11715	enrichment	anterior	ASPHD1	-3.6301946250338	0.00034095816485862	0.00642251704991777	ENSG00000174939
11716	enrichment	anterior	TNK2	-3.63048350776845	0.000340595267689976	0.00642251704991777	ENSG00000061938
11717	enrichment	anterior	ARIH2	-3.6316877359337	0.0003390864167172	0.00640700377800273	ENSG00000177479
11718	enrichment	anterior	UPP1	-3.63174266126889	0.000339017747617127	0.00640700377800273	ENSG00000183696
11719	enrichment	anterior	LUC7L	-3.64601007049157	0.000321616743168234	0.00610522466650879	ENSG00000007392
11720	enrichment	anterior	PLD2	-3.64735038721432	0.000320025986713596	0.00608622288059685	ENSG00000129219
11721	enrichment	anterior	PFKFB3	-3.64851028609069	0.000318655341018761	0.00607731910133284	ENSG00000170525
11722	enrichment	anterior	NAT9	-3.64903143334116	0.000318041305506535	0.00607508587471468	ENSG00000109065
11723	enrichment	anterior	PRR7	-3.65039097050246	0.000316444686595954	0.00605404740788034	ENSG00000131188
11724	enrichment	anterior	AC026979.2	-3.65853238946436	0.000307040337434761	0.00589257162502348	ENSG00000271869
11725	enrichment	anterior	COMMD6	-3.66192852447932	0.000303195711846647	0.00582793644233531	ENSG00000188243
11726	enrichment	anterior	AL162231.1	-3.66807328804496	0.000296354454745616	0.00570540662876403	ENSG00000187186
11727	enrichment	anterior	YJEFN3	-3.67706794961623	0.000286602028234772	0.00553508656424974	ENSG00000250067
11728	enrichment	anterior	CMC2	-3.67936543363169	0.000284159922956394	0.00549660610465492	ENSG00000103121
11729	enrichment	anterior	GNG3	-3.68323388277317	0.000280092216032838	0.00542650925673763	ENSG00000162188
11730	enrichment	anterior	CCDC107	-3.68336656069446	0.000279953682212078	0.00542650925673763	ENSG00000159884
11731	enrichment	anterior	PAN2	-3.68533902476501	0.000277901762215007	0.00540119084750154	ENSG00000135473
11732	enrichment	anterior	RHBDD3	-3.69439975822292	0.00026865682980428	0.00525492759097171	ENSG00000100263
11733	enrichment	anterior	LETMD1	-3.69482273810749	0.000268232415329386	0.00525492759097171	ENSG00000050426
11734	enrichment	anterior	RNPEPL1	-3.70057734666098	0.000262520730420643	0.0051513899348192	ENSG00000142327
11735	enrichment	anterior	CPSF1	-3.70219535491832	0.000260935565566724	0.00512851654188617	ENSG00000071894
11736	enrichment	anterior	VPS28	-3.70419733028115	0.000258986719669992	0.00509841006113631	ENSG00000160948
11737	enrichment	anterior	DICER1-AS1	-3.7066691870434	0.000256599397613081	0.00505956070293534	ENSG00000235706
11738	enrichment	anterior	FAU	-3.707060543268	0.000256223333759781	0.00505956070293534	ENSG00000149806
11739	enrichment	anterior	DDX41	-3.70729576694926	0.000255997551687625	0.00505956070293534	ENSG00000183258
11740	enrichment	anterior	CCDC151	-3.7096538898353	0.000253744427298042	0.0050275942037578	ENSG00000198003
11741	enrichment	anterior	CELSR3	-3.7109488374988	0.000252515107954131	0.00501135908236892	ENSG00000008300
11742	enrichment	anterior	DOC2A	-3.71131363992764	0.000252169809320631	0.00501135908236892	ENSG00000149927
11743	enrichment	anterior	FHOD1	-3.71211454170188	0.00025141328857195	0.00500574503712067	ENSG00000135723
11744	enrichment	anterior	ATG4D	-3.71498313290957	0.000248721185970389	0.0049683276119085	ENSG00000130734
11745	enrichment	anterior	QRICH2	-3.71783302420838	0.0002460735779238	0.00493155654117779	ENSG00000129646
11746	enrichment	anterior	ADAMTS10	-3.71840049859291	0.00024554956669503	0.00492913539055295	ENSG00000142303
11747	enrichment	anterior	RAB26	-3.71866041100616	0.000245309912783987	0.00492913539055295	ENSG00000167964
11748	enrichment	anterior	CC2D1A	-3.71931565371305	0.000244706721064364	0.00492840142506071	ENSG00000132024
11749	enrichment	anterior	FDX2	-3.72206538873892	0.000242190643549868	0.00488577659636492	ENSG00000267673
11750	enrichment	anterior	TRAPPC12	-3.72361711034891	0.000240781573374489	0.00486537972645144	ENSG00000171853
11751	enrichment	anterior	PNPLA7	-3.72540767034515	0.000239165235204385	0.00484072019929404	ENSG00000130653
11752	enrichment	anterior	C6orf226	-3.72915235448992	0.000235817947939762	0.00478658084696843	ENSG00000221821
11753	enrichment	anterior	DUSP23	-3.72937772052284	0.000235617915476807	0.00478658084696843	ENSG00000158716
11754	enrichment	anterior	CENPJ	-3.73173543192714	0.000233534814741631	0.00475827185036073	ENSG00000151849
11755	enrichment	anterior	TNFRSF6B	-3.73288954075819	0.000232521477176247	0.00474553432133492	ENSG00000243509
11756	enrichment	anterior	AC091729.3	-3.73876203578488	0.000227429239131328	0.00464936864277672	ENSG00000229043
11757	enrichment	anterior	WDR90	-3.7434255138498	0.000223460568371066	0.00457588852317635	ENSG00000161996
11758	enrichment	anterior	TRIM41	-3.74350209575292	0.00022339594532144	0.00457588852317635	ENSG00000146063
11759	enrichment	anterior	QTRT1	-3.74444770575196	0.000222599452234819	0.00457357698079103	ENSG00000213339
11760	enrichment	anterior	SPAG7	-3.74567106283742	0.000221572988823203	0.00456015115886138	ENSG00000091640
11761	enrichment	anterior	SLC12A9	-3.74630126542077	0.000221045960133276	0.00455697615957722	ENSG00000146828
11762	enrichment	anterior	DNAJC4	-3.74846399863898	0.000219246286667697	0.00452750988937937	ENSG00000110011
11763	enrichment	anterior	PRRC2A	-3.74871365187464	0.000219039435947802	0.00452750988937937	ENSG00000204469
11764	enrichment	anterior	VPS9D1	-3.74994297710204	0.00021802356096877	0.00451752208956478	ENSG00000075399
11765	enrichment	anterior	ACBD4	-3.75138903477196	0.000216834280139947	0.00450050776691146	ENSG00000181513
11766	enrichment	anterior	ADAMTS13	-3.75822926917264	0.000211291226122031	0.00439291707371059	ENSG00000160323
11767	enrichment	anterior	KCNAB3	-3.7589559830805	0.000210710255803288	0.00438830132401227	ENSG00000170049
11768	enrichment	anterior	PUSL1	-3.75939891131776	0.000210356897931843	0.00438830132401227	ENSG00000169972
11769	enrichment	anterior	AIFM2	-3.76213464449298	0.000208186767950856	0.00435056963794738	ENSG00000042286
11770	enrichment	anterior	SLC9A3-AS1	-3.76595884698074	0.000205188627074903	0.00430262601370617	ENSG00000225138
11771	enrichment	anterior	SPHK2	-3.76723237809665	0.000204199276849671	0.00428923738743509	ENSG00000063176
11772	enrichment	anterior	KLC4	-3.76981518179036	0.000202206632457233	0.00425469205127311	ENSG00000137171
11773	enrichment	anterior	MAP3K6	-3.77058821378976	0.000201613816324726	0.00424953259408583	ENSG00000142733
11774	enrichment	anterior	DMAP1	-3.77317837268381	0.000199639444419733	0.00422247786856614	ENSG00000178028
11775	enrichment	anterior	LAMA5	-3.77607832568376	0.000197450611720967	0.00418342067294423	ENSG00000130702
11776	enrichment	anterior	CERS1	-3.77848335092898	0.000195652564565099	0.00415252187813948	ENSG00000223802
11777	enrichment	anterior	ZBTB8OS	-3.77875610584597	0.000195449627089026	0.00415252187813948	ENSG00000176261
11778	enrichment	anterior	ASIC1	-3.78166125277517	0.000193300422444225	0.00411689488568057	ENSG00000110881
11779	enrichment	anterior	RBCK1	-3.78321318092172	0.000192161491037821	0.00409978050250849	ENSG00000125826
11780	enrichment	anterior	NBEAL2	-3.78452511633241	0.000191203636179407	0.004086476315198	ENSG00000160796
11781	enrichment	anterior	F8A1	-3.78490357868712	0.000190928157541317	0.004086476315198	ENSG00000277203
11782	enrichment	anterior	SEMA3B	-3.79000843746425	0.000187248854032551	0.00401599515885602	ENSG00000012171
11783	enrichment	anterior	BEX2	-3.79040280446368	0.000186967422678149	0.00401599515885602	ENSG00000133134
11784	enrichment	anterior	TUBGCP6	-3.79083115366939	0.0001866621937436	0.00401599515885602	ENSG00000128159
11785	enrichment	anterior	COL18A1	-3.79145360397634	0.000186219493665063	0.00401599515885602	ENSG00000182871
11786	enrichment	anterior	C2orf72	-3.79145421865881	0.000186219056980646	0.00401599515885602	ENSG00000204128
11787	enrichment	anterior	C9orf24	-3.79209785254715	0.000185762335675689	0.00401599515885602	ENSG00000164972
11788	enrichment	anterior	HYI	-3.7928952243406	0.000185197990885411	0.00401599515885602	ENSG00000178922
11789	enrichment	anterior	SPEG	-3.79298400412139	0.000185135256832228	0.00401599515885602	ENSG00000072195
11790	enrichment	anterior	PRMT1	-3.79406864571663	0.000184370441841126	0.00401599515885602	ENSG00000126457
11791	enrichment	anterior	RHPN1	-3.79674673086955	0.000182494813411833	0.00398392695349938	ENSG00000158106
11792	enrichment	anterior	GNAL	-3.79829494001346	0.000181418751928532	0.00396752100595046	ENSG00000141404
11793	enrichment	anterior	NDUFB2	-3.79901215138419	0.00018092230003437	0.00396375469161322	ENSG00000090266
11794	enrichment	anterior	SUGP2	-3.80066158419969	0.000179785436913679	0.00394591914949682	ENSG00000064607
11795	enrichment	anterior	C19orf81	-3.80076080251267	0.000179717267052957	0.00394591914949682	ENSG00000235034
11796	enrichment	anterior	CDC42SE1	-3.80345260610028	0.000177877111678232	0.00391810394642592	ENSG00000197622
11797	enrichment	anterior	CMYA5	-3.80396113825551	0.000177531479038234	0.00391754933437257	ENSG00000164309
11798	enrichment	anterior	LINC-PINT	-3.80412752635166	0.000177418528478071	0.00391754933437257	ENSG00000231721
11799	enrichment	anterior	BRI3	-3.8042666633808	0.000177324129159205	0.00391754933437257	ENSG00000164713
11800	enrichment	anterior	SFSWAP	-3.80566251730898	0.000176379719069508	0.003913324982985	ENSG00000061936
11801	enrichment	anterior	ANKRD9	-3.81444919642516	0.000170543158001504	0.00379761403746519	ENSG00000156381
11802	enrichment	anterior	TRPM2	-3.81530305614244	0.000169985825988481	0.0037946681894349	ENSG00000142185
11803	enrichment	anterior	GSS	-3.81593620505041	0.000169573669535595	0.0037946681894349	ENSG00000100983
11804	enrichment	anterior	ADAM15	-3.81852714282307	0.000167896894963965	0.0037661275980449	ENSG00000143537
11805	enrichment	anterior	LAMTOR2	-3.81922321662518	0.000167449098061024	0.00376298754374268	ENSG00000116586
11806	enrichment	anterior	TBC1D2	-3.82211012315928	0.000165603932366528	0.00372837582537901	ENSG00000095383
11807	enrichment	anterior	SRP14	-3.8244699158708	0.000164109978672092	0.00370155809827734	ENSG00000140319
11808	enrichment	anterior	GYS1	-3.82675778993436	0.000162673738777798	0.00367808493220394	ENSG00000104812
11809	enrichment	anterior	NAA10	-3.83189581473331	0.00015949151638728	0.00361740962492486	ENSG00000102030
11810	enrichment	anterior	MKNK1	-3.8353606885112	0.000157378916557954	0.00358278818421041	ENSG00000079277
11811	enrichment	anterior	DELE1	-3.83575752056308	0.000157138658095318	0.00358278818421041	ENSG00000081791
11812	enrichment	anterior	SMIM29	-3.83620807303148	0.000156866295954958	0.00358278818421041	ENSG00000186577
11813	enrichment	anterior	UBAP1L	-3.83730047652787	0.00015620778432787	0.00357610517492174	ENSG00000246922
11814	enrichment	anterior	LINC02591	-3.841472061881	0.000153717108815444	0.00352568790857187	ENSG00000263590
11815	enrichment	anterior	TMEM259	-3.8467234889498	0.000150635140334434	0.00346149359133167	ENSG00000182087
11816	enrichment	anterior	RCE1	-3.84881351918802	0.000149424891646697	0.00344014934158356	ENSG00000173653
11817	enrichment	anterior	ZNF789	-3.85015107583759	0.000148655206609899	0.00342888660529436	ENSG00000198556
11818	enrichment	anterior	DESI1	-3.85329714669256	0.000146859601894886	0.00339387265248578	ENSG00000100418
11819	enrichment	anterior	NME4	-3.85362894367716	0.000146671432323815	0.00339387265248578	ENSG00000103202
11820	enrichment	anterior	RGS12	-3.85394800045204	0.000146490703375026	0.00339387265248578	ENSG00000159788
11821	enrichment	anterior	AC103681.2	-3.85511301681048	0.000145832572018901	0.00338935968237846	ENSG00000254664
11822	enrichment	anterior	NFATC4	-3.85601325087422	0.000145325938209622	0.00338401827545264	ENSG00000100968
11823	enrichment	anterior	CCDC84	-3.85638753497156	0.000145115789555397	0.00338401827545264	ENSG00000186166
11824	enrichment	anterior	ADCY6	-3.85861319117471	0.000143872086201543	0.00336297562870719	ENSG00000174233
11825	enrichment	anterior	KIAA0930	-3.85871517726002	0.000143815338675301	0.00336297562870719	ENSG00000100364
11826	enrichment	anterior	C9orf16	-3.85934264845528	0.000143466664707754	0.00336297562870719	ENSG00000171159
11827	enrichment	anterior	SPEF1	-3.86042845685363	0.00014286519218077	0.00335870572001907	ENSG00000101222
11828	enrichment	anterior	TDRP	-3.86281562052767	0.000141551234292657	0.00333422705053513	ENSG00000180190
11829	enrichment	anterior	COMTD1	-3.86384362189467	0.00014098892865763	0.00332739315219987	ENSG00000165644
11830	enrichment	anterior	RPP25	-3.86606654381404	0.000139780240746339	0.00330524843931141	ENSG00000178718
11831	enrichment	anterior	MAU2	-3.86767590494447	0.000138911302470398	0.00329106719515623	ENSG00000129933
11832	enrichment	anterior	ZNF875	-3.86945237202653	0.000137958081988589	0.00327483019866117	ENSG00000181666
11833	enrichment	anterior	WBP1	-3.87022737673695	0.000137544172765094	0.003271357027341	ENSG00000239779
11834	enrichment	anterior	PSME2	-3.87055123434243	0.000137371557897982	0.003271357027341	ENSG00000100911
11835	enrichment	anterior	EME2	-3.87119045370966	0.000137031458577185	0.003271357027341	ENSG00000197774
11836	enrichment	anterior	CRIM1-DT	-3.87175656040766	0.000136730925413708	0.00327110677726533	ENSG00000260025
11837	enrichment	anterior	TXNL4A	-3.87218659624534	0.000136503046667378	0.00327110677726533	ENSG00000141759
11838	enrichment	anterior	LEMD2	-3.87222139013161	0.000136484624907755	0.00327110677726533	ENSG00000161904
11839	enrichment	anterior	CA11	-3.87332668533244	0.00013590064648429	0.00327044370722528	ENSG00000063180
11840	enrichment	anterior	OSBPL7	-3.87666451334291	0.000134151454658934	0.00323471702801867	ENSG00000006025
11841	enrichment	anterior	CCDC14	-3.87720894353005	0.000133868177090735	0.00323426574097675	ENSG00000175455
11842	enrichment	anterior	PRKAB2	-3.87735356153909	0.00013379302487812	0.00323426574097675	ENSG00000131791
11843	enrichment	anterior	ABCA7	-3.87865549795662	0.000133118258161955	0.00322891013101171	ENSG00000064687
11844	enrichment	anterior	SDR39U1	-3.88009374775842	0.000132376592530982	0.00321730386419733	ENSG00000100445
11845	enrichment	anterior	FSD1	-3.88073079393394	0.000132049338357294	0.00321574334943809	ENSG00000105255
11846	enrichment	anterior	ARFRP1	-3.88261244313439	0.00013108719569155	0.00320389991138321	ENSG00000101246
11847	enrichment	anterior	ASB1	-3.88897306916277	0.000127883776203549	0.00313302437693064	ENSG00000065802
11848	enrichment	anterior	OGA	-3.89163519138883	0.000126565194030586	0.00310694678117252	ENSG00000198408
11849	enrichment	anterior	NDUFS7	-3.89454333100547	0.000125139489986879	0.00307812930601527	ENSG00000115286
11850	enrichment	anterior	PANTR1	-3.89596022341654	0.000124450392941279	0.00306735091473214	ENSG00000233639
11851	enrichment	anterior	SERF2	-3.89900148214548	0.000122983424161679	0.00304346631655166	ENSG00000140264
11852	enrichment	anterior	CIRBP	-3.90020046214518	0.000122409607540134	0.00303541065350535	ENSG00000099622
11853	enrichment	anterior	COL9A2	-3.90411843975168	0.000120552163444872	0.00300152789839828	ENSG00000049089
11854	enrichment	anterior	DMPK	-3.90523825330966	0.000120026210512388	0.00299453147655908	ENSG00000104936
11855	enrichment	anterior	ANKS6	-3.90573846810472	0.000119791973893824	0.00299453147655908	ENSG00000165138
11856	enrichment	anterior	HTT	-3.90603650386357	0.000119652618228047	0.00299453147655908	ENSG00000197386
11857	enrichment	anterior	VSTM2B	-3.90743250976305	0.000119001917370413	0.00299341242768168	ENSG00000187135
11858	enrichment	anterior	ANKS3	-3.90874456176326	0.000118393409205252	0.00298424624233856	ENSG00000168096
11859	enrichment	anterior	PICK1	-3.91008327149175	0.000117775579856696	0.00297480674328122	ENSG00000100151
11860	enrichment	anterior	DPM3	-3.91842021925693	0.000113996266852895	0.0028912953574204	ENSG00000179085
11861	enrichment	anterior	ZDHHC11B	-3.91938947057727	0.0001135644262944	0.00288633079303334	ENSG00000206077
11862	enrichment	anterior	MYO9B	-3.91990973842789	0.000113333266517883	0.00288633079303334	ENSG00000099331
11863	enrichment	anterior	CYB5R2	-3.92409657722212	0.000111489198174043	0.0028513712294512	ENSG00000166394
11864	enrichment	anterior	C1QL2	-3.92723915688448	0.000110123808776085	0.00282235547649401	ENSG00000144119
11865	enrichment	anterior	SLC9A5	-3.9272579758547	0.000110115680296628	0.00282235547649401	ENSG00000135740
11866	enrichment	anterior	CHCHD10	-3.9290612455685	0.000109339429200461	0.00281680266430317	ENSG00000250479
11867	enrichment	anterior	PPP2R5B	-3.93135764514014	0.000108358416013733	0.00280059542445643	ENSG00000068971
11868	enrichment	anterior	C22orf39	-3.93347646867143	0.000107460676132322	0.00278327704601195	ENSG00000242259
11869	enrichment	anterior	CLDND2	-3.93701185128295	0.000105978438752831	0.00275656683777312	ENSG00000160318
11870	enrichment	anterior	AL158152.1	-3.9409702726669	0.000104341869304711	0.00271978539925394	ENSG00000269929
11871	enrichment	anterior	GRIK1	-3.94504527728594	0.000102682174231549	0.00268224269226641	ENSG00000171189
11872	enrichment	anterior	CORO7	-3.94691592225399	0.00010192870639406	0.00266826217487662	ENSG00000262246
11873	enrichment	anterior	CSAD	-3.9537685286124	9.92131650654788e-05	0.00260274880456111	ENSG00000139631
11874	enrichment	anterior	PANX2	-3.95648053887289	9.81575433178657e-05	0.00258059347755034	ENSG00000073150
11875	enrichment	anterior	LKAAEAR1	-3.95896818852252	9.7198637153616e-05	0.00256089081724775	ENSG00000171695
11876	enrichment	anterior	TMC6	-3.95901774121972	9.71796269025663e-05	0.00256089081724775	ENSG00000141524
11877	enrichment	anterior	GOLGA3	-3.96175829844357	9.61337276331657e-05	0.0025437983123711	ENSG00000090615
11878	enrichment	anterior	MZT2A	-3.96397894973136	9.52940933232564e-05	0.00252705052250935	ENSG00000173272
11879	enrichment	anterior	ABTB1	-3.96634925333339	9.44055615887968e-05	0.00250893041396313	ENSG00000114626
11880	enrichment	anterior	SNX22	-3.97133381541751	9.25626547896477e-05	0.00246531253769813	ENSG00000157734
11881	enrichment	anterior	VPS39	-3.97147473013976	9.25110554081599e-05	0.00246531253769813	ENSG00000166887
11882	enrichment	anterior	CDC34	-3.9725068191962	9.21339627553429e-05	0.00246463390521678	ENSG00000099804
11883	enrichment	anterior	MAT2A	-3.97944268985511	8.96374375807532e-05	0.0024031089351419	ENSG00000168906
11884	enrichment	anterior	SCN4B	-3.9816061527409	8.88719544174887e-05	0.00238782339066769	ENSG00000177098
11885	enrichment	anterior	TNXB	-3.98344939887899	8.8224675412994e-05	0.00237565342934769	ENSG00000168477
11886	enrichment	anterior	FTL	-3.98477020967995	8.77636137579237e-05	0.00236845513949364	ENSG00000087086
11887	enrichment	anterior	AC119673.2	-3.99086186684159	8.56666416496139e-05	0.00231697941187285	ENSG00000286619
11888	enrichment	anterior	BAD	-3.99707727459462	8.35761980888163e-05	0.00226545237613255	ENSG00000002330
11889	enrichment	anterior	IL34	-3.99848915683683	8.31081408369734e-05	0.00225777115940444	ENSG00000157368
11890	enrichment	anterior	LINC01535	-4.02300181470278	7.53684621261886e-05	0.00205987803629456	ENSG00000226686
11891	enrichment	anterior	SETD4	-4.03591072538093	7.157320464193e-05	0.00197068114132341	ENSG00000185917
11892	enrichment	anterior	TMEM219	-4.03767939368933	7.10675975134466e-05	0.00196117692912389	ENSG00000149932
11893	enrichment	anterior	SPTBN4	-4.03880706700247	7.07470068576425e-05	0.00195674696568932	ENSG00000160460
11894	enrichment	anterior	AC110491.1	-4.05048143076291	6.75079203833151e-05	0.0018756461970137	ENSG00000261292
11895	enrichment	anterior	ENGASE	-4.05283071464004	6.68733923874232e-05	0.0018622487971213	ENSG00000167280
11896	enrichment	anterior	MZT2B	-4.0565354196827	6.58842931187834e-05	0.00183889379766467	ENSG00000152082
11897	enrichment	anterior	GSDMD	-4.05741776373897	6.56507824382928e-05	0.00183656937141448	ENSG00000104518
11898	enrichment	anterior	ATP5ME	-4.06161631435647	6.4550395765386e-05	0.00180992795466019	ENSG00000169020
11899	enrichment	anterior	HSPA12B	-4.06821098012601	6.28573916497322e-05	0.00176650945498385	ENSG00000132622
11900	enrichment	anterior	NAT8L	-4.07364688209041	6.14937399959027e-05	0.00173616852528848	ENSG00000185818
11901	enrichment	anterior	PCP4	-4.07367373549783	6.14870739982107e-05	0.00173616852528848	ENSG00000183036
11902	enrichment	anterior	MPHOSPH9	-4.07387552483286	6.14370045139337e-05	0.00173616852528848	ENSG00000051825
11903	enrichment	anterior	TMEM191B	-4.07402666847063	6.13995270533689e-05	0.00173616852528848	ENSG00000278558
11904	enrichment	anterior	GARS-DT	-4.07583768502289	6.09521585942002e-05	0.00173616852528848	ENSG00000196295
11905	enrichment	anterior	RABL2A	-4.0798817449783	5.99643484223692e-05	0.00171677789101514	ENSG00000144134
11906	enrichment	anterior	LINC00634	-4.08295110407297	5.92248174711177e-05	0.00169958543094933	ENSG00000205704
11907	enrichment	anterior	MAP4K5	-4.08630687083995	5.84262221611807e-05	0.00168061309628337	ENSG00000012983
11908	enrichment	anterior	CFAP410	-4.08892321520453	5.7810719103464e-05	0.00166683028547134	ENSG00000160226
11909	enrichment	anterior	GNB2	-4.09045120043377	5.7454117988932e-05	0.00166046475748155	ENSG00000172354
11910	enrichment	anterior	NACC2	-4.0931470322167	5.68300688269793e-05	0.00164632130665835	ENSG00000148411
11911	enrichment	anterior	FGFR3	-4.09482134547726	5.64457439213353e-05	0.00164297433199601	ENSG00000068078
11912	enrichment	anterior	VPS25	-4.10139621575592	5.49603551094538e-05	0.00160355690026986	ENSG00000131475
11913	enrichment	anterior	COX14	-4.10217802608093	5.47862274538049e-05	0.0016023005517291	ENSG00000178449
11914	enrichment	anterior	AGRN	-4.1030628986177	5.4589779594385e-05	0.00160038382623826	ENSG00000188157
11915	enrichment	anterior	FADS3	-4.11150193201697	5.27496780480359e-05	0.00155015580321452	ENSG00000221968
11916	enrichment	anterior	OAZ1	-4.11248383564678	5.25394576221657e-05	0.00155015580321452	ENSG00000104904
11917	enrichment	anterior	HID1	-4.11728984978409	5.1521982156482e-05	0.00152507562194429	ENSG00000167861
11918	enrichment	anterior	MLXIPL	-4.127794995937	4.93629525436774e-05	0.00146471382244286	ENSG00000009950
11919	enrichment	anterior	CD276	-4.13103592258463	4.87144731298111e-05	0.00144898889054	ENSG00000103855
11920	enrichment	anterior	PRADC1	-4.13431311532654	4.80670013442763e-05	0.00143321729617995	ENSG00000135617
11921	enrichment	anterior	RPL11	-4.13627557269941	4.76832174578176e-05	0.00142525020396533	ENSG00000142676
11922	enrichment	anterior	TRIM3	-4.13757054240514	4.74315715492293e-05	0.00142120333869933	ENSG00000110171
11923	enrichment	anterior	BMP1	-4.13901726357992	4.71519342527347e-05	0.00141629581385671	ENSG00000168487
11924	enrichment	anterior	LIMS2	-4.14598334514133	4.58273259053912e-05	0.0013901713627628	ENSG00000072163
11925	enrichment	anterior	PSMB10	-4.14804515991301	4.54421263688108e-05	0.0013819154100963	ENSG00000205220
11926	enrichment	anterior	RHBDL1	-4.15184229868192	4.47407909544861e-05	0.00136398047236557	ENSG00000103269
11927	enrichment	anterior	NPIPA5	-4.15324170642061	4.44849322953476e-05	0.00135957074327656	ENSG00000183793
11928	enrichment	anterior	TPCN1	-4.16119888033502	4.30564200567061e-05	0.00131920986263968	ENSG00000186815
11929	enrichment	anterior	NEAT1	-4.16263924032835	4.28025621926121e-05	0.00131472694172031	ENSG00000245532
11930	enrichment	anterior	PRDX2	-4.16347741617583	4.26554949248526e-05	0.0013135098877993	ENSG00000167815
11931	enrichment	anterior	NPIPA2	-4.17264190593621	4.10786228957562e-05	0.00126814688106217	ENSG00000254852
11932	enrichment	anterior	HMGN3	-4.17520943199689	4.06469204788669e-05	0.00125799646292189	ENSG00000118418
11933	enrichment	anterior	AC084198.2	-4.17763701428958	4.02427330710114e-05	0.00124864825328202	ENSG00000286699
11934	enrichment	anterior	KIF22	-4.18141146359716	3.96219048430174e-05	0.00123251345217783	ENSG00000079616
11935	enrichment	anterior	TTYH1	-4.18414089349744	3.91786703722849e-05	0.00122183480944179	ENSG00000167614
11936	enrichment	anterior	GBA2	-4.188290166101	3.85139217356693e-05	0.00120417568598097	ENSG00000070610
11937	enrichment	anterior	GABARAP	-4.19250205235378	3.78501619308914e-05	0.00118645699898756	ENSG00000170296
11938	enrichment	anterior	FGF17	-4.19780845804489	3.70294534018273e-05	0.00116371482734534	ENSG00000158815
11939	enrichment	anterior	KCNIP2	-4.19858585719424	3.69106544427933e-05	0.00116297100660605	ENSG00000120049
11940	enrichment	anterior	LTC4S	-4.20516947809681	3.5919061276235e-05	0.00113759203135226	ENSG00000213316
11941	enrichment	anterior	THBS3	-4.21047308486035	3.51388113384859e-05	0.00111867700159633	ENSG00000169231
11942	enrichment	anterior	COX6A1	-4.21139779015684	3.50044395878524e-05	0.00111730880929895	ENSG00000111775
11943	enrichment	anterior	ASIC4	-4.2127727899942	3.48055412738636e-05	0.00111386843474603	ENSG00000072182
11944	enrichment	anterior	SMPD3	-4.21345426057205	3.4707364812433e-05	0.00111364182370602	ENSG00000103056
11945	enrichment	anterior	RPS6KB2	-4.215398798826	3.4428675893709e-05	0.00110760674421209	ENSG00000175634
11946	enrichment	anterior	AL021368.3	-4.21772000171904	3.40988022762449e-05	0.00109988880693164	ENSG00000272541
11947	enrichment	anterior	ZFAND2A	-4.21874724740016	3.39537827952144e-05	0.00109988880693164	ENSG00000178381
11948	enrichment	anterior	TOM1L2	-4.22388713396701	3.32369744326178e-05	0.00108064365010306	ENSG00000175662
11949	enrichment	anterior	MCRIP2	-4.22404604811065	3.32150443395017e-05	0.00108064365010306	ENSG00000172366
11950	enrichment	anterior	EMID1	-4.22492157429075	3.30944697244984e-05	0.00108064365010306	ENSG00000186998
11951	enrichment	anterior	TRAPPC6B	-4.22679880337668	3.28373518586364e-05	0.00107623760448212	ENSG00000182400
11952	enrichment	anterior	B4GALNT4	-4.22973021171259	3.24396600520634e-05	0.00107182390307156	ENSG00000182272
11953	enrichment	anterior	TOP3B	-4.2306839834221	3.23112611344989e-05	0.00107047470831775	ENSG00000100038
11954	enrichment	anterior	KIAA0895L	-4.23196218964503	3.21399474087329e-05	0.00106769254639065	ENSG00000196123
11955	enrichment	anterior	SAT2	-4.24876035997502	2.99676673832574e-05	0.00100096921792437	ENSG00000141504
11956	enrichment	anterior	NOMO1	-4.24908090944972	2.9927612185392e-05	0.00100096921792437	ENSG00000103512
11957	enrichment	anterior	UBE2M	-4.25346498716538	2.93848973535764e-05	0.000986896621284263	ENSG00000130725
11958	enrichment	anterior	PALD1	-4.25435208116051	2.9276232442228e-05	0.000985955762000652	ENSG00000107719
11959	enrichment	anterior	COA6-AS1	-4.25586050352219	2.90923391175594e-05	0.000982469187050175	ENSG00000231663
11960	enrichment	anterior	PHYKPL	-4.25701898800101	2.89518573520494e-05	0.000980433396478683	ENSG00000175309
11961	enrichment	anterior	TMEM141	-4.26522051589368	2.79757003615514e-05	0.000950008158111018	ENSG00000244187
11962	enrichment	anterior	EGFL8	-4.26999472152039	2.7422044098576e-05	0.000933800805306661	ENSG00000241404
11963	enrichment	anterior	CCDC85B	-4.27652647560199	2.66815196653119e-05	0.000915799612187793	ENSG00000175602
11964	enrichment	anterior	LPCAT1	-4.27754722662395	2.6567536242337e-05	0.000914896142429774	ENSG00000153395
11965	enrichment	anterior	TSPOAP1	-4.27959338273496	2.63404506339445e-05	0.000909638443502744	ENSG00000005379
11966	enrichment	anterior	PNCK	-4.28329623282286	2.5934214238595e-05	0.000900698207576204	ENSG00000130822
11967	enrichment	anterior	MROH1	-4.2875050033055	2.54797511870439e-05	0.000887435778523109	ENSG00000179832
11968	enrichment	anterior	PWWP3A	-4.2913955527609	2.50664338248111e-05	0.000875534724309472	ENSG00000160953
11969	enrichment	anterior	FAM160B2	-4.29168954556957	2.50354631788899e-05	0.000875534724309472	ENSG00000158863
11970	enrichment	anterior	RGL2	-4.29543973681145	2.4643597689462e-05	0.000867895546762597	ENSG00000237441
11971	enrichment	anterior	CCNQ	-4.29680625046001	2.45022720079222e-05	0.000865723339008234	ENSG00000262919
11972	enrichment	anterior	HSBP1L1	-4.29714080140384	2.44677908946447e-05	0.000865723339008234	ENSG00000226742
11973	enrichment	anterior	PIDD1	-4.29873797452089	2.43038142251016e-05	0.000863703863086824	ENSG00000177595
11974	enrichment	anterior	AC010642.2	-4.29880779321422	2.42966702038871e-05	0.000863703863086824	ENSG00000283103
11975	enrichment	anterior	LINC01089	-4.30126797104434	2.40462176797446e-05	0.000859546816183853	ENSG00000212694
11976	enrichment	anterior	GLS	-4.31120313901836	2.30596980206583e-05	0.000829131789125139	ENSG00000115419
11977	enrichment	anterior	TSNAXIP1	-4.31737789590478	2.24662179718467e-05	0.000810175559604207	ENSG00000102904
11978	enrichment	anterior	ATOX1	-4.32081535247331	2.21421949120467e-05	0.000800853055620623	ENSG00000177556
11979	enrichment	anterior	GOLGA8B	-4.32165714501488	2.20635300915499e-05	0.000800375831956075	ENSG00000215252
11980	enrichment	anterior	HAGHL	-4.32490909468092	2.17621438092135e-05	0.000794155844978015	ENSG00000103253
11981	enrichment	anterior	HIF3A	-4.33420792830145	2.09219341595905e-05	0.0007680800153183	ENSG00000124440
11982	enrichment	anterior	ECHDC2	-4.33433700721207	2.09104925686535e-05	0.0007680800153183	ENSG00000121310
11983	enrichment	anterior	ZFR2	-4.33537410452412	2.08187811771971e-05	0.0007680800153183	ENSG00000105278
11984	enrichment	anterior	SLC25A11	-4.33840774534652	2.05527196321953e-05	0.000763699080558017	ENSG00000108528
11985	enrichment	anterior	AL391807.1	-4.3441551002657	2.00575570507374e-05	0.000747572057759952	ENSG00000230910
11986	enrichment	anterior	POLR2J	-4.35361957061579	1.92669526106805e-05	0.000720301209986451	ENSG00000005075
11987	enrichment	anterior	TMEM191C	-4.3542780722536	1.92130705886574e-05	0.000720301209986451	ENSG00000206140
11988	enrichment	anterior	BNIP1	-4.35645784745349	1.90357378939157e-05	0.000716036602317292	ENSG00000113734
11989	enrichment	anterior	DCXR	-4.36057342279101	1.87051866130352e-05	0.000705774402297392	ENSG00000169738
11990	enrichment	anterior	GABBR1	-4.36106907599407	1.86657501817427e-05	0.000705774402297392	ENSG00000204681
11991	enrichment	anterior	STRC	-4.3627358440855	1.85337179826016e-05	0.000704941327285969	ENSG00000242866
11992	enrichment	anterior	AMDHD2	-4.36356978653175	1.84679939480961e-05	0.000704941327285969	ENSG00000162066
11993	enrichment	anterior	MMP25-AS1	-4.36604324191819	1.82743686242066e-05	0.000700326509187857	ENSG00000261971
11994	enrichment	anterior	AC110285.2	-4.36947670534914	1.80088139417805e-05	0.000692319969931657	ENSG00000262877
11995	enrichment	anterior	GPC1	-4.37141057217976	1.78608746732875e-05	0.000688798715712742	ENSG00000063660
11996	enrichment	anterior	CHRD	-4.37333322211008	1.77149483167089e-05	0.000685333048011918	ENSG00000090539
11997	enrichment	anterior	ANKRD10	-4.37593835363577	1.75190443785094e-05	0.000679905769927866	ENSG00000088448
11998	enrichment	anterior	UAP1L1	-4.38376493590374	1.69429008741303e-05	0.000661747486218029	ENSG00000197355
11999	enrichment	anterior	NME3	-4.38447349743961	1.68916470568501e-05	0.000661747486218029	ENSG00000103024
12000	enrichment	anterior	LCNL1	-4.38897342253069	1.65695970053094e-05	0.000651329014115457	ENSG00000214402
12001	enrichment	anterior	PET100	-4.39463894901376	1.61724911254906e-05	0.000639833993557032	ENSG00000229833
12002	enrichment	anterior	PPIE	-4.3981508942667	1.59309311959428e-05	0.00063232348659221	ENSG00000084072
12003	enrichment	anterior	ZNF83	-4.40029324860376	1.57852777217219e-05	0.000628583127518081	ENSG00000167766
12004	enrichment	anterior	PGGHG	-4.40046096983624	1.5773928811371e-05	0.000628583127518081	ENSG00000142102
12005	enrichment	anterior	PIGQ	-4.40588491100513	1.54111045535925e-05	0.000617707387434978	ENSG00000007541
12006	enrichment	anterior	UBE2S	-4.40640633291156	1.53766497386886e-05	0.000617707387434978	ENSG00000108106
12007	enrichment	anterior	TBX2	-4.41492874624389	1.48238627642693e-05	0.000598091492716807	ENSG00000121068
12008	enrichment	anterior	TSEN54	-4.42512522366425	1.41875152573201e-05	0.000574312496757413	ENSG00000182173
12009	enrichment	anterior	TMEM256	-4.4257533394587	1.41491844881947e-05	0.000574312496757413	ENSG00000205544
12010	enrichment	anterior	RSRP1	-4.4260925858192	1.41285233118252e-05	0.000574312496757413	ENSG00000117616
12011	enrichment	anterior	MLST8	-4.42927696517447	1.39359901175867e-05	0.000570749570580975	ENSG00000167965
12012	enrichment	anterior	CLASRP	-4.42949678148811	1.3922792913782e-05	0.000570749570580975	ENSG00000104859
12013	enrichment	anterior	ZNF783	-4.43495571076266	1.35988724593975e-05	0.000561642621000454	ENSG00000204946
12014	enrichment	anterior	PNKD	-4.43732162992193	1.34607412400745e-05	0.000559719597482689	ENSG00000127838
12015	enrichment	anterior	ITGAX	-4.45627992780072	1.24014723142731e-05	0.000517433443829312	ENSG00000140678
12016	enrichment	anterior	TRADD	-4.4587513633999	1.22694259735896e-05	0.00051367716618881	ENSG00000102871
12017	enrichment	anterior	MYDGF	-4.46520173146973	1.19311159215282e-05	0.000501229869899252	ENSG00000074842
12018	enrichment	anterior	RPS19BP1	-4.46980261388373	1.16952987195831e-05	0.000493017333954837	ENSG00000187051
12019	enrichment	anterior	EVL	-4.49034668184266	1.0695824061958e-05	0.00045401544846332	ENSG00000196405
12020	enrichment	anterior	GAA	-4.49124462452211	1.06540653273742e-05	0.000453818636331532	ENSG00000171298
12021	enrichment	anterior	TMA7	-4.49285617381152	1.05795127365644e-05	0.000452218682533214	ENSG00000232112
12022	enrichment	anterior	CNBP	-4.49368664168582	1.05412899732346e-05	0.000452165859378222	ENSG00000169714
12023	enrichment	anterior	MOV10	-4.49509798014638	1.04766363321341e-05	0.000450974926620915	ENSG00000155363
12024	enrichment	anterior	DCTN3	-4.5013115781855	1.01964921160976e-05	0.00044046684141093	ENSG00000137100
12025	enrichment	anterior	NCDN	-4.50391820115094	1.00811257117786e-05	0.000437027524207422	ENSG00000020129
12026	enrichment	anterior	CASC3	-4.5054411647077	1.00143023321121e-05	0.000435675608576762	ENSG00000108349
12027	enrichment	anterior	STK11IP	-4.50718851411658	9.93815765420429e-06	0.000433907061866598	ENSG00000144589
12028	enrichment	anterior	IMMP1L	-4.50794588766443	9.90532646057977e-06	0.000433907061866598	ENSG00000148950
12029	enrichment	anterior	ANKZF1	-4.50942497907615	9.84150987803541e-06	0.000433907061866598	ENSG00000163516
12030	enrichment	anterior	CCDC57	-4.51343977407534	9.67027322820182e-06	0.000428330037010026	ENSG00000176155
12031	enrichment	anterior	SRRM3	-4.52229467965391	9.30265986456265e-06	0.000413545515797376	ENSG00000177679
12032	enrichment	anterior	PLEKHM2	-4.5230423349224	9.27224315484121e-06	0.000413545515797376	ENSG00000116786
12033	enrichment	anterior	CARNS1	-4.52323178975329	9.26455079122067e-06	0.000413545515797376	ENSG00000172508
12034	enrichment	anterior	AC009041.2	-4.53243375458209	8.89822088985853e-06	0.000399929229332796	ENSG00000260807
12035	enrichment	anterior	RELL2	-4.53809164158479	8.67993517413302e-06	0.000391557961268547	ENSG00000164620
12036	enrichment	anterior	ELOB	-4.54571565943477	8.39392139376044e-06	0.00038005810755082	ENSG00000103363
12037	enrichment	anterior	COQ4	-4.55858998736112	7.93139180025185e-06	0.000361266792182424	ENSG00000167113
12038	enrichment	anterior	UQCRH	-4.55902127646364	7.91632935015147e-06	0.000361266792182424	ENSG00000173660
12039	enrichment	anterior	HDAC6	-4.56281869283124	7.78488931799768e-06	0.000359133101556685	ENSG00000094631
12040	enrichment	anterior	NDUFA11	-4.56284770621409	7.78389320149964e-06	0.000359133101556685	ENSG00000174886
12041	enrichment	anterior	PLEKHJ1	-4.56501611790352	7.70979099912724e-06	0.000359133101556685	ENSG00000104886
12042	enrichment	anterior	RASSF1	-4.56943927989816	7.56073362812373e-06	0.000354137810742577	ENSG00000068028
12043	enrichment	anterior	COL5A3	-4.5708245021723	7.51462526465522e-06	0.000354137810742577	ENSG00000080573
12044	enrichment	anterior	DGKQ	-4.57283058774209	7.44833000196183e-06	0.000353875557291379	ENSG00000145214
12045	enrichment	anterior	ZGLP1	-4.61167531497362	6.27022565426404e-06	0.000300601994601482	ENSG00000220201
12046	enrichment	anterior	MRPS21	-4.61291203618066	6.23583295180119e-06	0.000300130148959723	ENSG00000266472
12047	enrichment	anterior	POMT1	-4.6142278650662	6.19943965810209e-06	0.000299557904428055	ENSG00000130714
12048	enrichment	anterior	ZBTB47	-4.61833583141924	6.0871317514022e-06	0.000296474843270486	ENSG00000114853
12049	enrichment	anterior	AUP1	-4.62313140237103	5.95850202459422e-06	0.000291370749002657	ENSG00000115307
12050	enrichment	anterior	MIEN1	-4.62410287528021	5.93276519288097e-06	0.000291277327240843	ENSG00000141741
12051	enrichment	anterior	GPX4	-4.62467818959958	5.91757411114625e-06	0.000291277327240843	ENSG00000167468
12052	enrichment	anterior	SLC25A29	-4.63565313617597	5.63485189392629e-06	0.000280024652045727	ENSG00000197119
12053	enrichment	anterior	AKAP8L	-4.64115779609201	5.49799041529621e-06	0.000274338501334678	ENSG00000011243
12054	enrichment	anterior	CCS	-4.65035466927052	5.27644128474867e-06	0.000264362683221526	ENSG00000173992
12055	enrichment	anterior	POLR2I	-4.65579800309003	5.14939035783946e-06	0.000259058835903652	ENSG00000105258
12056	enrichment	anterior	EIF3L	-4.66769654153917	4.88184851773384e-06	0.000246614041856596	ENSG00000100129
12057	enrichment	anterior	GUK1	-4.67049309438504	4.82093872310262e-06	0.00024492650877747	ENSG00000143774
12058	enrichment	anterior	ARHGEF4	-4.67578518211493	4.70767286882023e-06	0.000240800421846558	ENSG00000136002
12059	enrichment	anterior	TAZ	-4.67741988389579	4.67320688809523e-06	0.000240041824399009	ENSG00000102125
12060	enrichment	anterior	ISCU	-4.67796652465172	4.66173587192469e-06	0.000240041824399009	ENSG00000136003
12061	enrichment	anterior	DNM2	-4.68590277089722	4.49822228368138e-06	0.000233239139491402	ENSG00000079805
12062	enrichment	anterior	MISP3	-4.69514051751787	4.31484973224568e-06	0.000225423239216681	ENSG00000141854
12063	enrichment	anterior	ABCA2	-4.70469360004209	4.13280239264264e-06	0.000216839095493804	ENSG00000107331
12064	enrichment	anterior	COPS9	-4.7059028727378	4.11029280074991e-06	0.000216587627108481	ENSG00000172428
12065	enrichment	anterior	FTH1	-4.71782639589325	3.89458116987425e-06	0.000206109328145942	ENSG00000167996
12066	enrichment	anterior	SH2B1	-4.73000162395349	3.68559472301161e-06	0.000195897371690508	ENSG00000178188
12067	enrichment	anterior	LINC00342	-4.74363786444992	3.46436611445024e-06	0.000185753841005062	ENSG00000232931
12068	enrichment	anterior	RAP1GAP	-4.74506936323517	3.44189916508227e-06	0.000185362190718638	ENSG00000076864
12069	enrichment	anterior	EIF3K	-4.76035601710534	3.21057635095748e-06	0.000173669450842722	ENSG00000178982
12070	enrichment	anterior	RASGRF2	-4.7609434509701	3.20199324400885e-06	0.000173669450842722	ENSG00000113319
12071	enrichment	anterior	AIFM3	-4.76348091210224	3.16517156133621e-06	0.000172742064005961	ENSG00000183773
12072	enrichment	anterior	BX255925.3	-4.7637294703663	3.16158672137097e-06	0.000172742064005961	ENSG00000284976
12073	enrichment	anterior	FAHD2A	-4.76573178410018	3.13285080450555e-06	0.000172742064005961	ENSG00000115042
12074	enrichment	anterior	PIN1	-4.76601058206645	3.12886971508081e-06	0.000172742064005961	ENSG00000127445
12075	enrichment	anterior	IL11RA	-4.7800676944849	2.9343475466532e-06	0.000166075920175164	ENSG00000137070
12076	enrichment	anterior	COL20A1	-4.78252385365457	2.90157910007619e-06	0.000165233422099441	ENSG00000101203
12077	enrichment	anterior	RGS11	-4.78623782901062	2.85269944741436e-06	0.000163728876735402	ENSG00000076344
12078	enrichment	anterior	BORCS8	-4.78843812103193	2.82411724416689e-06	0.000162852987311039	ENSG00000254901
12079	enrichment	anterior	HCFC1R1	-4.7901790722721	2.80169800743226e-06	0.000162325867966158	ENSG00000103145
12080	enrichment	anterior	ANKRD13B	-4.79358452284545	2.75833961511806e-06	0.000161343070788604	ENSG00000198720
12081	enrichment	anterior	PNMA3	-4.81068544308913	2.55021970205574e-06	0.000149886710853997	ENSG00000183837
12082	enrichment	anterior	CTTN	-4.81511222645988	2.49886618543376e-06	0.000147577966748443	ENSG00000085733
12083	enrichment	anterior	SRSF5	-4.81583909196244	2.49053007265346e-06	0.000147577966748443	ENSG00000100650
12084	enrichment	anterior	GNB3	-4.82292024737769	2.41071169309334e-06	0.000143760733893005	ENSG00000111664
12085	enrichment	anterior	NRBP2	-4.82992881096899	2.33414663773947e-06	0.000140566219932832	ENSG00000185189
12086	enrichment	anterior	CCDC74A	-4.82999688033202	2.33341465471302e-06	0.000140566219932832	ENSG00000163040
12087	enrichment	anterior	UQCR10	-4.83106463796031	2.32196150586573e-06	0.000140566219932832	ENSG00000184076
12088	enrichment	anterior	NECAB3	-4.84371229078403	2.19036148142221e-06	0.000133885845551932	ENSG00000125967
12089	enrichment	anterior	GOLGA8A	-4.84471669787749	2.18022503901326e-06	0.000133885845551932	ENSG00000175265
12090	enrichment	anterior	CCDC130	-4.8544879862904	2.08394896148648e-06	0.000128668060879658	ENSG00000104957
12091	enrichment	anterior	RTEL1	-4.86901026830635	1.948409731202e-06	0.000121527086550737	ENSG00000258366
12092	enrichment	anterior	ARFGAP1	-4.87161904577797	1.92498142069935e-06	0.000120681527528459	ENSG00000101199
12093	enrichment	anterior	AC015813.1	-4.87679413769921	1.87930907610394e-06	0.000118425533275107	ENSG00000264112
12094	enrichment	anterior	SLC35E2A	-4.88706223298785	1.79176884699847e-06	0.000113494166603919	ENSG00000215790
12095	enrichment	anterior	CD22	-4.88909863404736	1.77488217412513e-06	0.000113010075930624	ENSG00000012124
12096	enrichment	anterior	SPG7	-4.89864412853256	1.69775601628102e-06	0.00010866527381694	ENSG00000197912
12097	enrichment	anterior	DNHD1	-4.90060057497962	1.68235322723803e-06	0.000108246148436763	ENSG00000179532
12098	enrichment	anterior	SELENOH	-4.90316511321509	1.66236749388982e-06	0.000107526151390492	ENSG00000211450
12099	enrichment	anterior	COX4I1	-4.90724821409666	1.63102018874651e-06	0.000106059690465032	ENSG00000131143
12100	enrichment	anterior	PHF1	-4.91269771934266	1.59007166663716e-06	0.000103949872324274	ENSG00000112511
12101	enrichment	anterior	KCNT1	-4.92459509189175	1.50409749117509e-06	9.88580205893306e-05	ENSG00000107147
12102	enrichment	anterior	NEIL1	-4.9247363032989	1.50310455538141e-06	9.88580205893306e-05	ENSG00000140398
12103	enrichment	anterior	COL16A1	-4.94181327182736	1.38758732756445e-06	9.21916036928009e-05	ENSG00000084636
12104	enrichment	anterior	CUL9	-4.94341435760724	1.37720809019528e-06	9.20020158614058e-05	ENSG00000112659
12105	enrichment	anterior	CARMN	-4.94757064925994	1.35061368649262e-06	9.07211665789686e-05	ENSG00000249669
12106	enrichment	anterior	ULK3	-4.95568844809159	1.30009650931726e-06	8.82982212577975e-05	ENSG00000140474
12107	enrichment	anterior	TMEM258	-4.95584059047211	1.29916739957297e-06	8.82982212577975e-05	ENSG00000134825
12108	enrichment	anterior	B3GNTL1	-4.95724743014834	1.29060642558769e-06	8.82982212577975e-05	ENSG00000175711
12109	enrichment	anterior	PLA2G4B	-4.97153030162972	1.206724595494e-06	8.38193646586034e-05	ENSG00000243708
12110	enrichment	anterior	RPS6KL1	-4.97915833967835	1.16411240298788e-06	8.17889317616485e-05	ENSG00000198208
12111	enrichment	anterior	HAPLN2	-4.98102857742566	1.15388917337566e-06	8.15392782920081e-05	ENSG00000132702
12112	enrichment	anterior	SGSM3	-4.98924171859091	1.11001325846161e-06	7.88948377017045e-05	ENSG00000100359
12113	enrichment	anterior	TOMM6	-4.99666761527871	1.0717361834059e-06	7.66197359189306e-05	ENSG00000214736
12114	enrichment	anterior	RAPGEF3	-4.99727314904893	1.0686719011201e-06	7.66197359189306e-05	ENSG00000079337
12115	enrichment	anterior	GDI1	-5.02424944657116	9.40439979798074e-07	6.84338021013777e-05	ENSG00000203879
12116	enrichment	anterior	PAQR6	-5.03104681415115	9.10557595687861e-07	6.66736807984466e-05	ENSG00000160781
12117	enrichment	anterior	ELMOD3	-5.03900633955904	8.76734078591443e-07	6.49580249138205e-05	ENSG00000115459
12118	enrichment	anterior	MRPL41	-5.04415296196677	8.55515027213361e-07	6.37723854127033e-05	ENSG00000182154
12119	enrichment	anterior	NME2	-5.04609589001938	8.47634556797203e-07	6.35725917597902e-05	ENSG00000243678
12120	enrichment	anterior	PLEKHH1	-5.06409184104376	7.77907740885195e-07	5.87032230390216e-05	ENSG00000054690
12121	enrichment	anterior	MIR762HG	-5.06505941087321	7.74320627823155e-07	5.87032230390216e-05	ENSG00000260083
12122	enrichment	anterior	CENPT	-5.07148982184525	7.5088481041213e-07	5.73722925455518e-05	ENSG00000102901
12123	enrichment	anterior	UPK3BL1	-5.07210430477633	7.48681629606562e-07	5.73722925455518e-05	ENSG00000267368
12124	enrichment	anterior	CBWD5	-5.08261269111236	7.11959983840677e-07	5.50867772307106e-05	ENSG00000147996
12125	enrichment	anterior	ZNF276	-5.09400026208171	6.74136962590647e-07	5.24925118959915e-05	ENSG00000158805
12126	enrichment	anterior	CABP1	-5.10405794914002	6.42356460800354e-07	5.0338511110797e-05	ENSG00000157782
12127	enrichment	anterior	ROGDI	-5.11041119186522	6.23034958593327e-07	4.91393701213124e-05	ENSG00000067836
12128	enrichment	anterior	COL11A2	-5.11347200329499	6.13928674209909e-07	4.87355717027022e-05	ENSG00000204248
12129	enrichment	anterior	LAT	-5.11768842093784	6.01595342334291e-07	4.82599664517017e-05	ENSG00000213658
12130	enrichment	anterior	SOHLH1	-5.11770152584908	6.0155738653864e-07	4.82599664517017e-05	ENSG00000165643
12131	enrichment	anterior	NPEPL1	-5.12419257418373	5.83039941467048e-07	4.75177552295644e-05	ENSG00000215440
12132	enrichment	anterior	ADAM11	-5.13054393548753	5.65456542811262e-07	4.63940015830046e-05	ENSG00000073670
12133	enrichment	anterior	NDRG2	-5.13334015205949	5.57879401728537e-07	4.63425133594088e-05	ENSG00000165795
12134	enrichment	anterior	ATP5IF1	-5.15782467047174	4.9560482019282e-07	4.14984173072413e-05	ENSG00000130770
12135	enrichment	anterior	PHC1	-5.1743209922665	4.57507557498535e-07	3.8840485350136e-05	ENSG00000111752
12136	enrichment	anterior	CDK5RAP3	-5.18305461925325	4.38504134609259e-07	3.77515003211141e-05	ENSG00000108465
12137	enrichment	anterior	ACSS1	-5.18363631197253	4.37266008500606e-07	3.77515003211141e-05	ENSG00000154930
12138	enrichment	anterior	HIP1R	-5.22505708764564	3.57305539751673e-07	3.1652610314958e-05	ENSG00000130787
12139	enrichment	anterior	PACS2	-5.23227444499744	3.44908596747637e-07	3.07774277024807e-05	ENSG00000179364
12140	enrichment	anterior	SLC25A39	-5.23313650303495	3.43456093361053e-07	3.07774277024807e-05	ENSG00000013306
12141	enrichment	anterior	MICAL1	-5.24660682928786	3.2151637986082e-07	2.91150943985076e-05	ENSG00000135596
12142	enrichment	anterior	ARRDC1	-5.24719180000098	3.20595111922265e-07	2.91150943985076e-05	ENSG00000197070
12143	enrichment	anterior	COL7A1	-5.26296569314941	2.96697230839156e-07	2.74782094470355e-05	ENSG00000114270
12144	enrichment	anterior	UBA7	-5.26628633085976	2.91891506678434e-07	2.72394936575866e-05	ENSG00000182179
12145	enrichment	anterior	RSAD1	-5.26815108349964	2.89226018791386e-07	2.72394936575866e-05	ENSG00000136444
12146	enrichment	anterior	NDUFA3	-5.28251934353105	2.69465944249051e-07	2.59387493578319e-05	ENSG00000170906
12147	enrichment	anterior	PCBP4	-5.31082899044109	2.34297491901546e-07	2.29142947079712e-05	ENSG00000090097
12148	enrichment	anterior	CPT1B	-5.3558129327281	1.87396666888754e-07	1.84751955864114e-05	ENSG00000205560
12149	enrichment	anterior	DNAH1	-5.3628088593524	1.80975973319215e-07	1.7987246128678e-05	ENSG00000114841
12150	enrichment	anterior	SNN	-5.38006273471199	1.66041482233532e-07	1.66381731172535e-05	ENSG00000184602
12151	enrichment	anterior	MYO15B	-5.38263291231628	1.63921964797085e-07	1.65615373524328e-05	ENSG00000266714
12152	enrichment	anterior	FAM106A	-5.41805936710986	1.37255929188101e-07	1.43414849087567e-05	ENSG00000273018
12153	enrichment	anterior	ALS2CL	-5.42116585749502	1.35130062991227e-07	1.42410777592048e-05	ENSG00000178038
12154	enrichment	anterior	TRMU	-5.43063448607332	1.28846128870575e-07	1.36969036995024e-05	ENSG00000100416
12155	enrichment	anterior	CHKA	-5.43308487228405	1.27266793566534e-07	1.36476890469375e-05	ENSG00000110721
12156	enrichment	anterior	PLXNB1	-5.44801266957288	1.18044590380112e-07	1.27707532512997e-05	ENSG00000164050
12157	enrichment	anterior	TAF1C	-5.46082031166011	1.10653283704639e-07	1.21868143539568e-05	ENSG00000103168
12158	enrichment	anterior	PHLDB1	-5.46623317254504	1.07666742056218e-07	1.19656901967024e-05	ENSG00000019144
12159	enrichment	anterior	BRICD5	-5.47658242254636	1.02173427786394e-07	1.15654643952654e-05	ENSG00000182685
12160	enrichment	anterior	ATP5MC1	-5.52870836474807	7.83980229029466e-08	8.95715728961236e-06	ENSG00000159199
12161	enrichment	anterior	DPP7	-5.60998501204229	5.1683413832649e-08	6.25573994162509e-06	ENSG00000176978
12162	enrichment	anterior	CXorf40B	-5.62287243575098	4.83594880672489e-08	5.91194741622118e-06	ENSG00000197021
12163	enrichment	anterior	TARBP1	-5.62455225081914	4.79418883200012e-08	5.91194741622118e-06	ENSG00000059588
12164	enrichment	anterior	TTLL3	-5.65390935993225	4.11867103649702e-08	5.13783198175267e-06	ENSG00000214021
12165	enrichment	anterior	UQCRQ	-5.65783422468969	4.0357104718568e-08	5.13783198175267e-06	ENSG00000164405
12166	enrichment	anterior	AC019257.1	-5.67695152313099	3.65436910739525e-08	4.80372713310827e-06	ENSG00000253764
12167	enrichment	anterior	B3GAT3	-5.67867299931616	3.62180842353144e-08	4.80372713310827e-06	ENSG00000149541
12168	enrichment	anterior	SNHG7	-5.68490413994475	3.50629924772543e-08	4.71038552785092e-06	ENSG00000233016
12169	enrichment	anterior	SNHG25	-5.69372019281962	3.348990368311e-08	4.54904525028911e-06	ENSG00000266402
12170	enrichment	anterior	INTS11	-5.71063135113837	3.06627659126236e-08	4.25968537820254e-06	ENSG00000127054
12171	enrichment	anterior	LINC00599	-5.71384745907067	3.01521138050223e-08	4.23689185363675e-06	ENSG00000253230
12172	enrichment	anterior	NPIPA1	-5.7191994727168	2.93206609648408e-08	4.16796604994394e-06	ENSG00000183426
12173	enrichment	anterior	ATAD3B	-5.76591075847434	2.29527523714207e-08	3.30114585577197e-06	ENSG00000160072
12174	enrichment	anterior	ARGLU1	-5.77146951997927	2.22914652223215e-08	3.28329111256482e-06	ENSG00000134884
12175	enrichment	anterior	UQCR11	-5.77375884027642	2.20245613564619e-08	3.28329111256482e-06	ENSG00000127540
12176	enrichment	anterior	UBL5	-5.78997344352323	2.02214529376057e-08	3.05194150817567e-06	ENSG00000198258
12177	enrichment	anterior	ITGA7	-5.86079815247761	1.3896579978775e-08	2.12357112800655e-06	ENSG00000135424
12178	enrichment	anterior	ACAP3	-5.87728126044842	1.27289191278234e-08	1.96975995364102e-06	ENSG00000131584
12179	enrichment	anterior	TBKBP1	-5.92485481867344	9.87077959853164e-09	1.54705487938525e-06	ENSG00000198933
12180	enrichment	anterior	TNFRSF25	-5.93131336211438	9.53474952240366e-09	1.51379627157643e-06	ENSG00000215788
12181	enrichment	anterior	NAA38	-5.97295949808118	7.62139224234731e-09	1.22849177977893e-06	ENSG00000183011
12182	enrichment	anterior	SNHG9	-5.98774284063834	7.03700650583292e-09	1.1625324937001e-06	ENSG00000255198
12183	enrichment	anterior	COX7A2	-6.0065134952818	6.35783821467178e-09	1.06472016677209e-06	ENSG00000112695
12184	enrichment	anterior	ATP5MF	-6.06960540830124	4.5127261968044e-09	7.77015179661039e-07	ENSG00000241468
12185	enrichment	anterior	NOXA1	-6.10107687690116	3.79988225301906e-09	6.63622293473686e-07	ENSG00000188747
12186	enrichment	anterior	MGST3	-6.10369175224349	3.74588040655666e-09	6.63622293473686e-07	ENSG00000143198
12187	enrichment	anterior	GAPDH	-6.12827446843085	3.27358122949751e-09	5.88522507803046e-07	ENSG00000111640
12188	enrichment	anterior	CES4A	-6.13619750950922	3.13417644711027e-09	5.7187025471527e-07	ENSG00000172824
12189	enrichment	anterior	PDIA2	-6.1494751625435	2.91348315942036e-09	5.39656539756271e-07	ENSG00000185615
12190	enrichment	anterior	ATP5MPL	-6.1649516810312	2.67540516821415e-09	5.03181972021815e-07	ENSG00000156411
12191	enrichment	anterior	PCSK1N	-6.17180967418873	2.57610211960177e-09	4.92075756439557e-07	ENSG00000102109
12192	enrichment	anterior	PILRB	-6.20790121596219	2.11011264565441e-09	4.0946233481151e-07	ENSG00000121716
12193	enrichment	anterior	MVD	-6.25353580469191	1.63769155867189e-09	3.33679655079398e-07	ENSG00000167508
12194	enrichment	anterior	AL359091.1	-6.30208717411526	1.24884981562198e-09	2.63227396482393e-07	ENSG00000207955
12195	enrichment	anterior	SCNN1D	-6.32343646218166	1.10801562741591e-09	2.37640193774728e-07	ENSG00000162572
12196	enrichment	anterior	RHOT2	-6.39029680998935	7.60371469689992e-10	1.69009840308366e-07	ENSG00000140983
12197	enrichment	anterior	ARL6IP4	-6.45551983093649	5.25262800847879e-10	1.18913661858617e-07	ENSG00000182196
12198	enrichment	anterior	MIAT	-6.51129565324076	3.82046626323166e-10	9.34104001360141e-08	ENSG00000225783
12199	enrichment	anterior	KIFC2	-6.51248438491307	3.79455534444849e-10	9.34104001360141e-08	ENSG00000167702
12200	enrichment	anterior	ZNF692	-6.5644493236099	2.81583350844415e-10	7.48338361754995e-08	ENSG00000171163
12201	enrichment	anterior	ACADVL	-6.57052726427214	2.71899653496905e-10	7.38660725333259e-08	ENSG00000072778
12202	enrichment	anterior	PEBP1	-6.57055303500009	2.71859298819297e-10	7.38660725333259e-08	ENSG00000089220
12203	enrichment	anterior	SEC31B	-6.60918384687168	2.17532262134441e-10	6.33174262998461e-08	ENSG00000075826
12204	enrichment	anterior	SELENOW	-6.61405127285108	2.11493673517173e-10	6.33174262998461e-08	ENSG00000178980
12205	enrichment	anterior	VWA5B2	-6.65957863593223	1.6242283990781e-10	5.22531373124468e-08	ENSG00000145198
12206	enrichment	anterior	LAMTOR4	-6.68780791320842	1.37814278354952e-10	4.67994320247024e-08	ENSG00000188186
12207	enrichment	anterior	METRN	-6.70394097746656	1.25436996253496e-10	4.38133508342567e-08	ENSG00000103260
12208	enrichment	anterior	MAN2C1	-6.74001362101885	1.01580199511625e-10	3.7630846637261e-08	ENSG00000140400
12209	enrichment	anterior	YPEL3	-6.76587334424588	8.72831690626057e-11	3.48219603287245e-08	ENSG00000090238
12210	enrichment	anterior	AP1G2	-6.80323379102752	7.00582259949394e-11	2.95331659582115e-08	ENSG00000213983
12211	enrichment	anterior	DDX17	-6.87565577468841	4.56464458716299e-11	2.06676963252102e-08	ENSG00000100201
12212	enrichment	anterior	MICALL2	-6.92998891802181	3.30353998262138e-11	1.55334542499669e-08	ENSG00000164877
12213	enrichment	anterior	EDF1	-7.19892298047776	6.50791091983501e-12	3.45909613021665e-09	ENSG00000107223
12214	enrichment	anterior	TPD52L2	-7.20288847255496	6.35199652066889e-12	3.45909613021665e-09	ENSG00000101150
12215	enrichment	anterior	CERCAM	-7.22341476206633	5.60194741013861e-12	3.26113367090212e-09	ENSG00000167123
12216	enrichment	anterior	LENG8	-7.54585043467563	7.55899706639452e-13	4.86361784929858e-10	ENSG00000167615
12217	enrichment	anterior	SNRNP70	-7.62558552267854	4.56845116554868e-13	3.10273974993514e-10	ENSG00000104852
12218	enrichment	anterior	WSB1	-7.62869251757875	4.47939212422704e-13	3.10273974993514e-10	ENSG00000109046
12219	enrichment	anterior	ATF4	-8.11678854851444	1.9173621951688e-14	1.95331273632822e-11	ENSG00000128272
12220	enrichment	anterior	REX1BD	-8.39474240084484	3.03288528996976e-15	3.37063842453458e-12	ENSG00000006015
12221	enrichment	anterior	CORO6	-8.67866352238448	4.45344624442209e-16	6.04926448200667e-13	ENSG00000167549
12222	enrichment	anterior	KAT2A	-8.97507909111961	5.80022928391814e-17	8.86347537448741e-14	ENSG00000108773
12223	enrichment	anterior	NPDC1	-9.26329832792241	7.7342053424065e-18	1.57584433851532e-14	ENSG00000107281
12224	enrichment	anterior	PKD1	-10.1691734628306	1.1371036776743e-20	2.78021849191367e-17	ENSG00000008710
12225	enrichment	anterior	MEG3	-10.3750790289566	2.49037414487534e-21	7.61120598027526e-18	ENSG00000214548
1	enrichment	middle	UQCR11	6.42958554077634	6.08640309860381e-10	3.72031389402158e-06	ENSG00000127540
2	enrichment	middle	NAA38	6.14792146490415	2.93834154618673e-09	1.19737418007109e-05	ENSG00000183011
3	enrichment	middle	SLIRP	6.030997196349	5.56732737929418e-09	1.70151443029678e-05	ENSG00000119705
4	enrichment	middle	EDF1	5.93046284947594	9.5778989215581e-09	2.34179628632095e-05	ENSG00000107223
5	enrichment	middle	NDUFA3	5.82854436202069	1.64911913785691e-08	3.36008024338346e-05	ENSG00000170906
6	enrichment	middle	ELOB	5.75117288337986	2.47990347005466e-08	4.33097427448831e-05	ENSG00000103363
7	enrichment	middle	UBL5	5.6888573159886	3.43474892835282e-08	5.24872570613916e-05	ENSG00000198258
8	enrichment	middle	COPS9	5.55542331899558	6.83949374842209e-08	9.13340946721524e-05	ENSG00000172428
9	enrichment	middle	RPS15A	5.53814251168206	7.47109158872413e-08	9.13340946721524e-05	ENSG00000134419
10	enrichment	middle	TMA7	5.51821707627471	8.27000867819687e-08	9.19098691735971e-05	ENSG00000232112
11	enrichment	middle	RPS15	5.45658704974247	1.13041050804011e-07	0.000115160570506586	ENSG00000115268
12	enrichment	middle	SERF2	5.4377294529258	1.24320456772584e-07	0.000116909044926526	ENSG00000140264
13	enrichment	middle	SELENOW	5.37478554224823	1.70471551235501e-07	0.000148858193846715	ENSG00000178980
14	enrichment	middle	MGST3	5.34023024483237	2.02497593310109e-07	0.000165035538547739	ENSG00000143198
15	enrichment	middle	UQCRQ	5.29771595876576	2.49986756477612e-07	0.000183452375583218	ENSG00000164405
16	enrichment	middle	NDUFA1	5.29361066615847	2.55107597948034e-07	0.000183452375583218	ENSG00000125356
17	enrichment	middle	MT3	5.25079528054747	3.14966639755881e-07	0.00020265616689556	ENSG00000087250
18	enrichment	middle	METRN	5.23290149236624	3.43841087674642e-07	0.000210172864841125	ENSG00000103260
19	enrichment	middle	RPS27A	5.20460884797195	3.94811780469995e-07	0.000229836857916461	ENSG00000143947
20	enrichment	middle	FAU	5.16646139863753	4.7527669391157e-07	0.000264102617412224	ENSG00000149806
21	enrichment	middle	GAPDH	5.15513036412234	5.02098277989579e-07	0.000266876149931417	ENSG00000111640
22	enrichment	middle	RPS7	5.11727638774392	6.02773096794112e-07	0.000307037546179501	ENSG00000171863
23	enrichment	middle	COX7A2	4.95512621514797	1.30350321791303e-06	0.000637413073559471	ENSG00000112695
24	enrichment	middle	NDUFB2	4.88788198794287	1.78491036817264e-06	0.00083925112503502	ENSG00000090266
25	enrichment	middle	FTH1	4.83127567730323	2.31965174998671e-06	0.00101277652298527	ENSG00000167996
26	enrichment	middle	RPS25	4.78282743080891	2.89749034606316e-06	0.00118072731602074	ENSG00000118181
27	enrichment	middle	ATOX1	4.72354218912149	3.79500650628948e-06	0.00143553601267114	ENSG00000177556
28	enrichment	middle	RPS23	4.71893169199803	3.8750665372718e-06	0.00143553601267114	ENSG00000186468
29	enrichment	middle	ATP5MPL	4.66688016828292	4.89967090014769e-06	0.0017617199045384	ENSG00000156411
30	enrichment	middle	RPS10	4.60300918531875	6.5162760694976e-06	0.00227604214141738	ENSG00000124614
31	enrichment	middle	RPL18	4.57725887554628	7.30383754293709e-06	0.00248026149895572	ENSG00000063177
32	enrichment	middle	MRPS21	4.56060756898216	7.86102118300174e-06	0.00259732389087017	ENSG00000266472
33	enrichment	middle	RPS8	4.52336632043669	9.25892718813632e-06	0.00282975962187416	ENSG00000142937
34	enrichment	middle	RPS28	4.50735527693468	9.93074499584742e-06	0.0029610575018106	ENSG00000233927
35	enrichment	middle	RPL26	4.44632527509094	1.29470652895517e-05	0.0036808807712737	ENSG00000161970
36	enrichment	middle	RPL17	4.4252185413408	1.41815808451565e-05	0.00394022331436451	ENSG00000265681
37	enrichment	middle	TMEM256	4.40541742627873	1.54418081614025e-05	0.0041331407222557	ENSG00000205544
38	enrichment	middle	ARL6IP4	4.40375890726557	1.5552104149183e-05	0.0041331407222557	ENSG00000182196
39	enrichment	middle	LAMTOR4	4.37662072311123	1.74677986533679e-05	0.00454348592632813	ENSG00000188186
40	enrichment	middle	REX1BD	4.36430995472307	1.84095593611443e-05	0.00468868464979143	ENSG00000006015
41	enrichment	middle	RPL5	4.32850992952573	2.14326967235522e-05	0.00534723913153931	ENSG00000122406
42	enrichment	middle	NENF	4.30813120745934	2.33601654704455e-05	0.00571156045752391	ENSG00000117691
43	enrichment	middle	TTYH1	4.2962325425596	2.45611474834979e-05	0.00588745152913257	ENSG00000167614
44	enrichment	middle	RPL41	4.2383882033352	3.12913182475996e-05	0.00721766727503595	ENSG00000229117
45	enrichment	middle	RPL36AL	4.22179721041243	3.3526208354908e-05	0.00737406889177983	ENSG00000165502
46	enrichment	middle	RPS19	4.21767184172626	3.41051442436845e-05	0.00737406889177983	ENSG00000105372
47	enrichment	middle	RPL29	4.21287831885083	3.47898419479054e-05	0.00737406889177983	ENSG00000162244
48	enrichment	middle	SRP14	4.21267212831273	3.48195863895222e-05	0.00737406889177983	ENSG00000140319
49	enrichment	middle	ATP5F1E	4.20484093611543	3.5967443946255e-05	0.00737406889177983	ENSG00000124172
50	enrichment	middle	RPS26	4.19678099996508	3.71865207494664e-05	0.00737406889177983	ENSG00000197728
51	enrichment	middle	PET100	4.19341094890748	3.77078563634565e-05	0.00737406889177983	ENSG00000229833
52	enrichment	middle	BLOC1S1	4.19141346218752	3.80201469865516e-05	0.00737406889177983	ENSG00000135441
53	enrichment	middle	PEBP1	4.18771731493697	3.86045324395836e-05	0.00737406889177983	ENSG00000089220
54	enrichment	middle	APOE	4.18129776618161	3.96399407545507e-05	0.00745535808806741	ENSG00000130203
55	enrichment	middle	NPDC1	4.16970242876918	4.15776859249423e-05	0.00770132137018817	ENSG00000107281
56	enrichment	middle	DCTN3	4.16151054008794	4.30008036067377e-05	0.00784604215063237	ENSG00000137100
57	enrichment	middle	RPL7A	4.14355918481305	4.62836045422064e-05	0.00832083919894814	ENSG00000148303
58	enrichment	middle	RPS21	4.11850081754546	5.12679377528621e-05	0.00895357912898199	ENSG00000171858
59	enrichment	middle	TMEM258	4.10881531215691	5.33283041073017e-05	0.00904224741376383	ENSG00000134825
60	enrichment	middle	GPX4	4.10762068577612	5.35878329377095e-05	0.00904224741376383	ENSG00000167468
61	enrichment	middle	RPS14	4.10575933227272	5.39946062335182e-05	0.00904224741376383	ENSG00000164587
62	enrichment	middle	NDUFAF8	4.09971102201575	5.53367926637869e-05	0.00914178770695669	ENSG00000224877
63	enrichment	middle	NME2	4.08082109432479	5.9736360436653e-05	0.00964102442452572	ENSG00000243678
64	enrichment	middle	ATP5MG	4.07972823623822	6.0000829749322e-05	0.00964102442452572	ENSG00000167283
65	enrichment	middle	ATP5ME	4.0652359696818	6.36150753654039e-05	0.00984423159926662	ENSG00000169020
66	enrichment	middle	ATP5MF	4.04125449247096	7.00551169519418e-05	0.0107052975592186	ENSG00000241468
67	enrichment	middle	RPL4	4.01347708735476	7.82897557094733e-05	0.0118159538709668	ENSG00000174444
68	enrichment	middle	RPL35A	4.00544839221062	8.08363174932835e-05	0.0120515119677487	ENSG00000182899
69	enrichment	middle	RPL35	3.99677475587911	8.36758610238091e-05	0.0121538113468214	ENSG00000136942
70	enrichment	middle	CXorf40B	3.98686143281061	8.7037319077466e-05	0.012264748297924	ENSG00000197021
71	enrichment	middle	UQCR10	3.97636109021602	9.07375891638372e-05	0.0124636744666057	ENSG00000184076
72	enrichment	middle	NDUFA12	3.96335448852795	9.55284437464987e-05	0.0126938611391407	ENSG00000184752
73	enrichment	middle	CHCHD2	3.94411758318766	0.00010305667717054	0.0135469664345145	ENSG00000106153
74	enrichment	middle	MZT2A	3.93878456392662	0.000105241404268035	0.0136869805018801	ENSG00000173272
75	enrichment	middle	MZT2B	3.92188824986851	0.000112457071900095	0.0144714495155648	ENSG00000152082
76	enrichment	middle	SMIM26	3.91301236770043	0.000116433191608432	0.0148270392438863	ENSG00000232388
77	enrichment	middle	NACA	3.88956162230986	0.000127589827796485	0.0159976341214108	ENSG00000196531
78	enrichment	middle	UBE2S	3.88825010305098	0.000128242792956913	0.0159976341214108	ENSG00000108106
79	enrichment	middle	ALDOA	3.8831893342438	0.000130792208200055	0.0161508560125825	ENSG00000149925
80	enrichment	middle	TOMM7	3.86228456218572	0.000141841124667978	0.0173400774906603	ENSG00000196683
81	enrichment	middle	CST3	3.84242346321246	0.000153152847135605	0.0185375599627007	ENSG00000101439
82	enrichment	middle	RPL36A	3.8140639949067	0.000170793513813234	0.0197222100483276	ENSG00000241343
83	enrichment	middle	C19orf81	3.81373886320824	0.000171006483854619	0.0197222100483276	ENSG00000235034
84	enrichment	middle	GNB2	3.80532884042846	0.000176603364912777	0.0201773470659692	ENSG00000172354
85	enrichment	middle	RPS18	3.7849573407101	0.000190887273883542	0.021607378918762	ENSG00000231500
86	enrichment	middle	CIAO2B	3.713528941934	0.000250080313746243	0.0268178231188405	ENSG00000166595
87	enrichment	middle	LKAAEAR1	3.69094775559091	0.000272141965565223	0.028876238329192	ENSG00000171695
88	enrichment	middle	ATP5PO	3.68912609635051	0.000273999480260636	0.028876238329192	ENSG00000241837
89	enrichment	middle	MT1E	3.64684284815964	0.000320624871472834	0.0332172801165712	ENSG00000169715
90	enrichment	middle	MICOS10	3.63579633958803	0.000333983004551481	0.0340809754760985	ENSG00000173436
91	enrichment	middle	RPL28	3.63534710068014	0.00033453718258747	0.0340809754760985	ENSG00000108107
92	enrichment	middle	GABARAP	3.62121021081653	0.000352424970085267	0.0354838551170648	ENSG00000170296
93	enrichment	middle	SELENOH	3.61237883237388	0.000364052098845055	0.0359470802853052	ENSG00000211450
94	enrichment	middle	FTL	3.6119568486502	0.000364616601666899	0.0359470802853052	ENSG00000087086
95	enrichment	middle	CCDC74A	3.60922604697259	0.0003682896401166	0.0360187268034035	ENSG00000163040
96	enrichment	middle	MT2A	3.60657389933221	0.000371890166677792	0.0360822006955238	ENSG00000125148
97	enrichment	middle	WDR83OS	3.59932858862464	0.000381895759074376	0.0364740285522207	ENSG00000105583
98	enrichment	middle	PPIA	3.5967678623582	0.0003854921816613	0.0365321079132511	ENSG00000196262
99	enrichment	middle	COX6A1	3.59112455071313	0.000393530643118971	0.0370070162471494	ENSG00000111775
100	enrichment	middle	UQCRH	3.58336919270314	0.00040483479822526	0.0377794305977389	ENSG00000173660
101	enrichment	middle	RPS13	3.55805963219383	0.000443884660116296	0.041109772499407	ENSG00000110700
102	enrichment	middle	RPL24	3.55434762696398	0.000449900757390684	0.0413536598428655	ENSG00000114391
103	enrichment	middle	CNBP	3.55074060041433	0.000455819964610238	0.0415850676668669	ENSG00000169714
104	enrichment	middle	COMMD6	3.53827758736776	0.000476839408392888	0.0428972358357614	ENSG00000188243
105	enrichment	middle	POLR2I	3.52747154843641	0.000495796945870947	0.0442417347684111	ENSG00000105258
106	enrichment	middle	ATP5IF1	3.52010029387829	0.000509131753195155	0.0447933855540498	ENSG00000130770
107	enrichment	middle	AC010642.2	3.51583753142098	0.000516995914677431	0.0451448218352257	ENSG00000283103
108	enrichment	middle	COX4I1	3.50298362379504	0.000541404370169429	0.0467130568859111	ENSG00000131143
109	enrichment	middle	EIF3L	3.50236933260513	0.000542597470576636	0.0467130568859111	ENSG00000100129
110	enrichment	middle	SNHG6	3.49455591596558	0.000557989527530678	0.0473709859309899	ENSG00000245910
111	enrichment	middle	PFDN5	3.4902567730943	0.000566632131830861	0.0477729504250502	ENSG00000123349
112	enrichment	middle	BRI3	3.48825290855578	0.00057070321523891	0.0477866219609293	ENSG00000164713
12191	enrichment	middle	MICAL2	-3.47632134508943	0.000595516307808907	0.0495250807004346	ENSG00000133816
12192	enrichment	middle	SYNGAP1	-3.49758459584622	0.00055197525470763	0.0471880943272781	ENSG00000197283
12193	enrichment	middle	HSP90AA1	-3.52000451860813	0.000509307205890628	0.0447933855540498	ENSG00000080824
12194	enrichment	middle	NEGR1	-3.53805625633128	0.000477220783121763	0.0428972358357614	ENSG00000172260
12195	enrichment	middle	GAS7	-3.60256754966806	0.00037739195634613	0.0363276902860743	ENSG00000007237
12196	enrichment	middle	CPLX2	-3.61991128243318	0.00035411290996171	0.0354838551170648	ENSG00000145920
12197	enrichment	middle	PACSIN1	-3.67537685433497	0.000288409775383046	0.0301351239663054	ENSG00000124507
12198	enrichment	middle	SYT1	-3.72368871684982	0.00024071461949291	0.0260419134805383	ENSG00000067715
12199	enrichment	middle	GHITM	-3.72710666074594	0.000237638930875246	0.0259387136602668	ENSG00000165678
12200	enrichment	middle	MTRNR2L10	-3.74025460218789	0.00022614984394559	0.0249070436237372	ENSG00000256045
12201	enrichment	middle	NEFM	-3.76608628494829	0.000205087543127702	0.0227926837703287	ENSG00000104722
12202	enrichment	middle	PTPRN	-3.76812751081186	0.000203504718037041	0.0227926837703287	ENSG00000054356
12203	enrichment	middle	HLF	-3.8158561677161	0.00016962408839115	0.0197222100483276	ENSG00000108924
12204	enrichment	middle	MTRNR2L11	-3.83568953028003	0.000157178258276269	0.0186553806546349	ENSG00000270188
12205	enrichment	middle	CTNNB1	-3.8382719313284	0.000155622853023479	0.0186518566491375	ENSG00000168036
12206	enrichment	middle	MTPN	-3.97056189329003	9.28447677205342e-05	0.0124728273119069	ENSG00000105887
12207	enrichment	middle	PPP3R1	-3.97108320997472	9.26534586084038e-05	0.0124728273119069	ENSG00000221823
12208	enrichment	middle	KIF3A	-3.98239350584978	8.85939211918119e-05	0.0123075078019307	ENSG00000131437
12209	enrichment	middle	G3BP2	-3.98615160312857	8.72828713226497e-05	0.012264748297924	ENSG00000138757
12210	enrichment	middle	KIF1A	-3.99429474789381	8.45050277693105e-05	0.0121538113468214	ENSG00000130294
12211	enrichment	middle	LZTS3	-3.99589635654598	8.39686569898073e-05	0.0121538113468214	ENSG00000088899
12212	enrichment	middle	TMX4	-4.07074012018924	6.22186314874833e-05	0.00975157397351902	ENSG00000125827
12213	enrichment	middle	ATP9A	-4.07676049973014	6.07246528170536e-05	0.00964102442452572	ENSG00000054793
12214	enrichment	middle	TSPYL4	-4.13207717047811	4.8507236424215e-05	0.00859421688820331	ENSG00000187189
12215	enrichment	middle	MTRNR2L6	-4.18812436373227	3.85397575840117e-05	0.00737406889177983	ENSG00000270672
12216	enrichment	middle	MTRNR2L3	-4.19269053326751	3.78202040046765e-05	0.00737406889177983	ENSG00000256222
12217	enrichment	middle	MTRNR2L1	-4.28018535426363	2.6274716597666e-05	0.00617708481550898	ENSG00000256618
12218	enrichment	middle	PDZD4	-4.45672904822013	1.23771662565869e-05	0.00360263946397082	ENSG00000067840
12219	enrichment	middle	YWHAG	-4.53233270765702	8.90200709624306e-06	0.00279043683978388	ENSG00000170027
12220	enrichment	middle	IDS	-4.54893120473927	8.27587604948881e-06	0.00266243643960528	ENSG00000010404
12221	enrichment	middle	APP	-4.73725866912236	3.56614158761403e-06	0.0014063251905994	ENSG00000142192
12222	enrichment	middle	RNF208	-4.81769363735009	2.46932720838183e-06	0.00104094914215406	ENSG00000212864
12223	enrichment	middle	HNRNPL	-4.84174182511833	2.21032933212418e-06	0.00100078800315623	ENSG00000104824
12224	enrichment	middle	SYP	-5.26787718703035	2.89607076203017e-07	0.000196691472587882	ENSG00000102003
12225	enrichment	middle	NFIX	-6.51876065742309	3.66034215757759e-10	3.72031389402158e-06	ENSG00000008441
1	enrichment	posterior	MEG3	7.54973832017633	7.37444674745921e-13	4.50763057438444e-09	ENSG00000214548
2	enrichment	posterior	EVL	6.90205072954139	3.90123263859849e-11	1.19231422517166e-07	ENSG00000196405
3	enrichment	posterior	CERCAM	6.40066114332923	7.1699168619309e-10	1.09565292046382e-06	ENSG00000167123
4	enrichment	posterior	SNRNP70	6.06364550287993	4.66123318292433e-09	5.698357566125e-06	ENSG00000104852
5	enrichment	posterior	LENG8	5.95612559795485	8.34386675277459e-09	8.50031425438912e-06	ENSG00000167615
6	enrichment	posterior	KIF5A	5.88970032898516	1.19118513200589e-08	1.040159874198e-05	ENSG00000155980
7	enrichment	posterior	PKD1	5.8335258281423	1.60606715312766e-08	1.30894472979904e-05	ENSG00000008710
8	enrichment	posterior	WSB1	5.40883676886212	1.43750171926649e-07	9.57034560434649e-05	ENSG00000109046
9	enrichment	posterior	SCN1B	5.40203068651989	1.48741567674915e-07	9.57034560434649e-05	ENSG00000105711
10	enrichment	posterior	PAQR6	5.3364167296369	2.06363591244992e-07	0.00012013309061762	ENSG00000160781
11	enrichment	posterior	KIFC2	5.31309747549225	2.31665027458103e-07	0.00012873204366706	ENSG00000167702
12	enrichment	posterior	SOHLH1	5.19428356415669	4.15167389673787e-07	0.000187978568102298	ENSG00000165643
13	enrichment	posterior	VWA5B2	5.16587531342559	4.76613410629726e-07	0.000208092819462443	ENSG00000145198
14	enrichment	posterior	YPEL3	5.12296939951378	5.86451253807932e-07	0.000247219537165585	ENSG00000090238
15	enrichment	posterior	CORO6	5.09412622221186	6.73689921040207e-07	0.000274528642823885	ENSG00000167549
16	enrichment	posterior	AL359091.1	5.08201354966791	7.13964137328666e-07	0.00028155521222074	ENSG00000207955
17	enrichment	posterior	ABCA2	4.96994382699568	1.21570911720198e-06	0.000450364968418005	ENSG00000107331
18	enrichment	posterior	SCNN1D	4.92012302997264	1.53579327903672e-06	0.000552208024594819	ENSG00000162572
19	enrichment	posterior	KAT2A	4.83225251982107	2.30917106602393e-06	0.000730517610481843	ENSG00000108773
20	enrichment	posterior	ATF4	4.82476220244053	2.39024167028824e-06	0.000730517610481843	ENSG00000128272
21	enrichment	posterior	PSD	4.74344979896485	3.46717018903358e-06	0.000995944065666153	ENSG00000059915
22	enrichment	posterior	CARNS1	4.72136435884635	3.83253121150293e-06	0.00104117097912496	ENSG00000172508
23	enrichment	posterior	HAPLN2	4.59167017929706	6.85229899379061e-06	0.00174519489998105	ENSG00000132702
24	enrichment	posterior	RGS11	4.55221088291248	8.15710073847702e-06	0.0020351133985282	ENSG00000076344
25	enrichment	posterior	NEFH	4.5342306024409	8.82799003331614e-06	0.00211612114033902	ENSG00000100285
26	enrichment	posterior	CPLX1	4.51171115837132	9.74327697534806e-06	0.00229060694276212	ENSG00000168993
27	enrichment	posterior	SEC31B	4.49083566821625	1.06726655043769e-05	0.00245306604843865	ENSG00000075826
28	enrichment	posterior	RELL2	4.48735619093112	1.08356291710173e-05	0.00245306604843865	ENSG00000164620
29	enrichment	posterior	PACS2	4.44489410002067	1.30271544914786e-05	0.00279398181856712	ENSG00000179364
30	enrichment	posterior	KIF1C	4.43038564113182	1.38690568307303e-05	0.00292326240958065	ENSG00000129250
31	enrichment	posterior	MIAT	4.40311901693994	1.55945697565822e-05	0.00317739358790362	ENSG00000225783
32	enrichment	posterior	SCAMP5	4.38139817956238	1.71145981638096e-05	0.00337461229923504	ENSG00000198794
33	enrichment	posterior	ACAP3	4.37398948302015	1.76648012631798e-05	0.00342781262606941	ENSG00000131584
34	enrichment	posterior	MOBP	4.33708414755085	2.06677206433471e-05	0.00388712130561412	ENSG00000168314
35	enrichment	posterior	ARGLU1	4.31960508989222	2.225504145802e-05	0.00412224063370143	ENSG00000134884
36	enrichment	posterior	MYO15B	4.30090435594853	2.40823092222488e-05	0.00434734332893739	ENSG00000266714
37	enrichment	posterior	RAP1GAP	4.29553537485366	2.46328981814966e-05	0.00434734332893739	ENSG00000076864
38	enrichment	posterior	KCNT1	4.29213762182035	2.49875388054887e-05	0.00434734332893739	ENSG00000107147
39	enrichment	posterior	DDX17	4.28602705809583	2.56376561870812e-05	0.00434734332893739	ENSG00000100201
40	enrichment	posterior	EEF2	4.28602541590056	2.56378330596384e-05	0.00434734332893739	ENSG00000167658
41	enrichment	posterior	COL7A1	4.28428590599947	2.58258438192185e-05	0.00434734332893739	ENSG00000114270
42	enrichment	posterior	NAT8L	4.25738240029838	2.89070327173542e-05	0.00476604977255052	ENSG00000185818
43	enrichment	posterior	MBP	4.25464474267618	2.92395691567517e-05	0.00476604977255052	ENSG00000197971
44	enrichment	posterior	CD22	4.2351379283273	3.17171047516667e-05	0.00510186323143586	ENSG00000012124
45	enrichment	posterior	ULK3	4.22988040371943	3.24184338854173e-05	0.0051467625870561	ENSG00000140474
46	enrichment	posterior	TPD52L2	4.2267850804037	3.28382398192536e-05	0.0051467625870561	ENSG00000101150
47	enrichment	posterior	KIF1A	4.21174447988266	3.49531530372508e-05	0.00540888982127078	ENSG00000130294
48	enrichment	posterior	CABP1	4.19698377156225	3.71547918229886e-05	0.00560762135846957	ENSG00000157782
49	enrichment	posterior	PIP5K1C	4.1695531372796	4.1602578788682e-05	0.00605466102013855	ENSG00000186111
50	enrichment	posterior	VAMP1	4.1539698448614	4.43511082885391e-05	0.00637873292738106	ENSG00000139190
51	enrichment	posterior	PDXK	4.13530802699677	4.78707411162727e-05	0.00666809086506571	ENSG00000160209
52	enrichment	posterior	CEND1	4.13465120682048	4.79993452863626e-05	0.00666809086506571	ENSG00000184524
53	enrichment	posterior	NPDC1	4.13182543750286	4.8556392688515e-05	0.00666968427659658	ENSG00000107281
54	enrichment	posterior	CES4A	4.12845913258647	4.92280429303126e-05	0.0066868091647008	ENSG00000172824
55	enrichment	posterior	ACADVL	4.10599951028123	5.39411743544126e-05	0.00709065437078166	ENSG00000072778
56	enrichment	posterior	NCDN	4.06750894757306	6.30339447516227e-05	0.00794422654215039	ENSG00000020129
57	enrichment	posterior	SCRT1	4.05222351020321	6.70351240445704e-05	0.0081908088360668	ENSG00000261678
58	enrichment	posterior	CARMN	4.0498765390522	6.76704860893862e-05	0.0081908088360668	ENSG00000249669
59	enrichment	posterior	AC009041.2	4.01486824509453	7.78552952166937e-05	0.00933118611788314	ENSG00000260807
60	enrichment	posterior	NEFM	3.99330834894227	8.48358785224291e-05	0.0100691127663757	ENSG00000104722
61	enrichment	posterior	NEAT1	3.98391767753143	8.80588185932644e-05	0.0103511447817563	ENSG00000245532
62	enrichment	posterior	DMPK	3.97383575785076	9.16483644072222e-05	0.010670488141698	ENSG00000104936
63	enrichment	posterior	TMEM151B	3.95549606164369	9.85371795816334e-05	0.0113643115130705	ENSG00000178233
64	enrichment	posterior	MICAL1	3.94055208445516	0.000104511195702965	0.011698050278925	ENSG00000135596
65	enrichment	posterior	SCN4B	3.9387400152644	0.000105258530117117	0.011698050278925	ENSG00000177098
66	enrichment	posterior	NDRG3	3.93114693914103	0.000108445580562147	0.0119436686700202	ENSG00000101079
67	enrichment	posterior	CPLX2	3.91678903859045	0.00011472393357072	0.0123086090985178	ENSG00000145920
68	enrichment	posterior	CNTNAP1	3.91666495078235	0.00011477966766716	0.0123086090985178	ENSG00000108797
69	enrichment	posterior	MAN2C1	3.89567899998397	0.000124584099371442	0.013191376644055	ENSG00000140400
70	enrichment	posterior	NRIP3	3.89162373827884	0.000126568027517505	0.0132247362085598	ENSG00000175352
71	enrichment	posterior	STAC2	3.88486402526268	0.000129941758388203	0.0134621864092863	ENSG00000141750
72	enrichment	posterior	RHOT2	3.87345107242597	0.000135832108780919	0.0139541809230818	ENSG00000140983
73	enrichment	posterior	MYO9B	3.86432474816822	0.000140723437973462	0.0143362002435464	ENSG00000099331
74	enrichment	posterior	CDK18	3.85005425148629	0.00014870761973045	0.0149012348459406	ENSG00000117266
75	enrichment	posterior	NRBP2	3.8438973391714	0.000152283176329405	0.0150611825278889	ENSG00000185189
76	enrichment	posterior	KCNAB3	3.84098984931295	0.000153999821348557	0.0150611825278889	ENSG00000170049
77	enrichment	posterior	BRICD5	3.83328740551892	0.000158636495503268	0.0153915171232338	ENSG00000182685
78	enrichment	posterior	LIMK1	3.82742464139233	0.000162253965469907	0.0156185411643276	ENSG00000106683
79	enrichment	posterior	EME2	3.79776530969699	0.000181782491116374	0.0171115687121494	ENSG00000197774
80	enrichment	posterior	RSAD1	3.76976467276486	0.000202241420350699	0.0188732928533382	ENSG00000136444
81	enrichment	posterior	GNB3	3.76294245643012	0.000207545942211709	0.0192215844207435	ENSG00000111664
82	enrichment	posterior	PLEKHH1	3.74759046001787	0.000219967249617916	0.0200679076610375	ENSG00000054690
83	enrichment	posterior	NPEPL1	3.73959746291579	0.000226709065098422	0.0205297653394682	ENSG00000215440
84	enrichment	posterior	LSS	3.71578124189639	0.000247972370968549	0.0221274615700037	ENSG00000160285
85	enrichment	posterior	STRC	3.71177201103166	0.000251731865096722	0.0223001597884596	ENSG00000242866
86	enrichment	posterior	TPPP	3.70021845147391	0.000262868704812337	0.023119208031157	ENSG00000171368
87	enrichment	posterior	NSG1	3.66519941567297	0.000299530415861426	0.0256570321335494	ENSG00000168824
88	enrichment	posterior	PCP4	3.66296748303755	0.000302023248748047	0.0256570321335494	ENSG00000183036
89	enrichment	posterior	MYLPF	3.66279402262643	0.000302217801818496	0.0256570321335494	ENSG00000180209
90	enrichment	posterior	ZNF692	3.61863488517331	0.000355775724972253	0.029667401191725	ENSG00000171163
91	enrichment	posterior	SYNGR1	3.59547959429055	0.000387310049949665	0.0319845722234216	ENSG00000100321
92	enrichment	posterior	LINC00599	3.59259997503289	0.000391410455451448	0.0319845722234216	ENSG00000253230
93	enrichment	posterior	RNF157	3.59136771782253	0.000393177550825228	0.0319845722234216	ENSG00000141576
94	enrichment	posterior	LINC02591	3.59005722475034	0.000395065063863939	0.0319845722234216	ENSG00000263590
95	enrichment	posterior	LYNX1	3.58466390875573	0.00040292309558851	0.0324061502866417	ENSG00000180155
96	enrichment	posterior	RAPGEF4	3.56757884370798	0.000428796374007953	0.0336597367692295	ENSG00000091428
97	enrichment	posterior	GP1BB	3.56614833335852	0.000431032056097467	0.0336597367692295	ENSG00000203618
98	enrichment	posterior	GRIN1	3.56549145805077	0.00043206232066464	0.0336597367692295	ENSG00000176884
99	enrichment	posterior	OSBPL7	3.56546849122508	0.000432098384383135	0.0336597367692295	ENSG00000006025
100	enrichment	posterior	SCRT2	3.56226089245608	0.000437162981937121	0.0338216931270315	ENSG00000215397
101	enrichment	posterior	KCNN1	3.56054850227517	0.000439889505701269	0.0338216931270315	ENSG00000105642
102	enrichment	posterior	PDZD4	3.55869635041123	0.000442856530992655	0.0338370068211575	ENSG00000067840
103	enrichment	posterior	MPHOSPH9	3.5517260739645	0.000454191685645679	0.0341439664983904	ENSG00000051825
104	enrichment	posterior	PHYKPL	3.55115355263816	0.000455134729111685	0.0341439664983904	ENSG00000175309
105	enrichment	posterior	ADAMTS10	3.55108189774944	0.000455252886645205	0.0341439664983904	ENSG00000142303
106	enrichment	posterior	MVD	3.54575252886306	0.000464122057704107	0.0345969033867848	ENSG00000167508
107	enrichment	posterior	SULT4A1	3.54377741204132	0.000467450047056076	0.0346337989409729	ENSG00000130540
108	enrichment	posterior	CLCN7	3.53752124545959	0.000478139814776195	0.0350907742596668	ENSG00000103249
109	enrichment	posterior	SYT2	3.53681628710208	0.000479358634058435	0.0350907742596668	ENSG00000143858
110	enrichment	posterior	AC019257.1	3.52941227172926	0.000492336877697738	0.0356143096441115	ENSG00000253764
111	enrichment	posterior	TBC1D2	3.52199668430808	0.000505665174136681	0.0363632750224761	ENSG00000095383
112	enrichment	posterior	MAP3K6	3.51949929763586	0.000510229451678218	0.036476930098048	ENSG00000142733
113	enrichment	posterior	PANX2	3.51301715467576	0.000522257242195429	0.0371197371269716	ENSG00000073150
114	enrichment	posterior	SPEG	3.50969944224685	0.000528515683664587	0.0373474233109802	ENSG00000072195
115	enrichment	posterior	TMEM63A	3.49891665600939	0.000549344914946989	0.0385962160070514	ENSG00000196187
116	enrichment	posterior	IQSEC1	3.49729224056864	0.000552548682811103	0.0385994722706613	ENSG00000144711
117	enrichment	posterior	PCSK1N	3.48357641602684	0.000580306238758719	0.0400804732701996	ENSG00000102109
118	enrichment	posterior	PDIA2	3.46812945567116	0.000613128393145193	0.0414720867956732	ENSG00000185615
119	enrichment	posterior	SHC2	3.46771874247617	0.000614024352557616	0.0414720867956732	ENSG00000129946
120	enrichment	posterior	SBF1	3.46315125540423	0.000624071126231318	0.0416899973670921	ENSG00000100241
121	enrichment	posterior	KCNAB2	3.45860922011019	0.000634214292351492	0.0421373354565054	ENSG00000069424
122	enrichment	posterior	ANK1	3.44804046888978	0.000658416250754873	0.0435088576512341	ENSG00000029534
123	enrichment	posterior	SNX22	3.44639713206992	0.00066225611870354	0.0435273174793053	ENSG00000157734
124	enrichment	posterior	AIF1L	3.42407402989069	0.000716534783231602	0.0468429824866649	ENSG00000126878
125	enrichment	posterior	HAPLN4	3.40848896715459	0.000756864269200386	0.0489559031268503	ENSG00000187664
12161	enrichment	posterior	AL355075.4	-3.40520827907575	0.00076561947699783	0.0492615689805182	ENSG00000259001
12162	enrichment	posterior	ZYG11B	-3.42121844586292	0.000723770587664663	0.0470643374159602	ENSG00000162378
12163	enrichment	posterior	SOBP	-3.46540831269216	0.000619087367461444	0.0415843025671217	ENSG00000112320
12164	enrichment	posterior	CELF4	-3.47348591939864	0.000601554899041451	0.0410838471552053	ENSG00000101489
12165	enrichment	posterior	RPLP1	-3.47856168553987	0.000590776884495988	0.040574423668334	ENSG00000137818
12166	enrichment	posterior	MTRNR2L1	-3.48645060150039	0.000574383606268455	0.0398968158331356	ENSG00000256618
12167	enrichment	posterior	RPS16	-3.53419385586787	0.000483918252431451	0.0352136942617529	ENSG00000105193
12168	enrichment	posterior	RPL21	-3.56535516660604	0.000432276374050636	0.0336597367692295	ENSG00000122026
12169	enrichment	posterior	RPS14	-3.61790110449383	0.000356736848685773	0.029667401191725	ENSG00000164587
12170	enrichment	posterior	RPL30	-3.64747398327735	0.00031987405106079	0.0269686915463321	ENSG00000156482
12171	enrichment	posterior	PTMA	-3.67000916674138	0.000294224163896365	0.0255098610186742	ENSG00000187514
12172	enrichment	posterior	RPS20	-3.6747583263933	0.000289071743794676	0.0252421576277851	ENSG00000008988
12173	enrichment	posterior	MALAT1	-3.73649988539339	0.000229373835184558	0.0206183465818473	ENSG00000251562
12174	enrichment	posterior	GABRB1	-3.75158135494673	0.000216672358183618	0.0199159366826671	ENSG00000163288
12175	enrichment	posterior	HSP90AA1	-3.79750475004099	0.000181963511867438	0.0171115687121494	ENSG00000080824
12176	enrichment	posterior	MTRNR2L12	-3.79940158235699	0.000180649596492744	0.0171115687121494	ENSG00000269028
12177	enrichment	posterior	RPL7	-3.84167683570482	0.000153592564518737	0.0150611825278889	ENSG00000147604
12178	enrichment	posterior	PABPC1	-3.85562868276173	0.000145539035242168	0.0147042537672356	ENSG00000070756
12179	enrichment	posterior	MT-ND6	-3.89447564943933	0.000125169708851565	0.013191376644055	ENSG00000198695
12180	enrichment	posterior	UBQLN2	-3.92331189347295	0.000111830066942288	0.0122064515032989	ENSG00000188021
12181	enrichment	posterior	RPL35A	-3.94196555661421	0.000103931750163792	0.011698050278925	ENSG00000182899
12182	enrichment	posterior	ARL6IP1	-3.9468381908496	0.000101957526899631	0.0116488856668036	ENSG00000170540
12183	enrichment	posterior	EEF1A1	-4.05242798761547	6.69800384793486e-05	0.0081908088360668	ENSG00000156508
12184	enrichment	posterior	MORF4L1	-4.05921008969667	6.51771826274206e-05	0.00813052099612467	ENSG00000185787
12185	enrichment	posterior	YWHAB	-4.07035754817989	6.23138689551819e-05	0.00793528174976145	ENSG00000166913
12186	enrichment	posterior	TMBIM6	-4.07491995733166	6.11768658575118e-05	0.00787249668534823	ENSG00000139644
12187	enrichment	posterior	RPL39	-4.08478059321326	5.87866041480771e-05	0.00764538548627918	ENSG00000198918
12188	enrichment	posterior	RPS29	-4.11064517080867	5.29323263675043e-05	0.00703367054176891	ENSG00000213741
12189	enrichment	posterior	RPL38	-4.12198397340158	5.05449611214284e-05	0.00679024340340068	ENSG00000172809
12190	enrichment	posterior	RPS27	-4.14960759212078	4.51510169157214e-05	0.00641826955575226	ENSG00000177954
12191	enrichment	posterior	RPL23	-4.18836233874409	3.85013380714046e-05	0.00567082961352917	ENSG00000125691
12192	enrichment	posterior	RPS21	-4.1926634089698	3.78238506234661e-05	0.00563898260819357	ENSG00000171858
12193	enrichment	posterior	MT-CO2	-4.19839885144381	3.69381177710059e-05	0.00560762135846957	ENSG00000198712
12194	enrichment	posterior	ANKRD12	-4.28305576371263	2.5959596156436e-05	0.00434734332893739	ENSG00000101745
12195	enrichment	posterior	TMSB4X	-4.34369440923713	2.00961574188088e-05	0.00383868006945215	ENSG00000205542
12196	enrichment	posterior	MTRNR2L10	-4.39390634462841	1.62227620952874e-05	0.00325120109204734	ENSG00000256045
12197	enrichment	posterior	MAGEH1	-4.4229447018899	1.43208498054784e-05	0.0029673286249487	ENSG00000187601
12198	enrichment	posterior	LMO4	-4.46329550724422	1.20297108131117e-05	0.00262612883375518	ENSG00000143013
12199	enrichment	posterior	RPL34	-4.47761837455834	1.13045069118279e-05	0.00251268358176538	ENSG00000109475
12200	enrichment	posterior	EIF5B	-4.53660968793658	8.73626862117489e-06	0.00211612114033902	ENSG00000158417
12201	enrichment	posterior	RPL37A	-4.59629259026693	6.71329213911603e-06	0.00174519489998105	ENSG00000197756
12202	enrichment	posterior	HSP90AB1	-4.70373891767458	4.15047336623945e-06	0.00110303341091907	ENSG00000096384
12203	enrichment	posterior	RPL27	-4.72762752452343	3.72531047450529e-06	0.00103504364888244	ENSG00000131469
12204	enrichment	posterior	RAC1	-4.74117976818074	3.50311614099342e-06	0.000995944065666153	ENSG00000136238
12205	enrichment	posterior	RPL37	-4.77932196696591	2.94422908917726e-06	0.000877882941833951	ENSG00000145592
12206	enrichment	posterior	PCBP1	-4.82520099882872	2.3854175686722e-06	0.000730517610481843	ENSG00000169564
12207	enrichment	posterior	MT-ATP8	-4.82613133856772	2.37522054575257e-06	0.000730517610481843	ENSG00000228253
12208	enrichment	posterior	MARCKS	-4.85690279552104	2.06069411825154e-06	0.000699777377656254	ENSG00000277443
12209	enrichment	posterior	MT-ND5	-4.89947017924364	1.69114940875727e-06	0.000590694329201648	ENSG00000198786
12210	enrichment	posterior	HSP90B1	-4.98183159712214	1.14946376996119e-06	0.000439131080867986	ENSG00000166598
12211	enrichment	posterior	BASP1	-5.22572830128468	3.56111571833354e-07	0.00016744092175626	ENSG00000176788
12212	enrichment	posterior	NUCKS1	-5.24488107195939	3.24228005868299e-07	0.000158547494869598	ENSG00000069275
12213	enrichment	posterior	MT-ND2	-5.25235389922966	3.12555081335643e-07	0.000158547494869598	ENSG00000198763
12214	enrichment	posterior	HMGB1	-5.26216041905319	2.97854404573911e-07	0.000158316091126785	ENSG00000189403
12215	enrichment	posterior	MT-ND1	-5.36769756325093	1.76604138889561e-07	0.000107949279896244	ENSG00000198888
12216	enrichment	posterior	MT-ND4L	-5.46078688662225	1.10663579482785e-07	7.95801328927673e-05	ENSG00000212907
12217	enrichment	posterior	MT-CYB	-5.60449214909974	5.31624595158847e-08	4.06194417238556e-05	ENSG00000198727
12218	enrichment	posterior	SEC62	-5.89472961472951	1.15962171793992e-08	1.040159874198e-05	ENSG00000008952
12219	enrichment	posterior	MT-ATP6	-5.97498405853155	7.53785249833319e-09	8.37729516292029e-06	ENSG00000198899
12220	enrichment	posterior	MT-CO1	-6.18474236891254	2.39828141918849e-09	3.2576655943977e-06	ENSG00000198804
12221	enrichment	posterior	MT-ND3	-6.42349652505354	6.29988800855957e-10	1.09565292046382e-06	ENSG00000198840
12222	enrichment	posterior	MT-ND4	-6.51103455813827	3.82563677251276e-10	7.79473492399476e-07	ENSG00000198886
12223	enrichment	posterior	MT-CO3	-6.65485385783358	1.66917998669068e-10	4.08114506745871e-07	ENSG00000198938
12224	enrichment	posterior	GPM6A	-7.19647435814661	6.60472899631537e-12	2.69142706599851e-08	ENSG00000150625
12225	enrichment	posterior	C5orf63	-7.93924109276111	6.11099793127328e-14	7.47069497098159e-10	ENSG00000164241
1	pairwise	anterior-middle	C5orf63	9.05018505649838	3.50417236772216e-17	4.28385071954035e-13	ENSG00000164241
2	pairwise	anterior-middle	GPM6A	8.94554574995704	7.24225668819272e-17	4.4268294006578e-13	ENSG00000150625
3	pairwise	anterior-middle	SEC62	8.43997173724577	2.27168725942964e-15	9.25712558217579e-12	ENSG00000008952
4	pairwise	anterior-middle	NFIX	7.85594112912875	1.05955624299429e-13	2.15884584510086e-10	ENSG00000008441
5	pairwise	anterior-middle	MTRNR2L1	7.60328858956524	5.31400062383125e-13	7.44401016176966e-10	ENSG00000256618
6	pairwise	anterior-middle	MTRNR2L10	7.59841307974493	5.48025287983043e-13	7.44401016176966e-10	ENSG00000256045
7	pairwise	anterior-middle	MTRNR2L3	7.19515504061518	6.71498399685916e-12	5.86361995440023e-09	ENSG00000256222
8	pairwise	anterior-middle	HNRNPL	6.84157373482598	5.62527948650442e-11	3.6194232485535e-08	ENSG00000104824
9	pairwise	anterior-middle	HSP90AA1	6.78925066640574	7.65898797668107e-11	4.6815564007463e-08	ENSG00000080824
10	pairwise	anterior-middle	MTRNR2L6	6.34882793714291	9.65839405399756e-10	3.80883442935872e-07	ENSG00000270672
11	pairwise	anterior-middle	TSPYL4	6.26265118422287	1.56454503742393e-09	5.79592820682048e-07	ENSG00000187189
12	pairwise	anterior-middle	APP	6.10615695628945	3.71288428258469e-09	1.335000304547e-06	ENSG00000142192
13	pairwise	anterior-middle	HSP90AB1	6.0806869389164	4.2674441087179e-09	1.4905572636879e-06	ENSG00000096384
14	pairwise	anterior-middle	SYP	5.98956862409082	6.99826355155746e-09	2.25141505046816e-06	ENSG00000102003
15	pairwise	anterior-middle	MTRNR2L11	5.98226506128751	7.27964302015298e-09	2.28188810054795e-06	ENSG00000270188
16	pairwise	anterior-middle	TMBIM6	5.94087980644827	9.09575160097076e-09	2.77988908304669e-06	ENSG00000139644
17	pairwise	anterior-middle	CELF4	5.85798442816713	1.41627783004876e-08	3.93499919826049e-06	ENSG00000101489
18	pairwise	anterior-middle	PSIP1	5.7935348381129	1.9921806106641e-08	5.4120906589708e-06	ENSG00000164985
19	pairwise	anterior-middle	BASP1	5.70087291774367	3.23819854803464e-08	8.24728692702572e-06	ENSG00000176788
20	pairwise	anterior-middle	RTF1	5.6654020646008	3.89415168801647e-08	9.71551109918395e-06	ENSG00000137815
21	pairwise	anterior-middle	ZYG11B	5.61209234543271	5.1301159477628e-08	1.22971896983138e-05	ENSG00000162378
22	pairwise	anterior-middle	ACTN4	5.56143239781567	6.65466651096361e-08	1.50654255734315e-05	ENSG00000130402
23	pairwise	anterior-middle	G3BP2	5.42618743525281	1.32163194681122e-07	2.88516974102984e-05	ENSG00000138757
24	pairwise	anterior-middle	CTNNB1	5.40272430547361	1.48681318922503e-07	3.13384331694414e-05	ENSG00000168036
25	pairwise	anterior-middle	TMX4	5.39795670672993	1.52275135759747e-07	3.15519243163205e-05	ENSG00000125827
26	pairwise	anterior-middle	PRKAR1A	5.36038967612801	1.83706424522239e-07	3.56461304448113e-05	ENSG00000108946
27	pairwise	anterior-middle	RAC1	5.35723740532094	1.86613689036231e-07	3.56461304448113e-05	ENSG00000136238
28	pairwise	anterior-middle	MORF4L1	5.33978591321721	2.03536194074275e-07	3.77004541296668e-05	ENSG00000185787
29	pairwise	anterior-middle	SYT1	5.25780829896784	3.05142395035666e-07	5.32909397044431e-05	ENSG00000067715
30	pairwise	anterior-middle	MTPN	5.24809815565068	3.20035944786578e-07	5.43394364585544e-05	ENSG00000105887
31	pairwise	anterior-middle	TUBA1A	5.22095773319756	3.65505874324168e-07	6.1209716624835e-05	ENSG00000167552
32	pairwise	anterior-middle	LMO4	5.21431314082315	3.77559578886947e-07	6.15422113585724e-05	ENSG00000143013
33	pairwise	anterior-middle	AL035078.1	5.08476263529584	7.06364787683964e-07	0.00010041057592368	ENSG00000254584
34	pairwise	anterior-middle	MAP1B	5.05895609561334	7.99106717264772e-07	0.000106185648027846	ENSG00000131711
35	pairwise	anterior-middle	NAP1L2	5.00352494280166	1.03988740569817e-06	0.000127514561851205	ENSG00000186462
36	pairwise	anterior-middle	NEGR1	4.8511025095246	2.121136904497e-06	0.000223542229805827	ENSG00000172260
37	pairwise	anterior-middle	GHITM	4.837279945079	2.26090589331107e-06	0.000234233682590913	ENSG00000165678
38	pairwise	anterior-middle	YWHAB	4.76566270388075	3.13981385113088e-06	0.000309550196210283	ENSG00000166913
39	pairwise	anterior-middle	PPP3R1	4.7625232236847	3.18506808484384e-06	0.000311499658697728	ENSG00000221823
40	pairwise	anterior-middle	ZMIZ1	4.75671768874305	3.27041535561485e-06	0.000312573391695612	ENSG00000108175
41	pairwise	anterior-middle	PCBP1	4.75203921538859	3.34079481099166e-06	0.000316598578018396	ENSG00000169564
42	pairwise	anterior-middle	SERINC1	4.69508623286471	4.32370187112601e-06	0.000394457129660563	ENSG00000111897
43	pairwise	anterior-middle	ATP2B1	4.65895395085255	5.08600030071967e-06	0.000444116811973557	ENSG00000070961
44	pairwise	anterior-middle	ATP9A	4.64428097741915	5.43118227365258e-06	0.000461158751531875	ENSG00000054793
45	pairwise	anterior-middle	MARCKS	4.6258018223949	5.89808919207276e-06	0.000493221120284793	ENSG00000277443
46	pairwise	anterior-middle	RNF208	4.62002579431733	6.05179288692998e-06	0.000493221120284793	ENSG00000212864
47	pairwise	anterior-middle	NUCKS1	4.60109410690438	6.58307208003072e-06	0.000529460895910366	ENSG00000069275
48	pairwise	anterior-middle	DPYSL2	4.53533552095172	8.79961176319948e-06	0.000640328891697105	ENSG00000092964
49	pairwise	anterior-middle	UBE2Z	4.51050226109718	9.81057260029437e-06	0.000701369883266659	ENSG00000159202
50	pairwise	anterior-middle	SV2B	4.44974636256523	1.27761164027757e-05	0.000852571757790537	ENSG00000185518
51	pairwise	anterior-middle	GAS7	4.44417668892437	1.30874109017169e-05	0.000864830260937781	ENSG00000007237
52	pairwise	anterior-middle	EIF4A2	4.43097209560197	1.38547769795415e-05	0.000902446113911932	ENSG00000156976
53	pairwise	anterior-middle	VAMP2	4.42935065937758	1.3951927650663e-05	0.000902446113911932	ENSG00000220205
54	pairwise	anterior-middle	PPP3CA	4.41180799282018	1.50456801707314e-05	0.000943248410703544	ENSG00000138814
55	pairwise	anterior-middle	YWHAG	4.37489027080399	1.76221991622525e-05	0.00107715692379269	ENSG00000170027
56	pairwise	anterior-middle	EID1	4.34396800770712	2.01008308726949e-05	0.00119287697776066	ENSG00000255302
57	pairwise	anterior-middle	C1QTNF4	4.33018062706178	2.13105906667623e-05	0.0012347012838918	ENSG00000172247
58	pairwise	anterior-middle	RNF11	4.31811045740217	2.24266320422587e-05	0.00128716233200287	ENSG00000123091
59	pairwise	anterior-middle	KIF3A	4.31391632561683	2.28273697080127e-05	0.0013040401620582	ENSG00000131437
60	pairwise	anterior-middle	LZTS3	4.28246491783893	2.60585426932623e-05	0.00142854567006786	ENSG00000088899
61	pairwise	anterior-middle	MTRNR2L12	4.27101263336418	2.73403258320123e-05	0.00149212269328728	ENSG00000269028
62	pairwise	anterior-middle	MAPRE2	4.23022867895097	3.241252646142e-05	0.00173790849118798	ENSG00000166974
63	pairwise	anterior-middle	IDS	4.22366583996991	3.33084431553013e-05	0.00177814723831248	ENSG00000010404
64	pairwise	anterior-middle	PTPRN	4.16621863066887	4.22272232628786e-05	0.00211568772290447	ENSG00000054356
65	pairwise	anterior-middle	CYP51A1	4.14277404021905	4.64863296010431e-05	0.00229151362650303	ENSG00000001630
66	pairwise	anterior-middle	HLF	4.11694600715943	5.16519559707331e-05	0.00251571777586539	ENSG00000108924
67	pairwise	anterior-middle	ZC3H6	4.11509313786537	5.20428428458455e-05	0.00252469743567643	ENSG00000188177
68	pairwise	anterior-middle	RPL7	4.11111680511401	5.2891241289691e-05	0.0025432725621272	ENSG00000147604
69	pairwise	anterior-middle	BRD4	4.07654306435967	6.08444540122143e-05	0.00287190521351089	ENSG00000141867
70	pairwise	anterior-middle	UBQLN2	4.06812316806348	6.29471183047764e-05	0.00293713176059501	ENSG00000188021
71	pairwise	anterior-middle	SPRYD3	4.02985367475074	7.34068005872884e-05	0.00329140067788623	ENSG00000167778
72	pairwise	anterior-middle	KLF13	4.01186639734226	7.8875719555593e-05	0.00348106740637951	ENSG00000169926
73	pairwise	anterior-middle	MICAL2	4.00244555516595	8.18925155111359e-05	0.0036012086407325	ENSG00000133816
74	pairwise	anterior-middle	ARL6IP1	3.98561901995362	8.7555639362485e-05	0.00375567610949607	ENSG00000170540
75	pairwise	anterior-middle	DDX24	3.95314586100161	9.95532040935007e-05	0.00418226089361872	ENSG00000089737
76	pairwise	anterior-middle	EIF5B	3.92547987478231	0.000110990721355004	0.0045228718952164	ENSG00000158417
77	pairwise	anterior-middle	ANKRD12	3.91494565986148	0.000115665010660791	0.00466668236081904	ENSG00000101745
78	pairwise	anterior-middle	NAP1L3	3.91087257810782	0.000117521910293208	0.0046963308759497	ENSG00000186310
79	pairwise	anterior-middle	SYNGAP1	3.90496152210248	0.000120267091495606	0.00478690374093357	ENSG00000197283
80	pairwise	anterior-middle	OPTN	3.84023544522471	0.000154585909926864	0.0057616242343168	ENSG00000123240
81	pairwise	anterior-middle	MALAT1	3.82396484999326	0.000164569567042785	0.00605982818403027	ENSG00000251562
[truncated: 5,273 more rows]
